# Supplementary material for: Immune Responses to Multi-Frequencies of 1.5 GHz and 4.3 GHz Microwave Exposure in Rats: Transcriptomic and Proteomic Analysis
Source: Int J Mol Sci. 2022 Jun 22;23(13):6949. doi: 10.3390/ijms23136949 (PMC9266614; doi:10.3390/ijms23136949)
Supplement: Supplementary file 1 [file ijms-23-06949-s001.zip]

Archive with 9 entries (9 files):
- Supplementary Figure.docx
- Supplementary File S1.xlsx
- Supplementary File S2.xlsx
- Supplementary File S3.docx
- Supplementary Table S1.docx
- Supplementary Table S2.docx
- Supplementary Table S3.docx
- Supplementary Table S4.docx
- Supplementary Table S5.docx
