# Supplementary material for: Immune Responses to Multi-Frequencies of 1.5 GHz and 4.3 GHz Microwave Exposure in Rats: Transcriptomic and Proteomic Analysis
Source: Int J Mol Sci. 2022 Jun 22;23(13):6949. doi: 10.3390/ijms23136949 (PMC9266614; doi:10.3390/ijms23136949)
Supplement: Supplementary file 1 [file ijms-23-06949-s001.zip › Supplementary File S1.xlsx]

## Sheet: Diff.FC1.5.pvalue0.05.anno.all.
ID	Accession	Gene Name	Description	C10_1	C10_2	C10_3	C10_4	C10_5	L10_1	L10_2	L10_3	L10_4	L10_5	LC10_1	LC10_2	LC10_3	LC10_4	LC10_5	S_1	S_2	S_3	S_4	S_5	Imputation(C10)	Imputation(L10)	Imputation(LC10)	Imputation(SHAM)	Keep(C10)	Keep(L10)	Keep(LC10)	Keep(SHAM)	FC(L10_SHAM)	pValue(L10_SHAM)	Sig(L10_SHAM)	FC(C10_SHAM)	pValue(C10_SHAM)	Sig(C10_SHAM)	FC(LC10_SHAM)	pValue(LC10_SHAM)	Sig(LC10_SHAM)	FC(LC10_L10)	pValue(LC10_L10)	Sig(LC10_L10)	FC(LC10_C10)	pValue(LC10_C10)	Sig(LC10_C10)	FC(L10_C10)	pValue(L10_C10)	Sig(L10_C10)
A0A096MJ68_RAT	A0A096MJ68	Slpi	RCG32428, isoform CRA_a	53169.6	130777	88714.6	67389	72212	37250.5	76879	30790.1	62003.2	71643.4	46334.9	112928	69127.9	111449	98188.1	34962.6	38924.3	38735.5	50506.9	68066	82452.4	55713.2	87605.4	46239.1	82452.4	55713.2	87605.4	46239.1	1.2049	0.415524	0	1.78318	0.038646	1	1.89462	0.020203	1	1.57244	0.080128	0	1.0625	0.788931	0	0.675702	0.138028	0
A0A096MJM1_RAT	A0A096MJM1	Rhog	Ras homolog family member G (Fragment)	56573.2	4888.07	0	0	0	0	0	0	0	4861.9	0	158004	0	0	0	4024.91	0	5218.71	3201.38	0	16953.4	5816.81	37196.9	5220.27	30730.7	4861.9	158004	4148.33	1.11427	0.500667	0	3.2476	0.272609	0	7.12546	0.320817	0	6.39472	0.329284	0	2.19407	0.542135	0	0.343107	0.295128	0
A0A096P6L8_RAT	A0A096P6L8	Fn1	Fibronectin	15042823	14054330	14105436	14874383	13541785	13206224	10510155	10439444	11222082	9788681	15312193	15833613	18163844	13142382	10587368	9834644	10271103	9944142	8879894	10218908	1.43238e+07	1.10333e+07	14607880	9.82974e+06	1.43238e+07	1.10333e+07	14607880	9.82974e+06	1.12244	0.096855	0	1.45718	2e-06	0	1.48609	0.006466	0	1.32398	0.035193	0	1.01984	0.834161	0	0.770281	0.000987	0
A0A096P6L9_RAT	A0A096P6L9	C5	Complement C5	2852236	3.26662e+06	3.26969e+06	3.2163e+06	3.25543e+06	2.97369e+06	2.24917e+06	2.79718e+06	2898392	2.1804e+06	3478063	2.97542e+06	5290426	3.80501e+06	3.27748e+06	2.46732e+06	2.28348e+06	2.32748e+06	2.4693e+06	2737580	3.17206e+06	2.61977e+06	3.76528e+06	2.45703e+06	3.17206e+06	2.61977e+06	3.76528e+06	2.45703e+06	1.06623	0.406696	0	1.29101	0.000226	0	1.53245	0.013116	1	1.43726	0.030871	0	1.18701	0.188259	0	0.825889	0.018037	0
A0A0A0MXV3_RAT	A0A0A0MXV3	Cgref1	Cell growth regulator with EF hand domain 1, isoform CRA_b	81565.3	186396	131169	89246	111521	62004.1	52612.7	71829.1	62952.4	91819.2	39273.5	280393	92278.9	71210.3	66063.3	32488.7	64781.1	32671.2	56275.2	72026.9	119980	68243.5	109844	51648.6	119980	68243.5	109844	51648.6	1.3213	0.153577	0	2.323	0.010212	1	2.12675	0.22469	0	1.60959	0.371777	0	0.915522	0.835807	0	0.568793	0.031529	-1
A0A0A0MXY5_RAT	A0A0A0MXY5	Pfkp	ATP-dependent 6-phosphofructokinase	13761	14212.7	0	24728.1	15234.4	27061.5	19363.8	15033.3	24700.1	24183.8	18057	25374.1	23574.9	28764.2	29379.3	24972.6	24876.6	29064.3	28805.2	21209.4	14354.7	22068.5	25029.9	25785.6	16984	22068.5	25029.9	25785.6	0.855845	0.191029	0	0.556695	0.013389	-1	0.970692	0.771037	0	1.13419	0.348483	0	1.74367	0.025361	1	1.53737	0.086799	0
A0A0A0MY09_RAT	A0A0A0MY09	Hsp90b1	Endoplasmin	327259	384406	308531	309110	319824	405742	341492	273635	355999	329447	297636	298892	318586	299838	360368	326977	343395	330543	300533	274431	329826	341263	315064	315176	329826	341263	315064	315176	1.08277	0.320484	0	1.04648	0.456584	0	0.999644	0.994956	0	0.923229	0.315069	0	0.955242	0.447459	0	1.03468	0.666294	0
A0A0A0MY48_RAT	A0A0A0MY48	Dnm2	Dynamin-2	0	4100.22	0	5517.14	0	7640.14	26290.9	4856.13	7734.65	15496.8	0	0	0	0	0	35206.2	14097.4	30913.1	25722	29150.2	5144.04	12403.7	5198.62	27017.8	4808.68	12403.7		27017.8	0.459095	0.024538	-1	0.190395	0.000309	-1	0.192415	0.000816	-1	0.419118	0.145724	0	1.01061	0.981372	0	2.41128	0.102732	0
A0A0G2JSH5_RAT	A0A0G2JSH5	Alb	Serum albumin	2.73678e+06	0	0	0	0	8949.56	0	0	2.0888e+06	15409.6	18562.2	20282.7	2.59555e+06	0	0	0	0	0	0	0	552767	423604	528717	4687.47	2.73678e+06	704387	878132		90.3693	0.343749	0	117.924	0.344868	0	112.794	0.340199	0	1.24814	0.87806	0	0.956492	0.975262	0	0.766333	0.855468	0
A0A0G2JSH9_RAT	A0A0G2JSH9	Prdx2	Peroxiredoxin-2	48975.6	43649.8	62699.5	44042.6	72737.2	55813.6	32782.5	39088.6	35982.9	49036.4	37787.4	91296	47277.1	29868.1	45572.4	34488.5	34283.6	36431.2	39287.8	61170.8	54420.9	42540.8	50360.2	41132.4	54420.9	42540.8	50360.2	41132.4	1.03424	0.837756	0	1.32307	0.121265	0	1.22434	0.458233	0	1.18381	0.516474	0	0.925383	0.746443	0	0.7817	0.13575	0
A0A0G2JSI4_RAT	A0A0G2JSI4	Adgre5	Adhesion G protein-coupled receptor E5	22831.7	14543.7	21835.2	17921.6	6053.83	21514.3	9459.77	12030.1	15070.9	12812	15680.3	19783.7	14453.6	11636.6	23496.7	7963.52	18034.3	11139.9	8575.68	18449.4	16637.2	14177.4	17010.2	12832.6	16637.2	14177.4	17010.2	12832.6	1.1048	0.671433	0	1.29648	0.344401	0	1.32555	0.212587	0	1.19981	0.360106	0	1.02242	0.921704	0	0.852151	0.519618	0
A0A0G2JSJ2_RAT	A0A0G2JSJ2	Cmpk1	UMP-CMP kinase	8233.11	0	0	0	4319.98	40028.7	23975.4	18009.1	0	0	13857.6	0	0	10302.2	21799.2	28122.2	33472.9	24672.1	24808.3	10337.3	5790.7	18285.1	11411.9	24282.6	6276.55	27337.7	15319.7	24282.6	0.753015	0.456415	0	0.238472	0.001833	-1	0.469965	0.030194	-1	0.62411	0.373937	0	1.97073	0.127626	0	3.15767	0.101802	0
A0A0G2JSK1_RAT	A0A0G2JSK1	Serpina3c	RCG20603	271437	345622	376094	272289	323578	195951	203134	336531	287283	374152	222319	413603	268813	173829	230519	279167	269705	244701	243703	375484	317804	279410	261817	282552	317804	279410	261817	282552	0.98888	0.943438	0	1.12476	0.299348	0	0.926614	0.673987	0	0.937033	0.753202	0	0.823831	0.255515	0	0.87919	0.375715	0
A0A0G2JSL0_RAT	A0A0G2JSL0	LOC100360846	Proteasome subunit beta	35243.4	24997.7	38828.7	24794.8	33066	25447.1	24731.3	41488.9	35032.2	22934.6	23396.6	16704.5	29953.5	34352	32924	20243.5	13288.5	15877.7	21754.1	29580.7	31386.1	29926.8	27466.1	20148.9	31386.1	29926.8	27466.1	20148.9	1.48528	0.063489	0	1.55771	0.021977	1	1.36316	0.128477	0	0.917775	0.625953	0	0.875103	0.390621	0	0.953505	0.756352	0
A0A0G2JSM7_RAT	A0A0G2JSM7	Add1	Adducin 1 (Alpha), isoform CRA_b	0	17722.6	0	21633.6	0	22403.8	33560.3	24895.4	23326.1	26461.5	0	0	0	0	0	33539	20780.2	33853.2	26386.3	28877.9	11021.2	26129.4	8486.31	28687.3	19678.1	26129.4		28687.3	0.910835	0.438283	0	0.384182	0.005066	-1	0.295821	8.8e-05	-1	0.32478	8.1e-05	-1	0.770001	0.559122	0	2.37084	0.008924	1
A0A0G2JSR9_RAT	A0A0G2JSR9	Sdf4	45 kDa calcium-binding protein	10405.9	16525.2	14502	2077.15	6019.28	1	5600.54	6044.57	7876.22	5303.15	9243.58	19780.9	10658.3	10258.6	13319.7	6822.57	11427.9	5116.51	6520.62	6730.39	9905.9	4965.1	12652.2	7323.6	9905.9	4965.1	12652.2	7323.6	0.677958	0.202632	0	1.3526	0.394268	0	1.72759	0.040699	1	2.54823	0.01058	1	1.27724	0.4257	0	0.501226	0.134736	0
A0A0G2JST3_RAT	A0A0G2JST3	Krt1	Keratin, type II cytoskeletal 1	16728.1	42495.3	240860	25554.7	105816	14557.5	101722	16419.3	51615.3	131590	25240.9	487025	48475.6	114868	85640.1	14749.2	55938	13754.3	35000	225251	86290.8	63180.8	152250	68938.4	86290.8	63180.8	152250	68938.4	0.916481	0.90378	0	1.25171	0.771067	0	2.20849	0.401093	0	2.40975	0.342238	0	1.76438	0.506032	0	0.732184	0.641252	0
A0A0G2JSV3_RAT	A0A0G2JSV3	LOC314140	Ribose-phosphate pyrophosphokinase I -like	5345.02	0	0	6501.55	6753.12	0	14984.3	0	12615.8	10835.5	8472.2	0	0	0	0	12964.2	25433.8	14873.9	13316.1	17615.5	5681.86	8850.02	10185.2	16840.7	6199.89	12811.9	8472.2	16840.7	0.525514	0.047018	-1	0.337388	0.001406	-1	0.604795	0.062962	0	1.15086	0.691699	0	1.79258	0.064171	0	1.55759	0.249219	0
A0A0G2JSV6_RAT	A0A0G2JSV6	Hba-a2	Globin c2	115667	112195	192701	139524	123657	165645	106349	246623	129508	189217	153321	243307	108599	84723.4	186056	112082	120104	223497	132368	162741	136749	167468	155201	150158	136749	167468	155201	150158	1.11528	0.600163	0	0.910696	0.607175	0	1.03358	0.888006	0	0.92675	0.750477	0	1.13494	0.577608	0	1.22464	0.312937	0
A0A0G2JSZ5_RAT	A0A0G2JSZ5	Pdia6	Protein disulfide-isomerase A6	61520.7	128239	46277.7	58358.6	57402.9	108309	135781	63175.6	113986	99790.8	62969.5	119876	35370.6	63203.4	85115	93653.5	116793	135135	126978	97047.7	70359.8	104209	73306.8	113922	70359.8	104209	73306.8	113922	0.91474	0.518488	0	0.617616	0.031959	-1	0.643485	0.036967	-1	0.703462	0.131516	0	1.04188	0.888395	0	1.48108	0.11083	0
A0A0G2JUC7_RAT	A0A0G2JUC7	Dctn2	Dynactin subunit 2	29116.4	23918.8	0	22646.5	13212.1	68827.7	32518	18219.1	24617.6	32064	19480.3	37415.3	0	20748.3	53757.3	25003.5	38108.5	29173.6	27605.7	37875.3	18323.4	35249.3	26561.7	31553.3	22223.4	35249.3	32850.3	31553.3	1.11713	0.698604	0	0.580713	0.039919	-1	0.841804	0.605167	0	0.75354	0.506552	0	1.4496	0.435015	0	1.92373	0.127682	0
A0A0G2JUL7_RAT	A0A0G2JUL7	2022-09-11	Septin 6 (Predicted), isoform CRA_b	7561.54	0	0	5762.16	0	13669.8	14621.3	0	8041.29	15543.8	4595.31	3707.77	0	0	3404.14	11994.2	11936.5	15761.1	16257.3	22543.6	6918.15	11645.2	3531.14	15698.5	6661.85	12969	3902.4	15698.5	0.741804	0.169641	0	0.440688	0.004967	-1	0.224934	0.000331	-1	0.303226	0.003266	-1	0.510417	0.038335	-1	1.68329	0.06618	0
A0A0G2JUR6_RAT	A0A0G2JUR6	Krt78	Keratin 78 (Fragment)	46824.1	88360.1	579896	69480.2	171576	48872.5	322561	57590	124886	306584	64437.2	1.05148e+06	200305	305625	236585	47768.2	135758	46768.8	108762	558592	191227	172099	371686	179530	191227	172099	371686	179530	0.958607	0.949326	0	1.06516	0.934739	0	2.07033	0.363117	0	2.15973	0.310532	0	1.94369	0.395001	0	0.899969	0.873074	0
A0A0G2JUY4_RAT	A0A0G2JUY4		Uncharacterized protein	706666	772462	797134	685317	934405	824556	478295	502763	560345	730233	932776	2693703	1.40984e+06	811646	706083	316473	788217	491645	568427	864085	779197	619239	1.31081e+06	605769	779197	619239	1.31081e+06	605769	1.02224	0.91362	0	1.28629	0.149532	0	2.16387	0.100152	0	2.11681	0.100264	0	1.68226	0.187299	0	0.794714	0.082439	0
A0A0G2JVA8_RAT	A0A0G2JVA8	Kb15	Type II keratin Kb15	0	18779	26203.4	50265.1	72524.6	40208.2	52541.7	25309.5	41200.8	146482	39594.3	138043	51535.9	79276.3	38465.8	41276.4	59663.1	0	41168.6	24108.7	34422.7	61148.5	69383	33804.4	41943	61148.5	69383	41554.2	1.80889	0.283419	0	1.01829	0.96899	0	2.05248	0.128439	0	1.13466	0.781319	0	2.01561	0.154629	0	1.7764	0.314367	0
A0A0G2JVP4_RAT	A0A0G2JVP4	Ighm	Immunoglobulin heavy constant mu	2365583	3929674	3897723	2779697	3.39362e+06	2.67267e+06	2364926	2.11754e+06	3.02743e+06	2.58545e+06	4.65823e+06	7673961	2.47163e+06	2.19322e+06	3.67802e+06	2.02793e+06	2291515	2.66505e+06	2.43171e+06	3.15887e+06	3.27326e+06	2.5536e+06	4.13501e+06	2.51501e+06	3.27326e+06	2.5536e+06	4.13501e+06	2.51501e+06	1.01534	0.878556	0	1.30149	0.070086	0	1.64413	0.146292	0	1.61928	0.152528	0	1.26327	0.429451	0	0.780141	0.069872	0
A0A0G2JVQ5_RAT	A0A0G2JVQ5	Kng1	Kininogen-1	6.38408e+06	4.1075e+06	8.06584e+06	5876956	7.13885e+06	7.68149e+06	6.07013e+06	6429511	4907534	5.45762e+06	7021883	7018501	8720016	7761175	9743499	3.54393e+06	4.14421e+06	4.46572e+06	3.68034e+06	7.17733e+06	6.31465e+06	6.10926e+06	8.05301e+06	4.60231e+06	6.31465e+06	6.10926e+06	8.05301e+06	4.60231e+06	1.32743	0.101518	0	1.37206	0.105746	0	1.74978	0.003565	1	1.31817	0.024921	0	1.27529	0.074125	0	0.967474	0.807204	0
A0A0G2JVW1_RAT	A0A0G2JVW1	Igfbp5	Insulin-like growth factor-binding protein 5	154769	200852	178948	115867	106018	106289	108988	75299.1	132429	136157	114259	205568	95467.5	110263	114795	79710.5	128625	86802.1	106203	149238	151291	111832	128071	110116	151291	111832	128071	110116	1.01559	0.921813	0	1.37393	0.101287	0	1.16306	0.468028	0	1.1452	0.491395	0	0.84652	0.410335	0	0.73919	0.098764	0
A0A0G2JW12_RAT	A0A0G2JW12	LOC103689965	Complement C4-like	4653451	5144971	4.68263e+06	5161101	7765340	4451344	3.24561e+06	4.41344e+06	3.72335e+06	3.76744e+06	6.17028e+06	5072913	10297100	7.47645e+06	6.79154e+06	4360945	4.09826e+06	3629369	3362688	3531967	5.4815e+06	3.92023e+06	7.16166e+06	3.79665e+06	5.4815e+06	3.92023e+06	7.16166e+06	3.79665e+06	1.03255	0.686096	0	1.44377	0.024663	0	1.88631	0.005628	1	1.82684	0.007256	1	1.30651	0.149185	0	0.715176	0.036924	0
A0A0G2JW28_RAT	A0A0G2JW28	Add3	Gamma-adducin	12845.8	14034.3	9345.36	19815.8	0	0	12053	8788.08	12824.7	14370.9	6879.78	0	0	0	0	13866	34964.6	14382.7	20355.1	22366.4	11528.7	10440.7	5928.21	21187	14010.3	12009.2	6879.78	21187	0.492788	0.034639	-1	0.544142	0.081956	0	0.279805	0.009563	-1	0.5678	0.17127	0	0.514213	0.182533	0	0.905624	0.764225	0
A0A0G2JW41_RAT	A0A0G2JW41		Uncharacterized protein	47018.4	8835.2	0	0	16449.6	11506.3	0	11589.8	1492.6	15667	24131.4	22682.3	20570.7	0	10071.7	2358.15	0	8044.19	0	0	16845.5	8851.06	15906.2	4294.13	24101.1	10063.9	19364	5201.17	2.0612	0.14563	0	3.9229	0.149824	0	3.70417	0.028911	1	1.79709	0.195668	0	0.944242	0.91847	0	0.525427	0.360562	0
A0A0G2JW60_RAT	A0A0G2JW60	Utrn	Utrophin	9908.9	0	0	6890.09	0	7532.96	9769.7	5955.95	13082.1	9343.96	7527.1	0	0	0	0	16265.1	11747.1	17782.1	10732.8	0	6561.31	9136.92	3979.19	13139.4	8399.5	9136.92	7527.1	14131.8	0.695385	0.085831	0	0.499362	0.011129	-1	0.302844	0.001508	-1	0.435506	0.01111	-1	0.606462	0.127303	0	1.39255	0.156161	0
A0A0G2JW85_RAT	A0A0G2JW85	Rasa3	Ras GTPase-activating protein 3	11763.3	19392.6	11094.4	13826.9	14125	19753	21369.4	11485.8	22311.2	19877.7	8796.03	0	0	13986.4	18473.4	27488.7	21403	30565.8	27037.3	19853.6	14040.5	18959.4	10658.9	25269.7	14040.5	18959.4	13752	25269.7	0.750284	0.053013	0	0.555625	0.001927	-1	0.421805	0.002071	-1	0.562194	0.032691	-1	0.759155	0.286584	0	1.35034	0.076342	0
A0A0G2JWB6_RAT	A0A0G2JWB6	Pxdn	Peroxidasin	25459.3	70087.8	27546.9	61711	55129.6	47266.1	70640.3	43751.9	46132.5	33054.1	39612.6	63098.7	42266.8	28190.4	11858.7	86989.8	43599.6	52528.5	40727	25958.8	47986.9	48169	37005.4	49960.7	47986.9	48169	37005.4	49960.7	0.964137	0.884152	0	0.960492	0.888693	0	0.74069	0.356423	0	0.768241	0.316485	0	0.771157	0.401908	0	1.00379	0.987173	0
A0A0G2JWX0_RAT	A0A0G2JWX0		Uncharacterized protein	0	0	0	0	0	40262.3	0	0	0	0	7238.91	56582.1	184236	0	0	14967.3	22818.7	110541	21596.8	9868.68	5400.1	12129	50707.3	35958.6		40262.3	82685.7	35958.6	0.337305	0.2695	0	0.150176	0.143658	0	1.41016	0.719472	0	4.18066	0.31022	0	9.39007	0.230737	0	2.24607	0.380196	0
A0A0G2JWX4_RAT	A0A0G2JWX4	Krt2	Keratin, type II cytoskeletal 2 epidermal	22805.4	23747.8	166749	10839.8	32129.8	12204.8	70758.5	8594.83	26475.2	60983.6	10393.8	269283	125892	56404.9	75520.3	8873.26	94227.3	11891.8	19273.1	90227.2	51254.4	35803.4	107499	44898.5	51254.4	35803.4	107499	44898.5	0.797429	0.705365	0	1.14156	0.860236	0	2.39426	0.233128	0	3.00248	0.159842	0	2.09736	0.320781	0	0.698543	0.639422	0
A0A0G2JX40_RAT	A0A0G2JX40	Igf1	Insulin-like growth factor I	66154.5	76506.6	76520	38085.7	56547.3	46524.5	58868.8	49137.8	55989.4	53396.9	55785.8	70969.5	47002.6	51027.5	32465.7	41004.4	48834.8	34019.7	48612.7	89465.6	62762.8	52783.5	51450.2	52387.4	62762.8	52783.5	51450.2	52387.4	1.00756	0.969137	0	1.19805	0.414421	0	0.98211	0.937093	0	0.974741	0.845744	0	0.819756	0.269379	0	0.840999	0.222301	0
A0A0G2JXE0_RAT	A0A0G2JXE0	LOC102549061	Histone H2B	0	0	0	0	46701.4	0	8749.53	0	0	0	0	17033.9	0	0	8933.4	4080.62	0	0	0	12442.7	12875.1	6247.21	7699.89	6563.11	46701.4	8749.53	12983.7	8261.67	0.951867	0.898748	0	1.96174	0.488672	0	1.17321	0.730206	0	1.23253	0.652101	0	0.598046	0.577561	0	0.485217	0.46644	0
A0A0G2JXF0_RAT	A0A0G2JXF0		Uncharacterized protein	51177.5	55709.4	20363.5	69440.9	40107.4	80024.4	51186.8	40740.8	38514.6	55781.5	128300	286494	53806.5	49390.2	315974	32784.9	55645.5	31515.9	28314.4	53307.8	47359.7	53249.6	166793	40313.7	47359.7	53249.6	166793	40313.7	1.32088	0.207899	0	1.17478	0.504675	0	4.13738	0.05776	0	3.13228	0.082945	0	3.52183	0.071162	0	1.12437	0.60939	0
A0A0G2JXI1_RAT	A0A0G2JXI1	F5	Coagulation factor V	660202	834492	947089	643092	766789	762284	662838	691383	959842	763882	685853	1.07466e+06	689093	836793	1.20134e+06	798304	829037	580918	705292	853357	770333	768046	897548	753382	770333	768046	897548	753382	1.01947	0.843619	0	1.0225	0.827592	0	1.19136	0.246118	0	1.16861	0.296893	0	1.16514	0.313096	0	0.997031	0.976923	0
A0A0G2JY31_RAT	A0A0G2JY31	Serpina1	Alpha-1-antiproteinase	777892	741047	804196	719490	643213	738250	658419	732019	619346	659077	754031	767638	1.04159e+06	795042	914005	616711	631527	630657	624253	651621	737167	681422	854462	630954	737167	681422	854462	630954	1.07999	0.066944	0	1.16834	0.005565	0	1.35424	0.003597	0	1.25394	0.019386	0	1.15911	0.091808	0	0.924379	0.160507	0
A0A0G2JY79_RAT	A0A0G2JY79	Lipc	Hepatic triacylglycerol lipase	22606.1	17525.8	20872.2	18436.3	16955	10141	18282.7	20596	23001.4	16729.7	18128.2	35302.4	17976.2	22571.5	10776.7	10715.9	23721.7	12427	12352.6	15936.2	19279.1	17750.2	20951	15030.7	19279.1	17750.2	20951	15030.7	1.18093	0.419048	0	1.28265	0.13642	0	1.39388	0.241363	0	1.18033	0.506542	0	1.08672	0.70055	0	0.920696	0.546096	0
A0A0G2JYA4_RAT	A0A0G2JYA4	LOC100362453	Serine/threonine-protein phosphatase	106093	68975.8	0	55713.8	1644.54	103699	72120.1	41824.5	62099.9	73373.5	87455.7	0	70050.6	81253.5	65472.5	73770.3	71168.3	50225.4	56221	36205.1	47130.8	70623.4	61764.5	57518	58106.7	70623.4	76058.1	57518	1.22785	0.313188	0	0.81941	0.637215	0	1.07383	0.801711	0	0.874563	0.633678	0	1.31049	0.573169	0	1.49845	0.324805	0
A0A0G2JYC4_RAT	A0A0G2JYC4	LOC100361907	Complement factor H-related protein B	2.56731e+06	3.14975e+06	2.99331e+06	1.62381e+06	2.40934e+06	2.43018e+06	2431753	1.55644e+06	2.26389e+06	2.10217e+06	2.62351e+06	3.89165e+06	2774727	3.22836e+06	2.47639e+06	1098250	2.48147e+06	1.04614e+06	1.79677e+06	3.11648e+06	2.5487e+06	2.15689e+06	2.99893e+06	1.90782e+06	2.5487e+06	2.15689e+06	2.99893e+06	1.90782e+06	1.13055	0.579756	0	1.33592	0.219753	0	1.57191	0.050733	0	1.3904	0.024041	0	1.17665	0.259146	0	0.846268	0.245993	0
A0A0G2JYK0_RAT	A0A0G2JYK0	LOC299282	Serine protease inhibitor	2.01763e+06	2.53956e+06	2.78369e+06	1.72485e+06	1.73585e+06	2.09935e+06	1.50238e+06	2.72412e+06	2.21697e+06	3.23286e+06	1.92335e+06	2906155	2.7548e+06	2.06897e+06	1.60148e+06	1.84704e+06	1.52941e+06	1.44301e+06	2195335	4.11697e+06	2.16031e+06	2.35514e+06	2.25095e+06	2.22635e+06	2.16031e+06	2.35514e+06	2.25095e+06	2.22635e+06	1.05784	0.827423	0	0.970337	0.904942	0	1.01105	0.965465	0	0.955763	0.793512	0	1.04196	0.790068	0	1.09018	0.606439	0
A0A0G2JZ13_RAT	A0A0G2JZ13	Cttn	Src substrate cortactin	48440.6	109329	57907.7	81685.9	63187.4	134463	154093	84658	132826	155375	95213.9	59817.4	42389.4	57800.6	87272	143359	188825	146824	161288	158378	72110.1	132283	68498.7	159735	72110.1	132283	68498.7	159735	0.82814	0.106812	0	0.451435	0.000183	-1	0.428826	9.4e-05	-1	0.517819	0.004247	-1	0.949917	0.810707	0	1.83446	0.007025	1
A0A0G2JZ38_RAT	A0A0G2JZ38	Fhod1	Formin homology 2 domain-containing 1	14356.6	20987.3	6286.93	13917.7	10461.3	14858.1	21128.2	9712.05	21746.5	16707.2	9929.05	20208.5	5352.51	6996.36	11781.8	20828.2	20637.9	30809.6	20637	16597.6	13201.9	16830.4	10853.6	21902.1	13201.9	16830.4	10853.6	21902.1	0.768439	0.155354	0	0.602771	0.033249	-1	0.495553	0.01362	-1	0.644883	0.117086	0	0.822125	0.526971	0	1.27484	0.3006	0
A0A0G2JZ69_RAT	A0A0G2JZ69	Sptan1	Spectrin alpha chain, non-erythrocytic 1	15677.9	8171.98	8639.71	13655.8	8595.16	17897.9	17773.4	14478.8	16679.9	20569.2	11747	0	7694.11	10882.5	7494.1	19515.8	20724.4	26601.9	18206	17398.7	10948.1	17479.8	8507.55	20489.4	10948.1	17479.8	9454.41	20489.4	0.853117	0.152811	0	0.534331	0.002848	-1	0.415217	0.000404	-1	0.486707	0.000519	-1	0.777079	0.258311	0	1.59661	0.007515	1
A0A0G2JZF2_RAT	A0A0G2JZF2	Clip2	CAP-Gly domain-containing linker protein 2	1856.82	0	0	0	0	10155.3	0	0	3682.27	0	0	0	1271.32	0	0	6302.87	4551.29	7432.94	8045.05	5996.4	2878.97	6402.46	4303.2	6465.71	1856.82	6918.79	1271.32	6465.71	0.990217	0.967968	0	0.445267	0.001187	-1	0.665541	0.10028	0	0.672116	0.256546	0	1.4947	0.221824	0	2.22387	0.04229	1
A0A0G2JZG7_RAT	A0A0G2JZG7	Sars	Serine--tRNA ligase, cytoplasmic	0	1639.34	0	0	0	15893.2	11349.5	0	9041.75	13817.6	1.33475	0	0	1634.36	0	32934.6	19468.9	13072.6	17998.2	18301.6	2451.39	10304.4	3420.38	20355.2	1639.34	12525.5	817.849	20355.2	0.506229	0.04232	-1	0.120431	0.000716	-1	0.168035	0.001373	-1	0.331934	0.037742	-1	1.39528	0.474466	0	4.20348	0.015224	1
A0A0G2JZN1_RAT	A0A0G2JZN1		Uncharacterized protein	9038.8	15699.8	10435.1	11037.9	0	9429.65	0	5953.28	6952.36	8347.35	0	18889.2	12209.2	7102.33	12619.5	9093.04	5535.4	8016.65	5736.28	7397.67	9870.28	6391.7	10356.9	7155.81	11552.9	7670.66	12705.1	7155.81	0.893218	0.638274	0	1.37934	0.238554	0	1.44734	0.328608	0	1.62036	0.266004	0	1.0493	0.896338	0	0.64757	0.195649	0
A0A0G2JZR4_RAT	A0A0G2JZR4	Rab11b	Ras-related protein Rab-11B	2528.18	0	0	0	0	0	9878.6	7539.25	7765.33	0	5357.39	0	0	6047.48	0	10733.7	2783.31	12192.4	10929.9	5853.2	4241.97	7850.09	6051.42	8498.51	2528.18	8394.39	5702.44	8498.51	0.923702	0.73746	0	0.499143	0.085828	0	0.712057	0.323831	0	0.770873	0.286965	0	1.42656	0.375558	0	1.85058	0.027225	1
A0A0G2JZS9_RAT	A0A0G2JZS9		Uncharacterized protein	94514.9	18093.8	45392.1	126053	86182.6	110332	36192.4	81630.6	78334.1	98697.2	50136.8	78891.9	74440.9	86138.4	57746.3	55294.3	108933	34292.5	65211.5	16880.6	74047.3	81037.3	69470.9	56122.3	74047.3	81037.3	69470.9	56122.3	1.44394	0.250197	0	1.31939	0.487134	0	1.23785	0.455378	0	0.857271	0.442078	0	0.938195	0.826077	0	1.0944	0.767153	0
A0A0G2JZV7_RAT	A0A0G2JZV7		Uncharacterized protein	51939	25552.1	0	25693.4	85338.8	30483	56976.8	9803.21	39217.8	28348.1	32224.3	123817	56828.9	57457.2	26368.3	41720.8	110502	59050.2	44958.3	55295.7	38231.4	32965.8	59339.1	62305.4	47130.8	32965.8	59339.1	62305.4	0.5291	0.080018	0	0.613614	0.237161	0	0.952392	0.892822	0	1.80002	0.201112	0	1.5521	0.372403	0	0.862269	0.75173	0
A0A0G2JZZ0_RAT	A0A0G2JZZ0	Adgrf5	Adhesion G protein-coupled receptor F5	26942	24781.1	35832.2	28856.6	24371.5	23122.7	17344.1	23850.7	19030.3	24839.3	21329.8	36287.1	19401.8	18892.6	24893.6	16258.1	19855.5	19618.9	18972.1	22521.9	28156.7	21637.4	24161	19445.3	28156.7	21637.4	24161	19445.3	1.11273	0.250551	0	1.44799	0.005446	0	1.24251	0.198308	0	1.11663	0.494482	0	0.85809	0.32672	0	0.768465	0.033382	0
A0A0G2K013_RAT	A0A0G2K013	Actn4	Alpha-actinin-4	28284.2	37921.5	14059	24254.7	8584.38	29533.2	34195.8	19133.1	38402.9	34763.4	23449.6	19974.1	6850.2	12735.3	20356.8	44705.5	38414.4	50933	40598	33941.5	22620.8	31205.7	16673.2	41718.5	22620.8	31205.7	16673.2	41718.5	0.748006	0.044165	0	0.542224	0.012329	-1	0.399659	0.000325	-1	0.534299	0.012018	-1	0.737074	0.35108	0	1.37952	0.201507	0
A0A0G2K014_RAT	A0A0G2K014	Lcp1	Lymphocyte cytosolic protein 1	15505	9963.64	11457.9	10998.4	7531.35	11434.8	10173.2	15557.3	11630.2	12410.1	10839.1	18318.9	14540.4	12862.6	12521.5	8609.75	10727.1	12624.8	14143.3	10588.6	11091.3	12241.1	13816.5	11338.7	11091.3	12241.1	13816.5	11338.7	1.07958	0.509846	0	0.978177	0.881239	0	1.21853	0.156274	0	1.1287	0.34165	0	1.24571	0.171421	0	1.10367	0.487379	0
A0A0G2K069_RAT	A0A0G2K069	Col11a2	Collagen type XI alpha 2 chain (Fragment)	27340	30724.5	16659.4	12275	9793.68	30674.2	19446.8	16354.8	13206.5	20930.1	7042.29	0	0	8685.81	23511.2	14879.3	11978.4	9391.1	10776.6	10874.8	19358.5	20122.5	9964.6	11580	19358.5	20122.5	13079.8	11580	1.73769	0.024636	1	1.67172	0.103611	0	0.8605	0.669974	0	0.495197	0.058493	0	0.51474	0.122405	0	1.03946	0.884202	0
A0A0G2K0B4_RAT	A0A0G2K0B4	Nedd4	E3 ubiquitin-protein ligase	14377.7	0	0	8661.25	19919	15302.2	11879.7	15227.3	15584.1	9669.14	9117.5	0	0	0	0	9320.07	28851.4	8059.93	12772.5	25305.3	9938.69	13532.5	5652.76	16861.9	14319.3	13532.5	9117.5	16861.9	0.802551	0.47466	0	0.589418	0.232164	0	0.335239	0.034514	-1	0.417717	0.001084	-1	0.568763	0.241587	0	1.3616	0.325381	0
A0A0G2K0N6_RAT	A0A0G2K0N6		Uncharacterized protein	151090	111829	94081	64276.4	112606	134765	87674.2	113205	143640	73659.9	118968	324024	178740	84979.5	141112	38162.4	61781.9	47103.3	56467.3	75591.8	106776	110589	169565	55821.4	106776	110589	169565	55821.4	1.98112	0.006062	1	1.91282	0.011066	1	3.03763	0.026735	1	1.53329	0.213258	0	1.58804	0.190065	0	1.03571	0.849456	0
A0A0G2K0Q7_RAT	A0A0G2K0Q7	Mylk	Myosin light chain kinase	22221.5	45116.9	27631.6	17625.8	0	15290.8	35080.4	17070.7	36786.4	34362.3	22413.1	11594.9	0	28016.5	25499.5	33171.3	39014.8	44006.5	47094.9	34450	23428.4	27718.1	18143.9	39547.5	28148.9	27718.1	21881	39547.5	0.700881	0.061434	0	0.592412	0.054289	0	0.458787	0.004091	-1	0.654586	0.187921	0	0.774438	0.532984	0	1.1831	0.612883	0
A0A0G2K0W9_RAT	A0A0G2K0W9	Psma7	Proteasome subunit alpha type	504904	439929	553668	447595	472175	396691	340766	477797	417031	350151	419142	474496	423936	435166	550281	247360	300073	280506	311071	389016	483654	396487	460604	305605	483654	396487	460604	305605	1.29738	0.028753	0	1.58261	0.000472	1	1.50719	0.001821	1	1.16171	0.102722	0	0.952342	0.493502	0	0.819774	0.027449	0
A0A0G2K0X4_RAT	A0A0G2K0X4	Rac1	Ras-related C3 botulinum toxin substrate 1	60446	77391.7	42114.7	51825.5	32325.2	76707.6	58099.8	36673.9	80870	61472.2	33671.5	50869	41417.3	35058.8	33156.2	83466.9	64725.9	74816.3	80599.4	59336.9	52820.6	62764.7	38834.6	72589.1	52820.6	62764.7	38834.6	72589.1	0.864657	0.311115	0	0.727666	0.059471	0	0.534992	0.000353	-1	0.618732	0.022862	-1	0.735216	0.135791	0	1.18826	0.392765	0
A0A0G2K127_RAT	A0A0G2K127	Vcam1	Vascular cell adhesion protein 1	0	0	18971.2	15609.3	18786.6	0	13602.2	0	14841.2	18426.8	0	32930.2	20810	0	15995.3	15252.5	19231.3	0	14854.1	18926.5	12052.7	9921.11	15081	15246.5	17789	15623.4	23245.2	17066.1	0.650715	0.231933	0	0.790525	0.459467	0	0.989145	0.978889	0	1.52009	0.466012	0	1.25125	0.665005	0	0.823143	0.68455	0
A0A0G2K135_RAT	A0A0G2K135	Cfi	Complement factor I	7654.15	9939.39	2258	0	8040.63	0	4693.73	4044.31	7269.94	3940.27	5681.36	11874.8	0	3687.8	0	4978.82	4162.38	7075.09	3949.91	6693.05	6112.58	4808.63	6453.58	5371.85	6973.04	4987.06	7081.32	5371.85	0.895153	0.548936	0	1.13789	0.668983	0	1.20137	0.513512	0	1.34208	0.327256	0	1.05579	0.875746	0	0.786678	0.455769	0
A0A0G2K151_RAT	A0A0G2K151	Apoe	Apolipoprotein E	56284648	78865912	82181464	80389496	82914016	71604472	61288132	63593884	75789040	51870748	46347092	108197936	66624268	66160716	80196544	50362056	72472920	49955964	64904776	86375304	7.61271e+07	6.48293e+07	7.35053e+07	64814204	7.61271e+07	6.48293e+07	7.35053e+07	64814204	1.00023	0.998557	0	1.17454	0.221379	0	1.13409	0.500878	0	1.13383	0.45437	0	0.96556	0.823548	0	0.851592	0.121348	0
A0A0G2K1A2_RAT	A0A0G2K1A2	Mpo	Myeloperoxidase	27787.2	23974.4	25282	14119.5	27141.5	27388.3	18367.6	33001.6	21310.7	21685.7	30945.2	53460.8	83593.3	66080.6	55656.2	19073.5	4062.61	28854.5	14484.7	17796	23660.9	24350.8	57947.2	16854.3	23660.9	24350.8	57947.2	16854.3	1.44479	0.154769	0	1.40386	0.185657	0	3.43814	0.002496	1	2.37969	0.005712	1	2.44907	0.005005	1	1.02916	0.852785	0
A0A0G2K1E1_RAT	A0A0G2K1E1	RT1-A1	RT1 class Ia, locus A1	4856.81	0	0	4392.25	0	6025.19	4882.01	4699.98	4171.61	4984.56	3717.76	0	3806.32	2316.57	0	8553.53	5275.28	3140.42	3840.65	4291.23	4004.63	4952.67	3865.35	5020.22	4624.53	4952.67	3280.22	5020.22	0.986544	0.947584	0	0.797699	0.418861	0	0.769955	0.357612	0	0.780458	0.195012	0	0.96522	0.893691	0	1.23674	0.259895	0
A0A0G2K1L0_RAT	A0A0G2K1L0	Tnc	Tenascin C	237691	174627	299922	236246	292196	247264	156805	246225	244227	221773	125174	288961	152219	158601	222628	142059	152787	127806	156142	157273	248136	223259	189516	147214	248136	223259	189516	147214	1.51656	0.003023	1	1.68555	0.00253	1	1.28736	0.19716	0	0.848865	0.353128	0	0.76376	0.154195	0	0.899743	0.408069	0
A0A0G2K245_RAT	A0A0G2K245		Uncharacterized protein	19908.7	47398.5	34588.1	107107	47965.1	0	58629.1	29660.9	47147.7	28031	88832.3	0	47462	16985.5	3579.86	16588.2	24528.5	0	0	39102.2	51393.6	33113.6	32587.7	18802.1	51393.6	40867.2	39214.9	26739.6	1.76117	0.243274	0	2.73339	0.076481	0	1.73319	0.445602	0	0.984117	0.978292	0	0.634081	0.415147	0	0.644314	0.33146	0
A0A0G2K290_RAT	A0A0G2K290		Uncharacterized protein	0	4415.95	0	14602.5	0	0	6587.55	0	0	5120.48	9102.99	0	0	0	0	0	0	6757.78	0	0	5119.67	4553.96	5985.22	5956.77	9509.23	5854.02	9102.99	6757.78	0.764502	0.333678	0	0.859471	0.756617	0	1.00478	0.989513	0	1.31429	0.529558	0	1.16906	0.788086	0	0.889503	0.837787	0
A0A0G2K2R5_RAT	A0A0G2K2R5	Efemp2	EGF-containing fibulin extracellular matrix protein 2	53916.5	77639.7	80396.7	52063.5	66607.1	57500.2	52761.7	55198.3	69459.7	51243.6	49895.1	61081.8	43196.8	42790.2	47128.6	48421.1	63427.2	36325.6	62350.6	51094.8	66124.7	57232.7	48818.5	52323.9	66124.7	57232.7	48818.5	52323.9	1.09382	0.432655	0	1.26376	0.110076	0	0.933006	0.574868	0	0.852982	0.107787	0	0.738279	0.033033	0	0.865527	0.219921	0
A0A0G2K2V2_RAT	A0A0G2K2V2	Ap1b1	AP complex subunit beta	8669.41	3514.84	0	0	0	3629.38	5461.28	37692.7	69254	48187.2	5563.56	0	68788.1	0	0	3449.45	4298.51	9059.45	7255.68	6509.58	4493.77	32844.9	17002.4	6114.54	6092.12	32844.9	37175.8	6114.54	5.37161	0.067827	0	0.734932	0.310429	0	2.78065	0.42642	0	0.517657	0.406671	0	3.78355	0.364186	0	7.30899	0.055677	0
A0A0G2K2V6_RAT	A0A0G2K2V6	Krt10	Keratin, type I cytoskeletal 10	82251.8	133519	845611	30715	142017	58054.8	298614	59300.6	101130	286124	40602.7	1.31505e+06	271687	222677	265200	35303	208681	41257.9	111259	424104	246823	160645	423043	164121	246823	160645	423043	164121	0.978818	0.970242	0	1.50391	0.634487	0	2.57763	0.308539	0	2.63341	0.293408	0	1.71396	0.536072	0	0.65085	0.605942	0
A0A0G2K2V7_RAT	A0A0G2K2V7	Yes1	Tyrosine-protein kinase	12348.4	9189.08	772.419	8555.53	10620.3	13509.3	18176.2	11099.5	17383.7	16642.2	0	4630.6	3239.77	6838.07	9535.88	17535.9	15404.5	25944.7	19849.2	19290.5	8297.14	15362.2	5172	19605	8297.14	15362.2	6061.08	19605	0.783585	0.090921	0	0.423216	0.002798	-1	0.263811	0.000203	-1	0.336671	0.000722	-1	0.623347	0.233828	0	1.8515	0.018363	1
A0A0G2K332_RAT	A0A0G2K332		Uncharacterized protein	157615	213955	427523	153158	137666	100456	481438	164858	207828	37481.8	200176	366019	148403	126290	40224.4	104905	133889	183174	225677	416607	217984	198412	176223	212851	217984	198412	176223	212851	0.932167	0.88191	0	1.02412	0.948507	0	0.827916	0.647325	0	0.888163	0.818535	0	0.808421	0.599311	0	0.910218	0.839518	0
A0A0G2K393_RAT	A0A0G2K393	Plek	Pleckstrin	55544.3	77577.6	39348.1	54547.8	40379	74167.1	91124.1	51114.7	104449	76916.9	37629.6	59187.1	89689.5	46648.9	65149	88511.6	111549	111667	98971.7	90436.9	53479.4	79554.5	59660.8	100227	53479.4	79554.5	59660.8	100227	0.79374	0.077909	0	0.533581	0.000582	-1	0.595255	0.004076	-1	0.749937	0.153586	0	1.11559	0.598603	0	1.48757	0.049953	0
A0A0G2K398_RAT	A0A0G2K398	Gpx4	Glutathione peroxidase	0	0	0	0	0	0	0	0	6257.23	5785.61	2366.48	0	0	0	0	11180	0	12826.4	10678.4	4913.26	4663.97	4127.28	4819.86	8194.91		6021.42	2366.48	9899.52	0.503639	0.11866	0	0.56913	0.16403	0	0.588152	0.186249	0	1.1678	0.585758	0	1.03342	0.897775	0	0.884928	0.656401	0
A0A0G2K3C8_RAT	A0A0G2K3C8	Nid2	Nidogen-2	19861.2	16289.1	18166	26938.4	12271.3	20485.1	13589.8	19304.3	17102.4	16366.9	12040.6	28560.2	0	0	0	15057.6	19858.3	13785.1	11399.2	3797.31	18705.2	17369.7	9319.51	12779.5	18705.2	17369.7	20300.4	12779.5	1.35918	0.151595	0	1.46369	0.135951	0	0.729254	0.568682	0	0.536539	0.169219	0	0.498231	0.139747	0	0.928602	0.633761	0
A0A0G2K3G0_RAT	A0A0G2K3G0	Hrg	RCG36700	635175	655121	549935	442503	591876	811026	704414	1.06004e+06	682828	690685	543096	599641	506404	412084	670008	962561	706714	716826	719150	746489	574922	789799	546247	770348	574922	789799	546247	770348	1.02525	0.827405	0	0.746315	0.013008	0	0.709091	0.008807	0	0.691627	0.019498	0	0.950123	0.63179	0	1.37375	0.028822	0
A0A0G2K3W2_RAT	A0A0G2K3W2	F5	Coagulation factor V	179897	300186	274414	115120	217875	279930	226999	253870	331158	193368	272718	227865	291118	300193	259856	297955	231452	200705	255009	170519	217498	257065	270350	231128	217498	257065	270350	231128	1.11222	0.442567	0	0.94103	0.740543	0	1.1697	0.160762	0	1.05168	0.63181	0	1.243	0.174942	0	1.18192	0.358249	0
A0A0G2K3Z9_RAT	A0A0G2K3Z9		Uncharacterized protein	0	0	0	0	0	0	0	0	3835.63	6782.21	0	0	0	0	0	0	0	5714	5184.71	0	2683.25	3815.28	2275.97	4019.88		5308.92		5449.35	0.949103	0.859779	0	0.667494	0.133299	0	0.566179	0.095829	0	0.596541	0.153409	0	0.848216	0.501486	0	1.42189	0.224269	0
A0A0G2K458_RAT	A0A0G2K458		Uncharacterized protein	6933.01	0	18165	23835.1	12764.5	24591.7	13317.6	10764.6	10156.6	10868.4	19046.6	30352.7	12688.5	16690.3	17786.3	7495.67	21957.8	18432.6	15119.5	17259	12972.5	13939.8	19312.9	16052.9	15424.4	13939.8	19312.9	16052.9	0.868363	0.576665	0	0.808107	0.507179	0	1.20307	0.417707	0	1.38545	0.217803	0	1.48876	0.219347	0	1.07456	0.839107	0
A0A0G2K477_RAT	A0A0G2K477	Ighm	Immunoglobulin heavy constant mu	676593	888755	680872	679733	1475759	776012	732557	936039	535444	800094	1366288	2986669	1.12073e+06	814284	1.29371e+06	351839	1045769	563069	545395	772300	880342	756029	1.51634e+06	655674	880342	756029	1.51634e+06	655674	1.15306	0.477511	0	1.34265	0.280896	0	2.31264	0.062352	0	2.00566	0.083837	0	1.72244	0.159314	0	0.85879	0.478814	0
A0A0G2K490_RAT	A0A0G2K490	Tnik	TRAF2 and NCK-interacting kinase	49709.9	18306.8	13094.9	64183.2	13365.7	47551.8	26548.9	12195.5	16309.6	34186.8	28330.2	8029.79	0	34264.6	28446.2	23798	68067.5	17281.5	12098.8	24845	31732.1	27358.5	20594.8	29218.2	31732.1	27358.5	24767.7	29218.2	0.936353	0.879013	0	1.08604	0.867123	0	0.704863	0.48218	0	0.752776	0.464641	0	0.649021	0.38868	0	0.862171	0.732296	0
A0A0G2K4H3_RAT	A0A0G2K4H3		Uncharacterized protein (Fragment)	0	32472.6	0	0	0	0	47636.5	0	56695.4	59138.5	0	0	0	0	55988.6	0	0	0	32817.2	40369.3	10619.9	34308.9	13045.7	16836.2	32472.6	54490.1	55988.6	36593.3	2.03781	0.276881	0	0.630778	0.553151	0	0.774862	0.786547	0	0.380243	0.233515	0	1.22842	0.84736	0	3.23062	0.123925	0
A0A0G2K4I8_RAT	A0A0G2K4I8		Uncharacterized protein	22147.3	44310	45036.6	20968.9	32681.2	62775.8	56308.4	13694	24577.8	16087.8	90188.1	93383.6	62191.5	42688.4	71732.2	22386.9	34897.5	48547.2	27465.3	62432.4	33028.8	34688.8	72036.8	39145.9	33028.8	34688.8	72036.8	39145.9	0.886142	0.734116	0	0.843736	0.513532	0	1.84021	0.024107	1	2.07666	0.027996	1	2.18103	0.006454	1	1.05026	0.889534	0
A0A0G2K4M6_RAT	A0A0G2K4M6	Acta2	Actin, aortic smooth muscle	387930	317335	129156	379288	260499	606773	619754	59899.1	382660	655419	230712	324674	300045	300286	112411	44271.7	390709	154233	463149	480541	294842	464901	253626	306581	294842	464901	253626	306581	1.51641	0.298244	0	0.96171	0.909174	0	0.827272	0.595686	0	0.545548	0.112556	0	0.860209	0.51928	0	1.57678	0.19978	0
A0A0G2K4Q9_RAT	A0A0G2K4Q9	Igfbp3	Insulin-like growth factor-binding protein 3	69922.8	88982.3	87599.9	76831.2	61090.1	105733	56990.8	35939.1	54508.2	57112.3	65965	95528	58799.2	45959.2	49420.6	43854	47265.2	43443.5	45987.6	75630	76885.3	62056.7	63134.4	51236	76885.3	62056.7	63134.4	51236	1.21119	0.433914	0	1.50061	0.013275	1	1.23223	0.30069	0	1.01737	0.94292	0	0.821151	0.218263	0	0.807133	0.278654	0
A0A0G2K4X1_RAT	A0A0G2K4X1	RT1-A1	RT1 class Ia, locus A1	0	37970.7	0	4204.6	31965	0	0	6497.81	11864.7	3676.31	9050.41	0	23678.5	0	0	25965.6	38418.7	0	21700.5	15296.3	16224.1	5563.18	8437.95	21042.6	24713.4	7346.27	16364.5	25345.3	0.264377	0.032207	-1	0.771012	0.630376	0	0.400993	0.112347	0	1.51675	0.539674	0	0.520087	0.401232	0	0.342896	0.215992	0
A0A0G2K509_RAT	A0A0G2K509	Krt5	Keratin, type II cytoskeletal 5	80052.2	318610	583780	76118.5	194948	51719	330534	80642.2	147324	377336	165056	1.2435e+06	198017	356804	279599	75327.7	203040	59318.8	124977	667404	250702	197511	448595	226013	250702	197511	448595	226013	0.873892	0.83328	0	1.10923	0.871107	0	1.98481	0.363673	0	2.27124	0.270417	0	1.78936	0.399778	0	0.787833	0.656757	0
A0A0G2K531_RAT	A0A0G2K531	Gpx3	Glutathione peroxidase	5.52167e+06	6649184	8.09985e+06	6334478	6.2786e+06	5.83872e+06	4972378	4883906	5842539	5.4689e+06	6.29686e+06	6709242	5.49476e+06	8394341	5551181	4.029e+06	3.79269e+06	3.38338e+06	4478288	5312016	6.57676e+06	5.40129e+06	6489277	4.19907e+06	6.57676e+06	5.40129e+06	6489277	4.19907e+06	1.2863	0.014784	0	1.56624	0.002198	1	1.54541	0.006248	1	1.20143	0.091198	0	0.986699	0.900392	0	0.821269	0.03705	0
A0A0G2K588_RAT	A0A0G2K588	Ltbp4	Latent-transforming growth factor beta-binding protein 4	41779.9	43203.4	81506.1	49766	67822.9	22068.4	44801.4	50034.2	49071.1	63150.7	35231.3	80696.8	18410.1	33111.3	25179.1	49896	42507.3	29111.3	44518.4	46780.5	56815.7	45825.2	38525.8	42562.7	56815.7	45825.2	38525.8	42562.7	1.07665	0.678401	0	1.33487	0.132469	0	0.905153	0.735229	0	0.840712	0.585184	0	0.678083	0.209541	0	0.806559	0.313205	0
A0A0G2K5D7_RAT	A0A0G2K5D7	Specc1	Sperm antigen with calponin homology and coiled-coil domains 1	0	9329.25	0	0	0	0	10453.5	3868.08	0	9940.28	0	0	0	0	0	13118.4	11001.1	10707.7	13352.7	12511.4	4133.95	5605.25	3167.69	12138.3	9329.25	8087.29		12138.3	0.461784	0.011298	-1	0.340572	0.000554	-1	0.260968	0.000271	-1	0.565129	0.329525	0	0.766263	0.625481	0	1.35591	0.547447	0
A0A0G2K5E2_RAT	A0A0G2K5E2	Scarf1	Scavenger receptor class F, member 1	26895.5	27491.4	41619.9	23079	18934.4	24994.6	29663.7	27745.8	24172.9	28574.1	24057.8	23878.5	23467.2	20706.8	18379.2	14381.7	33157	15251.3	33059.8	32933.6	27604	27030.2	22097.9	25756.7	27604	27030.2	22097.9	25756.7	1.04944	0.788495	0	1.07172	0.761503	0	0.857948	0.44976	0	0.817526	0.012153	0	0.800532	0.204187	0	0.979213	0.888569	0
A0A0G2K5N6_RAT	A0A0G2K5N6	Rock2	Rho-associated protein kinase	7526.95	0	0	0	0	0	17565.7	8677.47	14988.7	18813	3406.79	3657.09	0	0	0	20555	16968	0	15939.6	9413.03	3263.71	12611.4	5160.54	12985.5	7526.95	15011.2	3531.94	15718.9	0.971193	0.934612	0	0.251335	0.023033	-1	0.397408	0.059068	0	0.409196	0.052809	0	1.58119	0.323892	0	3.86414	0.018753	1
A0A0G2K5U5_RAT	A0A0G2K5U5	Pigr	Polymeric immunoglobulin receptor	63287.9	52582.9	48921.1	91878.4	68456.4	80899.6	43244.4	52753.4	44151.1	47508.5	49159.7	105914	51967.8	38118.4	28277.5	40453.8	46781.9	47966.6	46078.2	40420.4	65025.3	53711.4	54687.5	44340.2	65025.3	53711.4	54687.5	44340.2	1.21135	0.228343	0	1.46651	0.028472	0	1.23336	0.467862	0	1.01817	0.950336	0	0.841018	0.522686	0	0.826007	0.304795	0
A0A0G2K5X3_RAT	A0A0G2K5X3		Uncharacterized protein	0	12065.2	17028	10972.5	0	16615.7	11724.7	3501.94	3102.73	0	9575.38	23670	0	5207.2	6590.2	0	829.256	8450.48	5295.75	5678.51	9385.92	7248.88	9217.42	5261.16	13355.2	8736.26	11260.7	5063.5	1.37781	0.551977	0	1.784	0.196021	0	1.75198	0.358188	0	1.27157	0.696296	0	0.982048	0.972197	0	0.772314	0.604771	0
A0A0G2K6J5_RAT	A0A0G2K6J5	Myl6	Myosin light polypeptide 6	156436	189398	134461	150652	78112	164820	345677	109371	226181	252759	86568.6	108101	48582.5	132131	200428	242772	204124	286149	241396	279960	141812	219762	115162	250880	141812	219762	115162	250880	0.875963	0.48782	0	0.565257	0.001688	-1	0.459033	0.001719	-1	0.524032	0.058629	0	0.812078	0.418524	0	1.54967	0.114957	0
A0A0G2K6T8_RAT	A0A0G2K6T8		Uncharacterized protein	112152	68726.2	186083	113666	87715.5	72003.5	23170.5	87475.5	28642	37712.2	96615.4	265530	65968.6	76960.1	129329	59920	86014	69476.6	30355.9	60693.6	113668	49800.7	126880	61292	113668	49800.7	126880	61292	0.812516	0.481764	0	1.85454	0.043615	1	2.0701	0.117625	0	2.54776	0.079915	0	1.11623	0.757829	0	0.438123	0.026892	-1
A0A0G2K719_RAT	A0A0G2K719	Ddx3x	DEAD-box helicase 3, X-linked	0	0	0	3197.08	0	0	4625.6	2286.21	4587.89	4792.47	0	0	1	0	0	11643.6	5709.98	8581.76	2422.43	4017.97	5002.69	3821.92	2763.77	6475.14	3197.08	4073.04	1	6475.14	0.590244	0.163291	0	0.772598	0.452806	0	0.426828	0.083091	0	0.723138	0.338776	0	0.552458	0.11244	0	0.763973	0.282287	0
A0A0G2K737_RAT	A0A0G2K737	Txnl1	Thioredoxin-like protein 1	0	10085	0	10011.7	0	17874.6	13376.7	9727.15	15140.6	14333.6	7769.54	0	0	6659.83	7425.85	14681.5	18763.9	19216.4	13384.6	14850.3	6471.01	14090.5	8634.32	16179.3	10048.3	14090.5	7285.07	16179.3	0.870896	0.272185	0	0.399955	0.001696	-1	0.533663	0.032096	-1	0.612775	0.103975	0	1.33431	0.515593	0	2.17748	0.008211	1
A0A0G2K7I1_RAT	A0A0G2K7I1		Uncharacterized protein	36914	6482.88	14643.5	10857	5912.51	9884.49	0	6338.09	15463.9	0	38749.8	74431.2	0	0	26556.1	4843.6	4691.08	6741.23	0	0	14962	7718.54	30241.6	4321.65	14962	10562.1	46579	5425.3	1.78601	0.203511	0	3.4621	0.103156	0	6.99768	0.077575	0	3.91804	0.120796	0	2.02123	0.30664	0	0.515877	0.272677	0
A0A0G2K7L8_RAT	A0A0G2K7L8	Thbs4	Thrombospondin-4	35312.1	24854.2	50147	33224.4	39643.3	29540.1	21076.6	29626.8	31362.9	27995.8	16252.9	43376.3	20799.8	20202.8	12854.6	24662.5	30375.5	23088.4	23312.3	26145.3	36636.2	27920.4	22697.3	25516.8	36636.2	27920.4	22697.3	25516.8	1.0942	0.313115	0	1.43577	0.033996	0	0.889502	0.623834	0	0.812927	0.382866	0	0.619531	0.073865	0	0.762099	0.089769	0
A0A0G2K7P6_RAT	A0A0G2K7P6		Uncharacterized protein	0	0	0	0	0	0	0	0	0	0	13474	0	0	0	0	0	0	0	0	0	5539.4	3191.19	5023.3	2241.38			13474		1.42376	0.279697	0	2.47143	0.07518	0	2.24117	0.274293	0	1.57411	0.477274	0	0.906831	0.859499	0	0.57609	0.213808	0
A0A0G2K7T5_RAT	A0A0G2K7T5	Ppp3cb	Serine/threonine-protein phosphatase	13226.1	6818.29	0	10118.9	0	0	16232.6	9104.88	13090.1	12331.2	10977.6	0	0	8453.43	0	22501.6	14597.9	24729.5	16402.9	0	7030.42	10558.1	8411.35	16098	10054.4	12689.7	9715.52	19558	0.655864	0.264311	0	0.436726	0.077706	0	0.522509	0.097971	0	0.796672	0.446872	0	1.19642	0.588285	0	1.50178	0.306943	0
A0A0G2K7X7_RAT	A0A0G2K7X7	C7	Complement C7	1.46341e+06	1.59919e+06	1899580	1.92574e+06	1.8175e+06	1.68082e+06	1.19868e+06	1.42957e+06	1.51932e+06	1.22602e+06	2.18374e+06	1.62629e+06	2.56668e+06	2.29865e+06	2.11809e+06	1.20013e+06	1.3155e+06	1.19112e+06	1.28809e+06	1.26884e+06	1.74109e+06	1.41088e+06	2.15869e+06	1.25274e+06	1.74109e+06	1.41088e+06	2.15869e+06	1.25274e+06	1.12624	0.130503	0	1.38983	0.000792	0	1.72318	0.000394	1	1.53003	0.003023	1	1.23985	0.04702	0	0.810345	0.03239	0
A0A0G2K845_RAT	A0A0G2K845	Adipoq	Adiponectin, C1Q and collagen domain-containing	82613.4	38790.4	45790.8	45832.4	71725	69357.1	49535.1	53160	67686.4	50107.1	41169.3	25347.5	39413.5	41423.1	14284.1	19299.1	0	40822.5	38651.5	31625.2	56950.4	57969.1	32327.5	26695.9	56950.4	57969.1	32327.5	32599.6	2.17146	0.005287	1	2.1333	0.025351	1	1.21095	0.542092	0	0.557668	0.006127	-1	0.567643	0.040698	-1	1.01789	0.917918	0
A0A0G2K8K3_RAT	A0A0G2K8K3	Serpind1	Heparin cofactor 2	1.04107e+06	1.04337e+06	1.26037e+06	1.22244e+06	1108800	1.01101e+06	914650	1.23069e+06	915712	916071	815009	1.22695e+06	1.16571e+06	740660	806157	670860	772065	855758	1213425	814445	1.13521e+06	997626	950898	865311	1.13521e+06	997626	950898	865311	1.15291	0.266233	0	1.31191	0.030473	0	1.09891	0.550046	0	0.953161	0.703574	0	0.837641	0.135959	0	0.878803	0.108473	0
A0A0G2K8K8_RAT	A0A0G2K8K8	LOC100361706	Uncharacterized protein	19591.7	42098.8	50642.5	31149.2	25081.7	0	123024	0	33949	13834.9	67727.2	83621.8	24462.8	0	0	21247	19602.4	22481.3	36602.2	110457	33712.8	35130.3	35863.2	42077.9	33712.8	56936	58603.9	42077.9	0.834887	0.81412	0	0.801198	0.659001	0	0.852304	0.804378	0	1.02086	0.980009	0	1.06379	0.907217	0	1.04205	0.953194	0
A0A0G2K8Q1_RAT	A0A0G2K8Q1	Apoc3	Apolipoprotein C-III	3.53333e+06	3.9145e+06	4.13924e+06	5782730	5697231	7667642	3.65759e+06	3.81423e+06	5.98813e+06	4.97923e+06	3.00116e+06	7.28913e+06	5517304	5.78836e+06	6.24714e+06	3.54032e+06	6.23288e+06	2.68236e+06	3.9353e+06	5532673	4.61341e+06	5.22136e+06	5.56862e+06	4.38471e+06	4.61341e+06	5.22136e+06	5.56862e+06	4.38471e+06	1.19081	0.422612	0	1.05216	0.783614	0	1.27001	0.254585	0	1.06651	0.744117	0	1.20705	0.294241	0	1.13178	0.509067	0
A0A0G2K8V2_RAT	A0A0G2K8V2	Vcl	Vinculin	182594	143383	105820	172871	96149.3	255749	246233	138750	245551	244225	94889	116085	71152.3	133523	140659	260289	278480	320138	208073	300734	140163	226102	111262	273543	140163	226102	111262	273543	0.826568	0.142527	0	0.5124	0.00087	-1	0.406743	0.000109	-1	0.492087	0.001937	-1	0.793799	0.216004	0	1.61313	0.015226	1
A0A0G2K8W9_RAT	A0A0G2K8W9	Sptbn1	Spectrin beta chain	28812	33937.9	12321.2	25788.3	7427.63	31235.3	35515.4	25032.4	45074.9	27726.5	17949.4	12300.8	5662.19	19888.7	22682.8	40767.3	44786.9	45893.5	48398.8	38745.5	21657.4	32916.9	15696.8	43718.4	21657.4	32916.9	15696.8	43718.4	0.75293	0.024915	0	0.495385	0.003287	-1	0.359043	4.3e-05	-1	0.476862	0.005931	-1	0.724777	0.340693	0	1.51989	0.104269	0
A0A0G2K926_RAT	A0A0G2K926	LOC297568	Alpha-1-inhibitor III	244936	188703	250886	262095	307510	96320.7	151937	167604	274323	216804	51403.1	285815	204053	162418	193632	249207	59456	281209	74673.9	182609	250826	181398	179464	169431	250826	181398	179464	169431	1.07063	0.830131	0	1.4804	0.132863	0	1.05922	0.868527	0	0.989341	0.969158	0	0.715493	0.131255	0	0.723202	0.087332	0
A0A0G2K930_RAT	A0A0G2K930	Rab7a	Ras-related protein Rab-7a	0	0	0	0	0	0	0	195345	0	0	0	0	0	0	0	8322.6	0	7745.56	0	0	2316.55	41252.4	3022.71	4712.16		195345		8034.08	8.75445	0.370988	0	0.491612	0.125396	0	0.641469	0.272143	0	0.073274	0.350168	0	1.30483	0.179963	0	17.8077	0.341822	0
A0A0G2K975_RAT	A0A0G2K975	RGD1564614	Similar to complement factor H-related protein	569714	771245	637891	430904	594166	288659	369998	303776	544693	456788	482963	724287	440637	631480	430091	278585	346255	271806	421446	683205	600784	392783	541892	400259	600784	392783	541892	400259	0.981322	0.935676	0	1.50099	0.064423	0	1.35385	0.17618	0	1.37962	0.083667	0	0.901974	0.482364	0	0.653784	0.02158	-1
A0A0G2K980_RAT	A0A0G2K980		Uncharacterized protein	19439.3	5074.27	26101.5	14914.2	18486.6	13944.4	4766.6	19843.5	16599.3	26843.1	52955.9	58370.9	17612.5	34581.5	57531.8	22044.8	15708	14020.7	17270.7	24350.9	16803.2	16399.4	44210.5	18679	16803.2	16399.4	44210.5	18679	0.877957	0.594555	0	0.899574	0.648245	0	2.36686	0.014013	1	2.69586	0.012739	1	2.63108	0.013131	1	0.97597	0.937601	0
A0A0G2K9B1_RAT	A0A0G2K9B1	LOC299282	Serine protease inhibitor	210732	301841	263121	121232	132086	154176	85858	164370	227574	303408	273868	230110	512340	1072501	296550	212942	116771	88520.1	232331	533858	205802	187077	477074	236884	205802	187077	477074	236884	0.789741	0.583763	0	0.868789	0.729252	0	2.01395	0.208276	0	2.55014	0.10913	0	2.31812	0.129646	0	0.909014	0.723316	0
A0A0G2K9I6_RAT	A0A0G2K9I6	Cp	Ceruloplasmin	8855332	8787679	8963571	8.1349e+06	8018163	7866129	5317576	4990151	5.7288e+06	6500061	7103045	10268842	11299617	9232894	8629398	4366341	5129788	5.49136e+06	5474770	7330275	8.55193e+06	6.08054e+06	9.30676e+06	5.55851e+06	8.55193e+06	6.08054e+06	9.30676e+06	5.55851e+06	1.09392	0.481759	0	1.53853	0.000459	1	1.67433	0.002505	1	1.53058	0.006332	1	1.08826	0.338425	0	0.711014	0.002005	0
A0A0G2K9Q9_RAT	A0A0G2K9Q9	Krt17	Keratin, type I cytoskeletal 17	33941.1	96581.8	29623.4	0	14685.1	0	19220.2	10271.5	18499.8	22283.9	0	167163	17580.1	34173.4	27660.4	18538.4	71328.2	9121.26	7826.07	55872.4	35469.9	14152.9	49698.6	32537.3	43707.9	17568.9	61644.2	32537.3	0.434975	0.214392	0	1.09013	0.891612	0	1.52744	0.612777	0	3.51155	0.271936	0	1.40115	0.686649	0	0.399011	0.238504	0
A0A0G2K9Z5_RAT	A0A0G2K9Z5		Uncharacterized protein	13384.2	0	0	0	0	36902.3	0	0	0	0	61877.8	0	0	0	0	0	0	0	0	0	3898.56	9488.23	17132.1	3302.02	13384.2	36902.3	61877.8		2.87346	0.395488	0	1.18066	0.815607	0	5.18837	0.257098	0	1.80562	0.579358	0	4.39448	0.285552	0	2.43378	0.463667	0
A0A0G2KAJ7_RAT	A0A0G2KAJ7	Col12a1	Collagen alpha-1(XII) chain	14045.8	7001.44	9987.92	11569.1	7677.1	13574.1	5366.2	9595.68	11026.6	3323.52	9717.07	3863.61	4078.89	17538.8	24450.5	5215.93	7671.01	5694.17	4201.88	4800.81	10056.3	8577.22	11929.8	5516.76	10056.3	8577.22	11929.8	5516.76	1.55476	0.157252	0	1.82286	0.012581	1	2.16246	0.151307	0	1.39087	0.469367	0	1.1863	0.667472	0	0.852923	0.533071	0
A0A0G2KBC7_RAT	A0A0G2KBC7	Pfkm	ATP-dependent 6-phosphofructokinase	28774.8	35217.9	0	32616.2	11862.3	71020.2	53594.3	44399	23668.6	55772.6	29550.3	16057	20035	26620.7	0	24669.4	55454.5	32799.5	75106.7	41762.1	22176.3	49691	19860.7	45958.4	27117.8	49691	23065.7	45958.4	1.08122	0.760327	0	0.482529	0.061873	0	0.432144	0.028099	-1	0.399684	0.009227	-1	0.895583	0.766714	0	2.24073	0.025858	1
A0A0H2UHA1_RAT	A0A0H2UHA1	Masp1	Mannan-binding lectin serine protease 1	1.38154e+06	1.71404e+06	1.89028e+06	997762	1.39307e+06	801936	1.00206e+06	988587	1405007	1.09593e+06	1.30799e+06	1869589	1.68251e+06	1.42249e+06	1.16195e+06	811198	740245	840969	1.10388e+06	1.32099e+06	1.47534e+06	1.0587e+06	1.48891e+06	963455	1.47534e+06	1.0587e+06	1.48891e+06	963455	1.09886	0.534583	0	1.5313	0.026251	1	1.54538	0.013918	1	1.40635	0.028655	0	1.0092	0.947555	0	0.717601	0.052117	0
A0A0H2UHH2_RAT	A0A0H2UHH2	Apcs	Serum amyloid P-component	50669.4	41155.3	79451.2	33840.8	39526	110271	50156.6	67013.6	75578.3	65507.1	47439.1	48926.4	54236.1	68190.3	82607	38407.7	37562.4	52677.5	43417.9	45283.6	48928.6	73705.3	60279.7	43469.8	48928.6	73705.3	60279.7	43469.8	1.69555	0.019519	1	1.12557	0.540711	0	1.3867	0.048077	0	0.817848	0.297131	0	1.23199	0.310922	0	1.50639	0.090616	0
A0A0H2UHK1_RAT	A0A0H2UHK1	C1qc	Complement C1q subcomponent subunit C	254625	262775	285700	184703	263550	160995	153646	209353	171971	160776	186592	280390	215413	182717	303547	134099	207037	165091	131713	162804	250271	171348	233732	160149	250271	171348	233732	160149	1.06993	0.525529	0	1.56274	0.003398	1	1.45947	0.031257	0	1.36407	0.047256	0	0.933916	0.597659	0	0.684651	0.004089	0
A0A0H2UHM3_RAT	A0A0H2UHM3	Hp	Haptoglobin	437719	529548	361020	133659	415939	364837	293854	38623.7	499022	676823	361990	456547	505482	587300	665948	327601	365759	239417	422283	646671	375577	374632	515453	400346	375577	374632	515453	400346	0.93577	0.843951	0	0.938131	0.801412	0	1.28752	0.218319	0	1.37589	0.269084	0	1.37243	0.136521	0	0.997484	0.994169	0
A0A0H2UHM7_RAT	A0A0H2UHM7	LOC100909441	Tubulin alpha chain	173566	285569	118655	133830	103684	155346	154468	180116	166717	117064	107567	149657	0	99908.6	193861	272266	142755	164933	140429	155544	163061	154742	110496	175185	163061	154742	137748	175185	0.883306	0.46774	0	0.93079	0.775057	0	0.63074	0.1481	0	0.714068	0.225431	0	0.67764	0.284279	0	0.948985	0.815044	0
A0A0H2UHP7_RAT	A0A0H2UHP7	Apoa5	Apolipoprotein A-V	10492.9	18371.5	34478	16104.1	8904.28	13649.6	21862.7	13341	15365.8	9618	22425.7	26920.9	20653.5	29674.3	29867.6	18292.4	21348.4	17726.2	19801.3	25174.8	17670.2	14767.4	25908.4	20468.6	17670.2	14767.4	25908.4	20468.6	0.721466	0.045529	0	0.86328	0.571254	0	1.26576	0.045951	0	1.75443	0.003669	1	1.46622	0.13268	0	0.835726	0.575388	0
A0A0H2UHP9_RAT	A0A0H2UHP9	Rab6a	RCG39700, isoform CRA_d	13147.2	14667.9	0	7507.2	9706.36	22719.9	18969.5	11819.3	13375.6	14930.3	9800.21	0	9015.86	9013.14	15009.6	14450.2	19576.4	17516.9	23425.4	22508.3	9665.28	16362.9	10914.1	19495.4	11257.2	16362.9	10709.7	19495.4	0.83932	0.258642	0	0.495771	0.005495	-1	0.55983	0.00263	-1	0.667004	0.044465	0	1.12921	0.606016	0	1.69296	0.04601	1
A0A0H2UHR6_RAT	A0A0H2UHR6	F10	Coagulation factor X	2324535	2745901	2.6875e+06	2.81247e+06	2913392	3056512	2.1014e+06	2.69843e+06	2.4047e+06	2.19907e+06	1.87133e+06	2.37424e+06	3.27247e+06	2679141	2.77493e+06	2.04402e+06	2.22824e+06	1.61884e+06	1.47155e+06	3494912	2.69676e+06	2.49202e+06	2.59442e+06	2.17151e+06	2.69676e+06	2.49202e+06	2.59442e+06	2.17151e+06	1.1476	0.444299	0	1.24188	0.195653	0	1.19475	0.350384	0	1.04109	0.732841	0	0.962052	0.695557	0	0.92408	0.338386	0
A0A0H2UHV3_RAT	A0A0H2UHV3	Fcmr	Fas apoptotic inhibitory molecule 3	29903.9	16140.1	44222.2	18977.5	30281.1	18291	38094.2	28308.9	27531.4	24693.8	20681.8	70126.5	15697	29462.1	19831.7	8968.56	10192.4	18703.2	15041.4	24564.8	27904.9	27383.8	31159.8	15494.1	27904.9	27383.8	31159.8	15494.1	1.76737	0.024367	1	1.80101	0.062341	0	2.01108	0.1703	0	1.13789	0.728384	0	1.11664	0.778039	0	0.981326	0.931952	0
A0A0H2UHV9_RAT	A0A0H2UHV9	Copg2	Coatomer subunit gamma	0	0	0	0	0	0	0	0	10328.4	0	0	0	0	0	0	10897.1	0	11620.9	8390.85	0	3502.32	4532.88	4192.13	8083.01		10328.4		10302.9	0.560791	0.129529	0	0.433294	0.057895	0	0.518635	0.071491	0	0.924827	0.859268	0	1.19696	0.715554	0	1.29425	0.630229	0
A0A0H2UI19_RAT	A0A0H2UI19	F12	Coagulation factor XII	40891.4	48523.2	57794.8	49955.6	78985.9	106121	99326.9	54083.2	58468.9	29551.2	45262.2	78487.5	71507.4	45457.4	30893.6	31134.2	43628.8	32278.2	56496.8	46427.3	55230.2	69510.2	54321.6	41993.1	55230.2	69510.2	54321.6	41993.1	1.65528	0.108164	0	1.31522	0.138493	0	1.29359	0.256291	0	0.781491	0.397497	0	0.98355	0.936441	0	1.25856	0.394415	0
A0A0U1RRP9_RAT	A0A0U1RRP9	Cfb	Complement factor B	111635	124494	146340	108487	141661	145250	116528	105928	97153	90764.1	143533	135458	91642.6	96886.6	134574	78200.3	112158	81534.2	66953.8	113407	126523	111125	120419	90450.7	126523	111125	120419	90450.7	1.22856	0.162434	0	1.39881	0.017905	0	1.33132	0.070308	0	1.08364	0.537947	0	0.951753	0.65747	0	0.878293	0.244354	0
A0A140TAF0_RAT	A0A140TAF0	Tpm3	RCG62531, isoform CRA_g	5791.13	0	0	0	0	0	11123	0	6683.52	7193.21	0	0	0	0	0	11451.7	6550.87	13821.5	8679.82	7752.19	5152.24	6052.03	3216.62	9651.23	5791.13	8333.24		9651.23	0.627074	0.12598	0	0.533843	0.018368	-1	0.333286	0.002968	-1	0.531494	0.157142	0	0.624314	0.112933	0	1.17464	0.632807	0
A0A140UHW8_RAT	A0A140UHW8		Uncharacterized protein	60343.2	97694.8	114492	69665.9	62464	81904.6	42605.1	68934.2	58856.7	59299.2	48335.3	95205.3	93482	62372.1	49212.8	45236.9	56830.1	62170.8	45568.2	71990.3	80931.9	62320	69721.5	56359.3	80931.9	62320	69721.5	56359.3	1.10576	0.489681	0	1.436	0.072199	0	1.23709	0.280386	0	1.11877	0.561283	0	0.861483	0.473615	0	0.77003	0.175512	0
A0A1W2Q642_RAT	A0A1W2Q642	Pi16	Peptidase inhibitor 16	173108	66728.6	153158	143972	286363	155499	154471	236275	213920	157714	98105	235300	129478	146939	199866	86143.9	101141	143053	78456.9	315475	164666	183576	161938	144854	164666	183576	161938	144854	1.26732	0.437371	0	1.13677	0.73504	0	1.11794	0.743969	0	0.882131	0.493327	0	0.983432	0.951118	0	1.11484	0.644057	0
A0A1W2Q668_RAT	A0A1W2Q668		Uncharacterized protein (Fragment)	17409	19731.4	11442.4	22293.6	11793.4	13419.1	5711.47	15016.6	14241.6	10559.4	12721.3	27960.9	12757.2	17878.1	9693.77	9153.17	8107.01	6520.16	5205.12	7525.33	16533.9	11789.6	16202.3	7302.16	16533.9	11789.6	16202.3	7302.16	1.61454	0.039454	1	2.26425	0.003466	1	2.21883	0.026876	1	1.37428	0.259967	0	0.979939	0.933855	0	0.713056	0.121547	0
A0A5C5_RAT	A0A5C5	C4bpb	C4b-binding protein beta chain	931854	1.00391e+06	819177	657465	893808	519300	610174	484201	659124	580154	1.33301e+06	1.27334e+06	1.63529e+06	1.42511e+06	1.61716e+06	917412	860651	548558	735242	958565	861244	570590	1.45678e+06	804086	861244	570590	1.45678e+06	804086	0.709614	0.019849	0	1.07109	0.56314	0	1.81173	0.000243	1	2.55312	4e-06	1	1.69149	0.000226	1	0.662519	0.002445	-1
A0JN29_RAT	A0JN29	Lnpk	Limb and neural patterns	0	0	0	0	0	0	0	0	5809.47	5993.33	0	0	0	0	0	5324.42	4994.42	5368.77	7022.06	4933.39	2916.52	3619.04	3351.36	5528.61		5901.4		5528.61	0.654602	0.102377	0	0.527532	0.002466	-1	0.606184	0.002323	-1	0.926034	0.798109	0	1.14909	0.4601	0	1.24088	0.529026	0
A0JN30_RAT	A0JN30	Cnpy2	Canopy 2 homolog (Zebrafish)	14091.4	8465.43	8915.81	10735.5	5514.01	12579.7	9115.87	7288.58	13228.3	11863.6	7219.58	0	0	10046.7	22656.6	8597.2	24131.6	18446.3	9306.15	23374.4	9544.44	10815.2	9422.6	16771.1	9544.44	10815.2	13307.6	16771.1	0.644871	0.129553	0	0.569099	0.081422	0	0.561834	0.171783	0	0.871235	0.720216	0	0.987234	0.97552	0	1.13314	0.501699	0
A1KQY6_RAT	A1KQY6	St8sia4	Alpha 2,8-sialyltransferase ST8Sia IV	24798.8	16211.2	0	15016.4	24156.5	11833.3	19950.9	18353.1	26006.1	18192.6	28734.5	28761.9	16380	23940.3	27479	15097.7	13791.7	12401.6	14181.7	0	16532.5	18867.2	25059.1	11851.7	20045.7	18867.2	25059.1	13868.2	1.59194	0.051128	0	1.39495	0.332257	0	2.11439	0.002866	1	1.32818	0.093694	0	1.51575	0.105246	0	1.14122	0.627648	0
A2VCV7_RAT	A2VCV7	Masp2	Mannan-binding lectin serine peptidase 2	692975	825054	903758	526499	692751	714626	559416	529953	625840	521132	777161	951637	806191	850004	886128	372922	468934	393601	478382	631342	728207	590193	854224	469036	728207	590193	854224	469036	1.25831	0.070439	0	1.55256	0.01116	1	1.82123	0.00011	1	1.44736	0.000526	0	1.17305	0.115869	0	0.810474	0.099108	0
B0BMS8_RAT	B0BMS8	Myl9	Myl9 protein	249519	296854	202112	237939	126977	247572	552502	157577	345609	406186	118952	161334	68852.4	205380	310348	280334	283480	388705	410861	433236	222680	341889	172973	359323	222680	341889	172973	359323	0.951481	0.821904	0	0.619721	0.013068	-1	0.481386	0.007397	-1	0.505933	0.06528	0	0.776779	0.348604	0	1.53534	0.142456	0
ESTD_RAT	B0BNE5	Esd	S-formylglutathione hydrolase	14399.8	11028.9	6366.77	7150.1	0	20554.6	18392.8	9523.59	23766.1	23003.8	10588.3	12620.5	0	0	9605.92	22590.2	20448.8	16984.4	20432.4	0	8511.79	19048.2	7927.37	16607.8	9736.4	19048.2	10938.2	20114	1.14694	0.597143	0	0.512517	0.082697	0	0.477328	0.06951	0	0.416175	0.00923	-1	0.93134	0.837892	0	2.23786	0.010714	1
OLFL3_RAT	B0BNI5	Olfml3	Olfactomedin-like protein 3	7208.85	7170.52	23120	9456.43	17153.5	0	4546.75	15499.1	11546.7	15944.8	8772.55	0	0	0	10660.9	14030.5	9586.58	7161.04	4221.14	0	12821.8	11331.1	5248.19	7626.23	12821.8	11884.4	9716.74	8749.81	1.48581	0.235056	0	1.68128	0.19981	0	0.688177	0.412204	0	0.463166	0.066322	0	0.409316	0.07489	0	0.883736	0.705284	0
B0BNN4_RAT	B0BNN4	Cfp	Complement factor properdin	1.14549e+06	1.50364e+06	1.45609e+06	940206	1.21937e+06	1019875	948565	790600	1.26272e+06	1.03345e+06	1.1545e+06	1.6743e+06	1.20398e+06	1.37839e+06	1.33294e+06	956251	1.24307e+06	661244	969212	1327565	1.25296e+06	1.01104e+06	1.34882e+06	1.03147e+06	1.25296e+06	1.01104e+06	1.34882e+06	1.03147e+06	0.980196	0.88809	0	1.21473	0.196263	0	1.30767	0.066008	0	1.33409	0.021694	0	1.07651	0.506677	0	0.806922	0.096839	0
STK24_RAT	B0LT89	Stk24	Serine/threonine-protein kinase 24	3640.53	0	0	2312.69	0	2765.57	4161.92	5604.89	0	6263.93	0	0	0	0	0	3378.94	4718.5	6894.22	3191.32	9139.44	2144.24	4342.46	2533.94	5464.48	2976.61	4699.08		5464.48	0.79467	0.423915	0	0.392396	0.024469	-1	0.463712	0.062512	0	0.583527	0.115091	0	1.18174	0.657184	0	2.02517	0.026182	1
B1H219_RAT	B1H219	Dkk3	Dickkopf WNT-signaling pathway inhibitor 3	135175	192914	225878	133710	168849	91289.9	104754	133856	161656	139406	109613	189026	87209	94117.6	83913.2	96786.7	121209	88477.7	148100	147478	171305	126192	112776	120410	171305	126192	112776	120410	1.04802	0.751933	0	1.42268	0.04547	0	0.936595	0.750233	0	0.893681	0.580052	0	0.658332	0.056663	0	0.736653	0.070269	0
B1H260_RAT	B1H260	F13b	Coagulation factor XIII B chain	105985	131644	115023	101366	156654	119075	90457.5	89584.4	86454	78026.5	103551	128126	81014.4	76908.1	78696.9	69917.2	72782.7	72647.1	66093	134063	122134	92719.5	93659.2	83100.6	122134	92719.5	93659.2	83100.6	1.11575	0.527443	0	1.46972	0.043334	0	1.12706	0.53196	0	1.01014	0.939867	0	0.766853	0.078076	0	0.759159	0.042777	0
B1WBQ5_RAT	B1WBQ5	Stk3	Serine/threonine kinase 3 (STE20 homolog, yeast)	28406.1	33600.3	0	36921.9	22801.7	0	20265.8	25688.5	31562.1	31161.8	0	0	0	0	0	27377.5	32913.3	24088.4	21848	30370.1	24593.5	21926.1	3414.75	27319.5	30432.5	27169.6		27319.5	0.802582	0.393685	0	0.900218	0.691453	0	0.124993	1.8e-05	-1	0.155739	0.013776	-1	0.138848	0.011923	-1	0.891542	0.7606	0
B1WC02_RAT	B1WC02	Ctps1	CTP synthase	19644.8	0	14216.3	24469	14714.1	28224.7	23057.9	36838.7	21057	35277	14573.3	0	0	21616.6	0	38570.9	19527.9	38993	30255.3	23321.7	16569.6	28891	9914.83	30133.8	18261.1	28891	18094.9	30133.8	0.958759	0.811507	0	0.549868	0.019654	-1	0.329027	0.006227	-1	0.34318	0.005137	-1	0.598374	0.185472	0	1.74362	0.015821	1
B1WC21_RAT	B1WC21	Fbln1	Fibulin-1	2.50723e+06	3.49879e+06	3.20725e+06	2.04121e+06	3.34904e+06	1.61754e+06	1.74905e+06	1.90364e+06	2.21097e+06	2446233	2.40146e+06	3.35925e+06	1.87398e+06	2508015	2.15999e+06	1.97547e+06	1.85156e+06	1.4381e+06	2053815	1.82645e+06	2.9207e+06	1.98549e+06	2.46054e+06	1.82908e+06	2.9207e+06	1.98549e+06	2.46054e+06	1.82908e+06	1.08551	0.423047	0	1.59682	0.00631	1	1.34523	0.048409	0	1.23926	0.142782	0	0.842448	0.253075	0	0.679798	0.018328	0
B1WC34_RAT	B1WC34	Prkcsh	Protein kinase C substrate 80K-H	39730.7	64022.6	29776.6	33333	27653.5	41301.2	24609.9	26979	35411.3	55823.4	28583.5	64053.4	40895.1	33870.7	29541.8	19911.5	26510.3	25523.2	29620.2	40641.7	38903.3	36824.9	39388.9	28441.4	38903.3	36824.9	39388.9	28441.4	1.29477	0.238005	0	1.36784	0.197436	0	1.38492	0.176385	0	1.06963	0.773544	0	1.01248	0.959608	0	0.946576	0.816475	0
B1WC91_RAT	B1WC91	C1qtnf3	C1q and TNF-related 3	235755	154444	214111	217772	241102	155292	150344	150300	187482	184853	120872	297853	164107	171178	142011	80626.5	104957	105392	186515	184049	212637	165654	179204	132308	212637	165654	179204	132308	1.25203	0.196129	0	1.60713	0.017563	1	1.35445	0.252448	0	1.0818	0.683842	0	0.842771	0.361948	0	0.779047	0.028263	0
B2GUV9_RAT	B2GUV9	Exoc3l4	Exocyst complex component 3-like 4	2199.55	0	0	0	0	0	2364.87	0	0	0	0	0	0	0	0	3311.9	0	3634.75	3096.24	0	1284.29	2713.34	2770.21	3116.11	2199.55	2364.87		3347.63	0.870748	0.609838	0	0.412145	0.000269	-1	0.888998	0.679541	0	1.02096	0.959298	0	2.157	0.109084	0	2.11272	0.103064	0
CAZA1_RAT	B2GUZ5	Capza1	F-actin-capping protein subunit alpha-1	8902.93	13085.5	0	6672.86	0	0	15366.8	6776.35	12443.6	11302	7061.69	0	0	3624.11	8081.84	15847.9	11176	19828.9	16704.8	16364.5	8212.62	9588.58	6351.93	15984.4	9553.77	11472.2	6255.88	15984.4	0.599869	0.046443	-1	0.513788	0.009053	-1	0.397382	0.000535	-1	0.662447	0.240956	0	0.773435	0.395772	0	1.16754	0.653018	0
B2GVB9_RAT	B2GVB9	Fermt3	Fermitin family member 3	154632	289541	147853	198031	122858	205888	278618	163654	231761	286377	132180	178791	122747	164560	180792	263892	230394	320057	475369	201680	182583	233260	155814	298278	182583	233260	155814	298278	0.78202	0.259614	0	0.612123	0.075417	0	0.522378	0.02135	-1	0.667985	0.017151	0	0.853388	0.423127	0	1.27755	0.210459	0
B2RYC9_RAT	B2RYC9	Gba	Glucosylceramidase	20759	16509.5	16044.9	16928	17551.5	8183.39	6681.29	9938.56	10008.3	16716.4	12014.9	11893.3	0	0	0	8956.9	4664.19	7848.12	16405.4	12383	17558.6	10305.6	7284.27	10051.5	17558.6	10305.6	11954.1	10051.5	1.02527	0.925825	0	1.74686	0.008746	1	0.724693	0.359412	0	0.706828	0.286671	0	0.414855	0.001522	-1	0.586925	0.005262	-1
B2RYM1_RAT	B2RYM1	Angptl6	Angiopoietin-like 6	0	0	3996.84	1548.61	0	2874.38	4056.52	0	4065.23	0	4804.55	0	0	0	3302.77	6249.93	3395.61	3450.21	4218.92	0	2341.55	2984.67	2920.99	4636.47	2772.72	3665.38	4053.66	4328.67	0.643737	0.111728	0	0.505028	0.02766	-1	0.630002	0.067185	0	0.978664	0.944542	0	1.24746	0.496857	0	1.27466	0.507668	0
B2RYM3_RAT	B2RYM3	Itih1	Inter-alpha trypsin inhibitor, heavy chain 1	2258030	1.27206e+06	2281774	2.12403e+06	2315297	1.76925e+06	1.34925e+06	2.58913e+06	1.78345e+06	1.424e+06	1333933	2.07552e+06	2.21334e+06	1.47634e+06	1.73141e+06	959639	1.368e+06	1.62597e+06	1.15656e+06	1.61615e+06	2.05024e+06	1.78301e+06	1.76611e+06	1.34526e+06	2.05024e+06	1.78301e+06	1.76611e+06	1.34526e+06	1.3254	0.124816	0	1.52404	0.017449	1	1.31284	0.083212	0	0.99052	0.95284	0	0.861417	0.305246	0	0.869662	0.392079	0
B2RZ77_RAT	B2RZ77	Dpt	Dermatopontin	104817	181224	150494	116622	110172	117242	98454	76266.2	89698.6	87454.5	97865.6	190042	82913	96406.8	115678	80325.3	93434.9	72452.2	92535	140550	132665	93823	116581	95859.4	132665	93823	116581	95859.4	0.978756	0.88529	0	1.38396	0.085019	0	1.21617	0.383249	0	1.24256	0.29428	0	0.878761	0.521314	0	0.707215	0.041818	0
B5DEH7_RAT	B5DEH7	C1r	C1r protein	332092	405656	498694	406757	397624	511004	454711	291391	426172	415035	386046	503087	375870	451178	412589	267315	267529	303877	270514	511672	408165	419663	425754	324181	408165	419663	425754	324181	1.29453	0.147652	0	1.25906	0.160598	0	1.31332	0.090587	0	1.01451	0.890817	0	1.04309	0.632001	0	1.02817	0.804043	0
B5DEN5_RAT	B5DEN5	Eef1b2	Eukaryotic translation elongation factor 1 beta 2	58940.2	38450.3	24538.2	48134.9	25484.2	31920.1	39131.6	40864.1	36641.1	41470.5	29052.5	40241.5	16167	34645.8	40255.7	29064.1	49879.7	25335.3	30715.9	83688.3	39109.6	38005.5	32072.5	43736.7	39109.6	38005.5	32072.5	43736.7	0.868962	0.616299	0	0.894206	0.725236	0	0.733309	0.349806	0	0.843891	0.252428	0	0.820068	0.403922	0	0.97177	0.875621	0
B5DEZ8_RAT	B5DEZ8	Plxdc2	Plexin domain containing 2 (Predicted)	18022.9	15559.6	20218	12822.5	18856.8	17638.8	5846.46	9196.69	10006.1	13747.1	16464.5	29369.2	15232.3	18695.4	17551.1	9932.68	13233.4	8258.16	13600	13613.7	17096	11287	19462.5	11727.6	17096	11287	19462.5	11727.6	0.962434	0.853413	0	1.45775	0.014064	0	1.65955	0.023604	1	1.72432	0.036068	1	1.13843	0.431971	0	0.660217	0.042607	-1
B5DF36_RAT	B5DF36	Plac8	Placenta-specific 8	414510	513887	523045	571158	316188	520929	377786	506874	315209	265426	217021	590445	303371	252952	482762	357209	665992	330878	273725	440396	467758	397245	369310	413640	467758	397245	369310	413640	0.960363	0.852511	0	1.13083	0.529616	0	0.89283	0.666853	0	0.92968	0.758869	0	0.789534	0.280242	0	0.849253	0.332541	0
EIF3C_RAT	B5DFC8	Eif3c	Eukaryotic translation initiation factor 3 subunit C	0	1380.16	0	0	0	7609.11	9193.69	4129.58	10492	7714.09	0	0	0	0	0	7987.88	0	11532.1	11187.8	7960.42	4272.51	7827.7	2281.41	8361.91	1380.16	7827.7		9667.05	0.936113	0.779855	0	0.510949	0.07117	0	0.272833	0.008938	-1	0.291453	0.004382	-1	0.533973	0.238942	0	1.83211	0.063324	0
B5DFI3_RAT	B5DFI3	Ap1s1	AP complex subunit sigma	3144.23	5104.9	0	4707.95	0	0	13814.4	5066.13	10991.1	11560.9	0	0	0	4576.75	0	19448.7	16538.8	24079.9	10621.9	7637.01	4232.12	9452.74	3109	15665.3	4319.02	10358.1	4576.75	15665.3	0.60342	0.106841	0	0.270159	0.00552	-1	0.198464	0.00314	-1	0.328899	0.007586	-1	0.73462	0.227638	0	2.23357	0.021434	1
C0JPT7_RAT	C0JPT7	Flna	Filamin A	429156	376464	291003	412799	268970	626594	669631	372289	589318	613266	245176	272436	280286	346755	367399	567297	603906	853588	611014	634318	355678	574220	302410	654025	355678	574220	302410	654025	0.877978	0.305892	0	0.54383	0.001132	-1	0.462383	0.000241	-1	0.526646	0.001428	-1	0.850235	0.217344	0	1.61444	0.00735	1
C0M4B0_RAT	C0M4B0	Mmp19	Matrix metallopeptidase 19	130889	159702	144945	126628	156687	108217	83702.5	107788	117661	96421.5	101771	160464	103927	96009.9	83365.3	88668.4	100411	88365.4	103909	107456	143770	102758	109108	97762	143770	102758	109108	97762	1.0511	0.49787	0	1.47061	0.000338	0	1.11605	0.437877	0	1.06179	0.674038	0	0.758903	0.048318	0	0.714738	0.001666	0
D3ZAA3_RAT	D3ZAA3	Ltbp1	Latent-transforming growth factor beta-binding protein 1	56278.6	85086.6	99520.9	70924.9	89537.1	42548.4	54531	49208.9	49947.9	61118.6	50128.7	85335.9	45501.6	39844.7	56919.9	59544.2	57616.4	52192.5	47103.2	54214.8	80269.6	51470.9	55546.2	54134.2	80269.6	51470.9	55546.2	54134.2	0.950802	0.499847	0	1.48279	0.010494	0	1.02608	0.868333	0	1.07918	0.645647	0	0.691995	0.054324	0	0.641226	0.007746	-1
D3ZAB3_RAT	D3ZAB3		Uncharacterized protein	319474	0	60013.8	19506.4	0	69938.7	47892.9	23841.3	32827.9	94569	0	0	0	0	0	20742.1	0	35823.4	32541.5	62143.9	80683.7	53813.9	4604.41	30839.5	132998	53813.9		37812.7	1.74497	0.191361	0	2.61624	0.440379	0	0.149302	0.031703	-1	0.085562	0.005634	-1	0.057067	0.245368	0	0.666974	0.67603	0
D3ZAN3_RAT	D3ZAN3	Ganab	Alpha glucosidase 2 alpha neutral subunit (Predicted)	68483	110225	74106.7	67158.8	74804.8	61795.2	47255.1	51664.1	77828.5	57804.6	91551.4	75555.4	62741	65777.2	45584.7	55762.5	56955.9	61024.3	57015.1	49163.3	78955.6	59269.5	68241.9	55984.2	78955.6	59269.5	68241.9	55984.2	1.05868	0.57419	0	1.41032	0.023019	0	1.21895	0.155257	0	1.15138	0.359179	0	0.864307	0.358017	0	0.750668	0.073104	0
D3ZBS2_RAT	D3ZBS2	Itih3	Inter-alpha-trypsin inhibitor heavy chain H3	4665529	3.19724e+06	5.99402e+06	3.70479e+06	4950794	3182264	2.857e+06	4.10909e+06	3.72281e+06	3.63495e+06	3.0874e+06	5.77401e+06	5900307	4.03006e+06	5370073	1.75089e+06	2.67288e+06	3.2261e+06	2.0622e+06	3.61752e+06	4.50247e+06	3.50122e+06	4.83237e+06	2.66592e+06	4.50247e+06	3.50122e+06	4.83237e+06	2.66592e+06	1.31333	0.076431	0	1.6889	0.015628	1	1.81265	0.010266	1	1.3802	0.05399	0	1.07327	0.66535	0	0.777622	0.098698	0
D3ZD19_RAT	D3ZD19	Lyve1	Extracellular link domain-containing 1 (Predicted)	27087.3	0	37591.9	28890.7	39074	29106.4	27745.9	41183.3	30512.5	29914.4	35437.8	23876.3	21950.6	33192.9	38059.3	16729	14622	23901.1	25791.2	27987.8	27771.1	31692.5	30503.4	21806.2	33161	31692.5	30503.4	21806.2	1.45337	0.02389	0	1.27354	0.380641	0	1.39884	0.06847	0	0.962479	0.774719	0	1.09839	0.693902	0	1.14121	0.554326	0
D3ZD40_RAT	D3ZD40	Papln	Papilin, proteoglycan-like sulfated glycoprotein	21934.2	17566.3	22873.5	16218.2	14944.8	17100.1	11302.6	13007.4	13247.9	15220.1	16395.5	21991.5	15131.1	14860.4	14323.9	19299.3	13112.7	10442.4	10720.2	20178.3	18707.4	13975.6	16540.5	14750.6	18707.4	13975.6	16540.5	14750.6	0.947463	0.746843	0	1.26825	0.169117	0	1.12135	0.497851	0	1.18352	0.174931	0	0.88417	0.334076	0	0.747065	0.034651	0
D3ZE00_RAT	D3ZE00		Uncharacterized protein	994931	1567445	794978	691561	880677	200520	971868	604239	726419	849457	155481	517435	145162	187202	1.39706e+06	316584	74654.6	494494	550682	196054	985918	670501	480468	326493	985918	670501	480468	326493	2.05364	0.06341	0	3.01972	0.005946	1	1.4716	0.563287	0	0.716581	0.506948	0	0.48733	0.113456	0	0.680077	0.158731	0
D3ZEB1_RAT	D3ZEB1	F8	Coagulation factor VIII	25750.5	28580.8	33727	17600	29712.6	25672.7	19590.9	24550.7	22115.7	32093.2	28609.4	18606.4	25402.6	31320.5	22931.4	30035	32077.7	19320.3	15876.7	14935.1	27074.2	24804.6	25374	22448.9	27074.2	24804.6	25374	22448.9	1.10494	0.587762	0	1.20603	0.333935	0	1.1303	0.508485	0	1.02296	0.856514	0	0.937205	0.638544	0	0.916174	0.525109	0
D3ZFC6_RAT	D3ZFC6	Itih4	Inter-alpha-trypsin inhibitor heavy chain family, member 4	2.63875e+06	3.61034e+06	3.00488e+06	2.6126e+06	3.01094e+06	3085207	2514551	3070456	2519771	2.36261e+06	3.11088e+06	4365395	4890528	3.96554e+06	4271592	1.87806e+06	2.99359e+06	1.91861e+06	2.40602e+06	2.38385e+06	2.9755e+06	2.71052e+06	4.12079e+06	2.31603e+06	2.9755e+06	2.71052e+06	4.12079e+06	2.31603e+06	1.17033	0.15857	0	1.28474	0.041136	0	1.77925	0.000973	1	1.52029	0.002736	1	1.38491	0.010423	0	0.910946	0.294507	0
D3ZFH5_RAT	D3ZFH5	Itih2	Inter-alpha-trypsin inhibitor heavy chain 2	3.61996e+06	2.01992e+06	4.32524e+06	4.1308e+06	4255157	3.50509e+06	2.37866e+06	4102006	3046145	2.57941e+06	2.53656e+06	3.29219e+06	4165122	2.53139e+06	2937723	1.54558e+06	2.21585e+06	2783978	1.61333e+06	2.35418e+06	3.67022e+06	3.12226e+06	3.0926e+06	2.10258e+06	3.67022e+06	3.12226e+06	3.0926e+06	2.10258e+06	1.48497	0.031074	0	1.74557	0.01261	1	1.47086	0.032248	0	0.990499	0.947397	0	0.84262	0.304668	0	0.850703	0.333498	0
D3ZGF1_RAT	D3ZGF1	Cd44	CD44 antigen	110492	132901	259948	90889.5	109506	119880	110868	111364	93997.9	105368	83127	148046	134695	162577	201614	33986.4	78947	73486	80670.7	110515	140747	108296	146012	75521	140747	108296	146012	75521	1.43398	0.035235	0	1.86368	0.082671	0	1.93339	0.015012	1	1.34827	0.092834	0	1.0374	0.887739	0	0.769434	0.323291	0
D3ZH44_RAT	D3ZH44	Syk	Tyrosine-protein kinase	0	0	0	2688.04	0	0	4718.07	4246.24	0	5442.73	0	0	0	0	4620.94	7120.02	5695.22	6828.14	2748.9	0	3298.09	5082.42	2538.24	4903.4	2688.04	4802.35	4620.94	5598.07	1.03651	0.871416	0	0.672612	0.254566	0	0.517648	0.098314	0	0.499415	0.010449	-1	0.769608	0.498445	0	1.54102	0.065076	0
D3ZIF6_RAT	D3ZIF6	LOC100360095	Urinary protein 1-like	11456.8	0	0	0	6462.92	0	17664.6	5489.06	0	0	0	0	0	0	0	980.922	0	524.84	3609.42	0	5256.98	6349.24	2998.43	2758.32	8959.87	11576.8		1705.06	2.30185	0.270457	0	1.90586	0.25793	0	1.08705	0.879514	0	0.472251	0.314576	0	0.570372	0.330858	0	1.20777	0.756728	0
D3ZJF8_RAT	D3ZJF8	Fcgbp	Fc fragment of IgG-binding protein	267030	231735	368289	282255	416334	409630	198066	290449	272405	286846	242877	451341	427748	415504	347113	197180	195898	238509	186490	264749	313129	291479	376917	216565	313129	291479	376917	216565	1.34592	0.078392	0	1.44589	0.032362	0	1.74043	0.004242	1	1.29312	0.130863	0	1.20371	0.245715	0	0.930861	0.66525	0
D3ZJW6_RAT	D3ZJW6	rCG_21066	RCG21066	11706	0	0	0	22818.1	0	9143.04	13908.5	11810.5	11590.4	23403.7	0	24667.9	10599.1	0	18860.6	0	9827.3	10973.7	13482	8160.51	9869.39	12456.8	11059.7	17262.1	11613.1	19556.9	13285.9	0.892372	0.728817	0	0.737858	0.573167	0	1.12632	0.812237	0	1.26216	0.641554	0	1.52647	0.52596	0	1.20941	0.71632	0
D3ZKG5_RAT	D3ZKG5	Parvb	Parvin, beta	27262.3	40121.9	28609.9	27897	21301.8	33823.6	38338.4	24015.9	40023.8	41974.8	20609.5	38515	18086.7	16878.9	24214.6	43605.2	38282.9	59327.1	58585.3	40574.7	29038.6	35635.3	23660.9	48075	29038.6	35635.3	23660.9	48075	0.741243	0.055021	0	0.604026	0.008251	-1	0.492166	0.00354	-1	0.663974	0.045546	-1	0.814809	0.311072	0	1.22717	0.174731	0
D3ZMI0_RAT	D3ZMI0	Angptl8	Angiopoietin-like 8	25459.3	18963.1	12751.5	24201.1	6142.44	44111.5	20824.2	15626.2	16943.9	18538.9	10183.3	11032	21115	13015.6	7916.29	11069	32819	28228	22095.1	17711	17503.5	23208.9	12652.4	22384.4	17503.5	23208.9	12652.4	22384.4	1.03683	0.90271	0	0.78195	0.381232	0	0.565235	0.060165	0	0.545154	0.104313	0	0.722853	0.288921	0	1.32596	0.399759	0
D3ZMS7_RAT	D3ZMS7		Uncharacterized protein	15226.2	6836.91	0	0	0	0	0	14898.6	0	0	40035	0	3744.41	0	10971.2	2325.92	0	0	0	0	5616.3	4888.37	14029	2318.28	11031.5	14898.6	18250.2	2325.92	2.10862	0.339423	0	2.42261	0.239533	0	6.05148	0.114215	0	2.86988	0.231887	0	2.49791	0.26941	0	0.870391	0.845162	0
D3ZN06_RAT	D3ZN06	Cd248	CD248 antigen, endosialin (Predicted)	202819	297272	307416	196204	249452	207511	187097	182111	233101	211523	184207	327372	183346	169253	164062	150103	213863	133989	198140	198259	250633	204269	205648	178871	250633	204269	205648	178871	1.14199	0.196365	0	1.40119	0.032575	0	1.1497	0.458499	0	1.00675	0.966695	0	0.820516	0.275012	0	0.815012	0.098815	0
D3ZPI8_RAT	D3ZPI8	C8g	Complement C8 gamma chain	1.80158e+06	2.10126e+06	2497224	2.39419e+06	2.20823e+06	2.13215e+06	1397246	1.65163e+06	1.84733e+06	1.53066e+06	2.33739e+06	2.03659e+06	2.90114e+06	2.44623e+06	2.11828e+06	1525359	1.45587e+06	1.47271e+06	1.4657e+06	1.60887e+06	2.2005e+06	1.7118e+06	2.36793e+06	1.5057e+06	2.2005e+06	1.7118e+06	2.36793e+06	1.5057e+06	1.13688	0.156093	0	1.46144	0.000526	0	1.57264	0.00053	1	1.38329	0.010971	0	1.07609	0.414829	0	0.777917	0.024509	0
D3ZPL2_RAT	D3ZPL2		Uncharacterized protein	45715.5	50411.4	72586.9	58353.8	32504.4	50806.3	50077.4	65281.4	83066.8	42080.6	93868.5	232786	66611.6	64818.8	114787	36760.7	65622.6	39592.2	35858.1	56164.4	51914.4	58262.5	114574	46799.6	51914.4	58262.5	114574	46799.6	1.24493	0.256932	0	1.10929	0.583211	0	2.44819	0.063878	0	1.96652	0.114567	0	2.20699	0.083272	0	1.12228	0.536768	0
D3ZQ25_RAT	D3ZQ25	Fbln1	Fibulin-1	1.20744e+06	1.77498e+06	1611853	932569	1.49001e+06	1.06156e+06	991631	1.05867e+06	943927	1.24356e+06	1.43965e+06	1893013	1.14174e+06	1.6005e+06	1.40621e+06	1090555	1.19208e+06	652998	1.09123e+06	960619	1.40337e+06	1.05987e+06	1.49622e+06	997496	1.40337e+06	1.05987e+06	1.49622e+06	997496	1.06253	0.574542	0	1.40689	0.05071	0	1.49998	0.012291	0	1.41171	0.011433	0	1.06617	0.645372	0	0.755231	0.061778	0
D3ZQR5_RAT	D3ZQR5		Uncharacterized protein	55498.7	0	130744	90430.9	69356.4	162054	87594.5	50153.1	50452.2	60630.1	71397.3	119469	94111.2	33007.8	45352.1	91552.5	63801.1	83052.3	55476.6	55630	69483.4	82176.7	72667.6	69902.5	86507.4	82176.7	72667.6	69902.5	1.17559	0.597981	0	0.994005	0.985588	0	1.03956	0.87774	0	0.884284	0.727444	0	1.04583	0.907157	0	1.18268	0.682783	0
D3ZQU7_RAT	D3ZQU7	Gp1ba	Glycoprotein Ib platelet subunit alpha	91215	17768.4	59615.6	71373.2	64113.8	129156	102557	151662	94747.3	72912.3	67996	89750.7	53120.9	86658.8	92851.7	25286.7	76986.3	73493.4	49103.6	118910	60817.2	110207	78075.6	68755.9	60817.2	110207	78075.6	68755.9	1.60287	0.081336	0	0.884538	0.697894	0	1.13555	0.606169	0	0.708446	0.074637	0	1.28378	0.259998	0	1.8121	0.02686	1
D3ZRB3_RAT	D3ZRB3	Rhof	RCG21806	0	0	0	0	0	0	10311.2	0	11814.8	0	0	0	0	0	0	18344.3	9618.44	19847	12738.9	0	2091.62	5595.49	1730.34	12214.1		11063		15137.1	0.458116	0.148564	0	0.171246	0.02155	-1	0.141667	0.016978	-1	0.309238	0.133818	0	0.827272	0.707215	0	2.67519	0.184424	0
D3ZRN3_RAT	D3ZRN3	Actbl2	Actin, beta-like 2	92452.5	111456	129668	108531	146176	145410	108274	89878.6	224593	126882	128955	199924	113703	87684.9	272824	169244	143613	183934	129233	123143	117657	139008	160618	149833	117657	139008	160618	149833	0.927748	0.688795	0	0.785251	0.062587	0	1.07198	0.769772	0	1.15546	0.611957	0	1.36514	0.253399	0	1.18147	0.419449	0
D3ZSL2_RAT	D3ZSL2	Abracl	ABRA C-terminal-like	0	4212.54	0	0	0	7938.98	0	0	0	7115.55	0	0	0	3975.4	0	7307.89	5915.62	9560.2	7523.62	9462.63	4701.17	5222.95	4235.1	7953.99	4212.54	7527.27	3975.4	7953.99	0.656645	0.063276	0	0.591045	0.064835	0	0.53245	0.03702	-1	0.810864	0.575223	0	0.900862	0.811262	0	1.11099	0.769275	0
D3ZT94_RAT	D3ZT94	Ptx3	Pentraxin 3	118503	155992	200269	159464	211368	121117	65622.4	132131	105533	59718.8	166603	110842	107508	93181.7	152013	58487.5	105249	75064.4	85035.7	72741.5	169119	96824.2	126030	79315.6	169119	96824.2	126030	79315.6	1.22075	0.32037	0	2.13223	0.00123	1	1.58896	0.019763	1	1.30163	0.188071	0	0.745211	0.084188	0	0.57252	0.011555	-1
D3ZUQ1_RAT	D3ZUQ1	Lipo1	Lipase	19446.6	16030.6	10624.5	14452.9	23474.9	44788.9	16878.5	23488.7	11218.9	9154.11	12499.3	0	16534.1	7881.36	11000.6	19106.8	18531.8	24541.7	15767.9	5418.51	16805.9	21105.8	10179.8	16673.3	16805.9	21105.8	11978.8	16673.3	1.26584	0.552806	0	1.00795	0.973288	0	0.610544	0.133407	0	0.482322	0.147484	0	0.605727	0.069038	0	1.25586	0.543964	0
D3ZUU6_RAT	D3ZUU6	Clec3b	C-type lectin domain family 3, member B	13635.9	24975.5	21467.6	7398.13	20594	18510.6	14941.7	21168.1	16156	20643.9	15663.5	28489.3	15424.7	8071.98	5030.29	12931.7	8426.56	10870.2	13375.8	20596.7	17614.2	18284	14535.9	13240.2	17614.2	18284	14535.9	13240.2	1.38095	0.066288	0	1.33036	0.276948	0	1.09787	0.7825	0	0.795007	0.401852	0	0.82524	0.565321	0	1.03803	0.847606	0
D3ZVQ0_RAT	D3ZVQ0	Usp5	Ubiquitin carboxyl-terminal hydrolase	42874.8	50159.5	35081.9	43453.7	47619.4	60426.9	49281.4	45330.3	58277.7	57684.1	43858.9	70415.7	37576.4	37833.6	55017.7	54639.7	57062.8	58921.5	53156.8	50604.9	43837.8	54200.1	48940.5	54877.1	43837.8	54200.1	48940.5	54877.1	0.987662	0.840756	0	0.798836	0.005719	0	0.891819	0.38065	0	0.902959	0.466569	0	1.1164	0.470694	0	1.23638	0.02859	0
D3ZWC1_RAT	D3ZWC1		Uncharacterized protein	0	0	0	11223.8	0	3857.64	5857.46	6999.14	8374.25	7531.53	5268.08	7281.54	0	23030.1	0	5912.28	6397.43	13633.3	4763.4	0	5127.37	6524.01	7774.85	6851.34	11223.8	6524.01	11859.9	7676.6	0.952223	0.869584	0	0.748375	0.549881	0	1.13479	0.836879	0	1.19173	0.764927	0	1.51634	0.572498	0	1.27239	0.554317	0
D3ZWC6_RAT	D3ZWC6	Sntb1	Syntrophin, basic 1 (Predicted)	5315.35	5312.94	0	5562.57	0	0	14008.9	0	6912.89	8837.22	9361.42	0	0	13881.4	9978.02	9175.89	9121.58	9658.49	13942.1	6686.42	3949.62	6520.65	8407.59	9716.9	5396.95	9919.68	11073.6	9716.9	0.671062	0.264113	0	0.406469	0.004527	-1	0.865254	0.574198	0	1.28938	0.553515	0	2.12871	0.06657	0	1.65096	0.3427	0
D3ZWD6_RAT	D3ZWD6	C8a	Complement C8 alpha chain	1.85946e+06	2.07489e+06	2.31484e+06	2.08701e+06	2118342	1.92728e+06	1.40286e+06	1.63322e+06	1745524	1.50414e+06	2359350	2.38015e+06	3424007	2.76746e+06	2.49854e+06	1.05162e+06	1.62879e+06	1.25192e+06	1.42817e+06	1.61136e+06	2.09091e+06	1.64261e+06	2.6859e+06	1.39437e+06	2.09091e+06	1.64261e+06	2.6859e+06	1.39437e+06	1.17802	0.120927	0	1.49953	0.00073	0	1.92624	0.000456	1	1.63515	0.001401	1	1.28456	0.022553	0	0.785594	0.004973	0
D3ZY96_RAT	D3ZY96	Ngp	Neutrophilic granule protein	52750.3	26662	51815.7	26670.5	43645	14712.5	26919.8	25905.1	17861.7	16786.1	47819.4	42719.5	44503.1	55877.8	39031.1	17409.4	54455.4	24038.5	16660.5	19496.4	40308.7	20437	45990.2	26412	40308.7	20437	45990.2	26412	0.773778	0.451662	0	1.52615	0.168665	0	1.74126	0.034148	1	2.25034	0.000146	1	1.14095	0.404343	0	0.507013	0.01357	-1
D3ZZ08_RAT	D3ZZ08		Uncharacterized protein	8993.48	13655.4	0	18344.2	16584.8	0	4578.81	0	12992.8	0	20544	0	0	6321.14	16034.5	0	0	5298.54	6321.88	9227.73	12103.6	6425.09	10003.6	4848.39	14394.5	8785.82	14299.9	6949.38	1.3252	0.50882	0	2.49642	0.049369	1	2.06328	0.209688	0	1.55696	0.387469	0	0.826495	0.650875	0	0.530841	0.123411	0
D3ZZT9_RAT	D3ZZT9	Col14a1	Collagen type XIV alpha 1 chain	24186.4	22951.2	30593.7	20800.2	23671.2	11235.1	14080.2	36982.5	20539.7	20440.3	13962.6	26762.6	18157.3	16512.7	8144.45	17484.9	16693.7	12165.2	17060.2	12180.9	24440.5	20655.6	16707.9	15117	24440.5	20655.6	16707.9	15117	1.36638	0.265376	0	1.61676	0.001822	1	1.10524	0.639215	0	0.808884	0.485436	0	0.683616	0.055328	0	0.845135	0.449197	0
D4A0S3_RAT	D4A0S3	Prr4	Proline-rich 4	33912.5	25702.3	51054.8	28140.5	31703.6	66149.7	45376.4	42174.6	40170.1	24192.2	41671.5	52697.1	21928	23825.4	42228.4	32814.5	25040.9	34748.3	23653.2	31028.6	34102.7	43612.6	36470.1	29457.1	34102.7	43612.6	36470.1	29457.1	1.48055	0.079911	0	1.15771	0.377363	0	1.23807	0.29683	0	0.836228	0.447189	0	1.06942	0.757123	0	1.27886	0.272299	0
D4A0T9_RAT	D4A0T9	Adamts13	ADAM metallopeptidase with thrombospondin type 1 motif, 13	20656.7	32054.6	22069.7	26794	35095	26776.7	16490.2	14734.2	19523.6	14440.5	31780.2	29132	16039.3	0	0	16416.6	0	14489	14260.7	15604.6	27334	18393	16167.5	12264.5	27334	18393	25650.5	15192.7	1.4997	0.139282	0	2.22872	0.00594	1	1.31824	0.594439	0	0.878999	0.751332	0	0.591479	0.147823	0	0.6729	0.037928	0
D4A133_RAT	D4A133	Atp6v1a	ATPase H+-transporting V1 subunit A	0	0	0	2022.14	0	1650.5	0	2910.1	3015.45	4172.88	0	0	0	0	0	6622.42	0	4422.59	1.05335	0	2655.24	2750.38	1836.34	3724.28	2022.14	2937.23		3682.02	0.738499	0.424264	0	0.712954	0.367515	0	0.493072	0.130124	0	0.667667	0.135661	0	0.69159	0.117857	0	1.03583	0.867232	0
D4A1B8_RAT	D4A1B8	Dctn3	Dynactin subunit 3	0	0	0	0	0	32428.4	37028.5	12461.6	33717	18249.8	0	0	0	4006.04	0	0	41186.7	29777.5	38987.2	36705.1	2815.74	26777.1	4232.83	29725		26777.1	4006.04	36664.1	0.900827	0.742253	0	0.094726	0.005844	-1	0.1424	0.007641	-1	0.158077	0.001589	-1	1.50327	0.084085	0	9.50979	0.00114	1
D4A1L2_RAT	D4A1L2	Nbeal2	Neurobeachin-like 2	19017.3	15635.1	0	9075.31	0	16505.7	15281.5	8263.51	14750.7	11402.4	5437.29	0	0	9001.44	6603.23	15436.8	10467.4	16451.4	9668.17	10544.5	10386.1	13240.8	5841.44	12513.7	14575.9	13240.8	7013.98	12513.7	1.05811	0.734127	0	0.829985	0.542235	0	0.466805	0.006814	-1	0.441171	0.004741	-1	0.562426	0.199401	0	1.27485	0.422903	0
D4A1V7_RAT	D4A1V7	Mob1b	MOB kinase activator 1B	7373.13	8845.83	0	6385.84	0	10030.8	13568.6	11798.2	14575.7	11580.2	0	0	0	0	0	17195.7	14640.6	24537.2	19642	14280.6	5143.07	12310.7	3289.71	18059.2	7534.93	12310.7		18059.2	0.681685	0.022953	0	0.284789	0.000705	-1	0.182162	8.7e-05	-1	0.267223	3.7e-05	-1	0.639639	0.308339	0	2.39365	0.003125	1
D4A269_RAT	D4A269		Uncharacterized protein	10598.1	13783.3	8402.08	4297.38	12855.5	10038.6	0	8471.69	11881.8	0	12067.2	22151.9	0	7515.4	10202.2	13395.2	13031.9	11476.8	16086.6	15999.3	9987.26	7029.86	10727.9	13997.9	9987.26	10130.7	12984.2	13997.9	0.502207	0.012406	-1	0.71348	0.070431	0	0.766395	0.373166	0	1.52605	0.369508	0	1.07416	0.848612	0	0.703883	0.289686	0
D4A3E0_RAT	D4A3E0	Mmrn1	Multimerin 1	417924	565797	420288	410525	421970	326532	418912	277810	387934	330985	405777	480349	293010	361595	401639	420333	372122	352732	361381	283091	447301	348435	388474	357932	447301	348435	388474	357932	0.973467	0.782056	0	1.24968	0.042105	0	1.08533	0.441746	0	1.11491	0.339279	0	0.868485	0.205116	0	0.778971	0.033867	0
D4A499_RAT	D4A499	Pinlyp	Phospholipase A2 inhibitor and LY6/PLAUR domain-containing	36479	37059.1	49974.8	32999.6	32707.4	41169.5	11615	28353.1	24929.8	31146.3	30267.8	12361.6	15948.7	27340.1	40286.1	36125.5	25947	18534	16902.1	23609.4	37844	27442.7	25240.9	24223.6	37844	27442.7	25240.9	24223.6	1.13289	0.598809	0	1.56228	0.018829	1	1.042	0.871266	0	0.919766	0.759736	0	0.666972	0.066968	0	0.725154	0.107626	0
D4A4D5_RAT	D4A4D5	LOC498555	Similar to 60S acidic ribosomal protein P2	10162.1	9722.34	0	4844.42	0	9217.68	10246.2	12984.1	7527.74	25164.9	6206.46	23097.7	0	9859.63	12707	6887.63	13118.9	8029.56	8709.42	21063.2	5930.33	13028.1	10788.4	11561.7	8242.95	13028.1	12967.7	11561.7	1.12683	0.729385	0	0.512927	0.107199	0	0.933112	0.865023	0	0.828085	0.650434	0	1.81919	0.252654	0	2.19686	0.083222	0
D4A4L6_RAT	D4A4L6		Uncharacterized protein	26565.7	16629.9	21953	18425.4	34586.4	25368.3	13691.4	18180	7929.16	20956.1	22514.9	37229.6	22453.3	32740	23922.7	23337.6	39493.7	57738.2	27330.2	17270.8	23632.1	17225	27772.1	33034.1	23632.1	17225	27772.1	33034.1	0.521431	0.076272	0	0.715384	0.265698	0	0.84071	0.51812	0	1.61231	0.038761	1	1.17519	0.377334	0	0.728882	0.183652	0
D4A4S3_RAT	D4A4S3	Hspa8	Heat shock cognate 71 kDa protein	38830.1	44217.3	34022.9	40237.7	35652.1	45144.6	49649.8	45662.9	49386.7	53268.7	26260.3	54269.1	33343.2	40952.9	33607.7	39561.7	48455.9	56033.6	50646.3	50995.8	38592	48622.5	37686.6	49138.7	38592	48622.5	37686.6	49138.7	0.989496	0.871009	0	0.78537	0.011534	0	0.766945	0.069388	0	0.775086	0.059322	0	0.97654	0.862912	0	1.25991	0.002559	0
D4A4X6_RAT	D4A4X6	Adamtsl2	ADAMTS-like 2	13439.1	0	982.827	11094.7	20789.1	11103.9	0	12208.8	8293.48	0	0	0	0	0	13841.7	14627.8	11181.7	7434.14	0	11108	10273.6	7150.47	4834.7	9295.01	11576.4	10535.4	13841.7	11087.9	0.76928	0.501022	0	1.10528	0.814284	0	0.520139	0.203534	0	0.676138	0.497518	0	0.470595	0.231017	0	0.696005	0.463949	0
D4A526_RAT	D4A526	Lect2	Leukocyte cell-derived chemotaxin 2	89867.5	85952	104021	60628.4	73908.2	52009.9	80287.7	91975.4	74353.2	74519	57582.3	87640	46586.6	63638.6	55913	37192	50059.5	39509.6	63315.7	98383.1	82875.4	74629	62272.1	57692	82875.4	74629	62272.1	57692	1.29358	0.226428	0	1.43651	0.096459	0	1.07939	0.736311	0	0.834422	0.2288	0	0.751394	0.075359	0	0.900496	0.42506	0
D4A6C5_RAT	D4A6C5	Arhgap1	Rho GTPase-activating protein 1	0	5534.93	0	0	0	0	0	5049.11	2996.56	2640.9	0	0	0	0	0	5782.14	9440.39	6947.66	13685.7	0	3570.49	3209.68	2211.45	7479.43	5534.93	3562.19		8963.97	0.429134	0.08515	0	0.477374	0.115102	0	0.295671	0.033299	-1	0.688994	0.313338	0	0.619368	0.216139	0	0.898946	0.778537	0
D4A781_RAT	D4A781	Ipo5	Importin 5	0	4913.76	0	7105.85	0	2494.99	9754.13	4907.01	11996.9	11394.5	4180.65	0	0	9964.63	4775.33	14431	15239.3	12504	11999.1	8404.62	4773.17	8109.49	5176.02	12515.6	6009.81	8109.49	6306.87	12515.6	0.64795	0.082535	0	0.381378	0.00068	-1	0.413565	0.002681	-1	0.638267	0.227844	0	1.0844	0.792901	0	1.69897	0.142005	0
D4A7F6_RAT	D4A7F6	Colec10	Collectin sub-family member 10 (C-type lectin) (Predicted)	7424.3	8337.57	9907.69	0	11483.6	3558.96	8199.14	5456.87	10620.9	9300.62	7530.31	0	6546.39	4287.36	2736.4	7496.5	8130.14	5646.81	5141.3	6126.12	7674.58	7427.29	4899.06	6508.17	9288.28	7427.29	5275.12	6508.17	1.14122	0.531521	0	1.17922	0.54474	0	0.752756	0.174469	0	0.659603	0.148851	0	0.638349	0.199096	0	0.967778	0.912373	0
D4A7W8_RAT	D4A7W8	LOC102553715	Microfibril associated protein 4	80705.3	94537.7	91739.9	67203.6	79079.5	68758.3	55101.4	92772.8	61036.3	70197.1	61407.1	111759	49051.7	49098.9	71040.1	71734.7	57781.6	64965.2	47585.5	56749.1	82653.2	69573.2	68471.4	59763.2	82653.2	69573.2	68471.4	59763.2	1.16415	0.232472	0	1.38301	0.007032	0	1.14571	0.498277	0	0.984163	0.935707	0	0.828418	0.292041	0	0.841748	0.143467	0
D4A8F2_RAT	D4A8F2	Rsu1	Ras suppressor protein 1	15745.2	51748.2	18874.3	15723.4	11821.5	46062.1	30254.1	8726.03	26768.2	38132.1	12945.8	15000.3	13038.7	17916.1	24076.4	25737.8	26500.7	30468.2	28130.8	30945.7	22782.5	29988.5	16595.4	28356.7	22782.5	29988.5	16595.4	28356.7	1.05755	0.803948	0	0.803426	0.472892	0	0.58524	0.000968	-1	0.553394	0.077257	0	0.72843	0.440067	0	1.3163	0.476426	0
D4A8G5_RAT	D4A8G5	Tgfbi	Transforming growth factor, beta-induced	37031.5	38436.7	37996	29890.7	41774.3	33796.9	27153.7	34917.4	42941.8	44228.3	37708.5	46215.3	32777.8	31492.2	30485.3	38259.7	33006.6	35524.9	32396.1	29782.5	37025.8	36607.6	35735.8	33793.9	37025.8	36607.6	35735.8	33793.9	1.08326	0.440091	0	1.09564	0.220001	0	1.05746	0.565247	0	0.976185	0.843677	0	0.965158	0.721691	0	0.988704	0.912934	0
D4A8H8_RAT	D4A8H8	Cyfip1	Cytoplasmic FMR1-interacting protein	0	0	0	3601.89	0	7756.29	0	3137.78	6759.55	9040.57	0	0	0	0	0	12643.3	6583.5	17100.4	8753	2484	2414.26	6000.39	2009.77	9512.84	3601.89	6673.55		9512.84	0.630767	0.241594	0	0.253789	0.023037	-1	0.21127	0.019204	-1	0.334941	0.015777	-1	0.832461	0.541565	0	2.4854	0.019838	1
D4A8T3_RAT	D4A8T3	Copz1	Coatomer protein complex, subunit zeta 1	11153.8	0	0	8872.69	0	13876.6	13257.2	9031.64	14165.5	13233.4	5153.57	0	0	0	0	16639.3	15167.7	18816.3	11104.8	11343.2	4892.26	12712.9	3126.68	14614.2	10013.2	12712.9	5153.57	14614.2	0.869897	0.314075	0	0.33476	0.005754	-1	0.213948	0.000115	-1	0.245946	3.4e-05	-1	0.639108	0.451704	0	2.59857	0.009869	1
D4A8Y5_RAT	D4A8Y5	Snd1	Staphylococcal nuclease domain-containing protein	7748.76	0	0	7386.03	7718.94	9679.81	23271	7739.93	16332	22370.6	2230.48	0	0	4706.1	0	16164.5	24469.1	19814.1	15058.7	10972.1	5490.19	15878.7	2859.75	17295.7	7617.91	15878.7	3468.29	17295.7	0.918071	0.726422	0	0.317431	0.002118	-1	0.165345	0.000272	-1	0.1801	0.003727	-1	0.520884	0.107253	0	2.89219	0.016755	1
D4A9P7_RAT	D4A9P7	Bola2	BolA family member 2	14060.6	29345.8	10935.6	12589.3	15696.5	19777.1	19934.8	11330.6	35016.2	27596.1	21094.4	28326.8	0	12479.7	21876.7	39812.1	37751.6	27103.1	33354.7	30531.6	16525.6	22731	17049.6	33710.6	16525.6	22731	20944.4	33710.6	0.674297	0.045112	0	0.490218	0.002758	-1	0.505763	0.012374	-1	0.75006	0.381134	0	1.03171	0.928928	0	1.3755	0.266172	0
D4AAI2_RAT	D4AAI2	Arhgap45	Histocompatibility (Minor) HA-1 (Predicted), isoform CRA_b	43478.8	37882	15604.6	13082.3	0	11560	24057.6	13419.8	21048.2	18370.3	16705.6	0	0	23804.5	0	35657.8	34360.7	34713.5	25741.6	17540.6	22575.9	17691.2	10022.7	29602.8	27511.9	17691.2	20255.1	29602.8	0.597618	0.022096	-1	0.762625	0.432462	0	0.338573	0.008187	-1	0.566538	0.160457	0	0.443958	0.195944	0	0.783633	0.562548	0
D4ACB8_RAT	D4ACB8	Cct8	Chaperonin subunit 8 (Theta) (Predicted), isoform CRA_a	16062.3	17764.9	0	15028.1	10103.3	19417.2	21668.1	8495.63	24354.6	29373.3	4683.7	0	0	7668.45	0	24452.5	18594.8	25894.3	24581.1	20781.4	12257.9	20661.8	4632.44	22860.8	14739.6	20661.8	6176.08	22860.8	0.903807	0.571121	0	0.536195	0.009165	-1	0.202637	3e-06	-1	0.224203	0.001998	-1	0.377916	0.030559	-1	1.68559	0.095545	0
D4ACR1_RAT	D4ACR1		Uncharacterized protein	88175.3	146127	208714	272305	151165	144407	110130	153251	308094	174836	264448	376682	362284	181891	266801	68856.7	103865	340596	146579	165593	173297	178144	290421	165098	173297	178144	290421	165098	1.07902	0.827873	0	1.04966	0.888068	0	1.75908	0.066637	0	1.63026	0.052832	0	1.67586	0.039004	1	1.02797	0.919153	0
D4AE96_RAT	D4AE96	Ipo7	Importin 7	0	0	0	0	0	2766.98	3126.54	2576.36	4112.35	2341.59	2031.04	0	0	0	0	4995.89	6685.72	5096.14	3754.19	3050.8	1894.05	2984.76	2414.82	4716.55		2984.76	2031.04	4716.55	0.632828	0.037867	-1	0.401576	0.01249	-1	0.511988	0.012566	-1	0.809048	0.261466	0	1.27495	0.487222	0	1.57586	0.154349	0
D4AEK3_RAT	D4AEK3	Crim1	Cysteine-rich transmembrane BMP regulator 1	58990.8	332231	0	28147.1	6318.57	242154	34595.4	32428.6	30406.7	15495.8	27326.6	6680.8	9065.34	17981.5	207015	38666	12236.9	33846.7	35205.2	36920.6	85935.5	71016.1	53613.9	31375.1	106422	71016.1	53613.9	31375.1	2.26345	0.385536	0	2.73897	0.408483	0	1.7088	0.582539	0	0.754955	0.770532	0	0.623886	0.670928	0	0.826388	0.84868	0
E9PSP1_RAT	E9PSP1	Pltp	Phospholipid transfer protein	326325	280686	376591	360389	359488	180360	196583	282171	299333	279958	262776	395165	294719	268151	247942	229267	249370	219037	194544	250734	340696	247681	293751	228591	340696	247681	293751	228591	1.08351	0.49432	0	1.49042	0.000509	0	1.28505	0.051147	0	1.186	0.237509	0	0.862208	0.174388	0	0.726986	0.014426	0
E9PSU8_RAT	E9PSU8		Uncharacterized protein	0	0	0	0	0	0	0	14137.9	0	0	23651.4	83182.9	0	0	10672.9	8022.83	0	17706.7	7222.49	0	1729.48	5366.98	24780	9258.3		14137.9	39169.1	10984	0.579694	0.26091	0	0.186804	0.011639	-1	2.67651	0.338802	0	4.61711	0.238897	0	14.3279	0.165148	0	3.10323	0.150792	0
E9PT22_RAT	E9PT22	Inf2	Uncharacterized protein	32681.5	39466.9	0	20267.2	16535.4	22113.8	17041.8	11797.8	42488.5	16264.4	0	0	0	0	20362.1	26188.4	32830.4	28442.6	17525.1	15671.2	22408.3	21941.3	6172.61	24131.6	27237.7	21941.3	20362.1	24131.6	0.909235	0.737259	0	0.928589	0.815609	0	0.25579	0.00661	-1	0.281324	0.0424	-1	0.275461	0.058369	0	0.979158	0.956701	0
STK10_RAT	E9PTG8	Stk10	Serine/threonine-protein kinase 10	0	0	0	0	0	7274.17	0	0	2667.17	0	0	0	0	0	0	3311.16	1621.12	2640.13	1500.76	0	3847.81	2509.47	2719.47	2016.01		4970.67		2268.29	1.24477	0.718239	0	1.90863	0.198338	0	1.34894	0.224287	0	1.08368	0.875201	0	0.706758	0.404007	0	0.652183	0.46881	0
E9PTW3_RAT	E9PTW3	Dspp	Dentin sialophosphoprotein	13406.5	0	25152	27484.7	47017.6	26004.1	25929.9	32316.5	30073.5	13633.9	20547.8	0	27829.3	33141	23924.5	12969.6	30076.8	13288.3	13482.3	22253.8	22962.9	25591.6	22121.3	18414.1	28265.2	25591.6	26360.7	18414.1	1.38978	0.164313	0	1.24702	0.598389	0	1.20132	0.542189	0	0.864397	0.561316	0	0.96335	0.927176	0	1.11448	0.75751	0
IMDH2_RAT	E9PU28	Impdh2	Inosine-5'-monophosphate dehydrogenase 2	0	19818.2	0	20552.1	24207.9	0	26348.6	17110.2	27049.8	27148.6	0	29917.3	0	0	0	11826.7	22704.3	16221.3	30417.8	22471.7	13957	19895.3	7858.07	20728.3	21526	24414.3	29917.3	20728.3	0.959811	0.889953	0	0.673328	0.26623	0	0.379098	0.077808	0	0.394971	0.141605	0	0.563021	0.424684	0	1.42547	0.407154	0
F1LM29_RAT	F1LM29	Reln	Reelin	13903.5	13445.3	25544.2	17899.5	15991.3	11478.1	13968.8	16007.4	18272.5	17074.9	12411.9	23801.3	0	7920.23	0	10216.1	11243.8	8729.55	12935.9	12735.7	17356.8	15360.3	9508.82	11172.2	17356.8	15360.3	14711.1	11172.2	1.37487	0.019443	0	1.55356	0.029216	1	0.851113	0.701116	0	0.61905	0.208508	0	0.547846	0.13035	0	0.884978	0.448062	0
F1LM84_RAT	F1LM84	Nid1	Nidogen-1	251667	303514	305016	229138	242383	220218	143643	231487	247249	228302	222248	305477	215633	239105	195291	194332	175594	126780	187623	184874	266343	214180	235551	173841	266343	214180	235551	173841	1.23205	0.102151	0	1.53211	0.001699	1	1.35498	0.024927	0	1.09978	0.437847	0	0.884388	0.246823	0	0.804149	0.062709	0
F1LMH7_RAT	F1LMH7	Fap	Fibroblast activation protein, alpha	0	0	0	16079.4	27285.1	25022.8	8689.78	6283.08	0	0	0	0	0	0	0	7855.18	0	11685.3	0	10677.4	10786	9781.64	3653.29	7281.29	21682.2	13331.9		10072.6	1.34339	0.579847	0	1.48133	0.518862	0	0.501737	0.131148	0	0.373484	0.168025	0	0.338706	0.187888	0	0.906882	0.875694	0
F1LN61_RAT	F1LN61	Ighm	Immunoglobulin heavy constant mu	26675.4	0	12635.3	37789.9	30812.5	39907.6	0	78834.2	23997.4	14322.9	35581.5	119937	36951.4	17970.7	44309.8	7151.41	19295.7	20079.9	16480.3	47124.4	21804	33112.8	50950	22026.3	26978.3	39265.5	50950	22026.3	1.50333	0.459512	0	0.989905	0.981701	0	2.31314	0.166334	0	1.53868	0.436846	0	2.33673	0.162953	0	1.51866	0.449788	0
F1LNF0_RAT	F1LNF0	Myh14	Myosin heavy chain 14	35950.6	17628.3	19370.7	54244.8	22004.7	0	60652.2	40509.8	0	50577.3	19626.9	0	7990.31	17742.9	30260.4	69423.1	58571.1	70002	45951.9	31753.4	29839.8	31136.7	16204	55140.3	29839.8	50579.8	18905.1	55140.3	0.564681	0.132418	0	0.541162	0.035986	-1	0.293868	0.001872	-1	0.520414	0.28742	0	0.543031	0.135421	0	1.04346	0.929111	0
F1LNY3_RAT	F1LNY3	Ncam1	Neural cell adhesion molecule 1	347902	330846	541861	366621	403319	337422	225686	301988	300477	291381	302263	395290	245397	260805	317206	167318	238873	257736	246785	267276	398110	291391	304192	235597	398110	291391	304192	235597	1.23682	0.05946	0	1.68979	0.00465	1	1.29115	0.062439	0	1.04393	0.699336	0	0.764091	0.076095	0	0.731936	0.034814	0
F1LP42_RAT	F1LP42	Ihh	Hedgehog protein	35790.4	25152.5	19785.5	44007.1	35335.5	0	24626.1	16704.7	19618.7	24140.2	38992.8	0	13563.6	27267.8	0	28777.1	16751.3	22294.5	30802.6	19529.9	32014.2	17261.6	18275.8	23631.1	32014.2	21272.4	26608	23631.1	0.730461	0.242153	0	1.35475	0.135339	0	0.773379	0.474619	0	1.05875	0.900699	0	0.570864	0.11931	0	0.539185	0.040505	-1
F1LPR6_RAT	F1LPR6	Ighm	Immunoglobulin heavy constant mu	137750	275591	153819	477891	190620	43651.1	112733	343288	324681	124078	119870	218541	434095	281334	252829	126628	129716	161073	132900	228152	247134	189686	261334	155694	247134	189686	261334	155694	1.21833	0.607083	0	1.58731	0.198898	0	1.67851	0.08874	0	1.37772	0.392225	0	1.05746	0.86462	0	0.767543	0.527484	0
LOX12_RAT	F1LQ70	Alox12	Arachidonate 12-lipoxygenase, 12S-type	123173	18304.3	0	112994	0	132160	26175	14935.2	25825.3	22833.6	10322.1	0	8907.46	3939.41	15692.8	35097.3	28734.2	36363.4	26816.5	17831.3	51565.8	44385.9	8262.63	28968.5	84824	44385.9	9715.44	28968.5	1.53221	0.508641	0	1.78006	0.436221	0	0.285228	0.000962	-1	0.186155	0.141784	0	0.160235	0.153654	0	0.860763	0.843207	0
F1LQT4_RAT	F1LQT4	Cpn2	Carboxypeptidase N subunit 2	854629	554431	1.33044e+06	815161	953449	1.07862e+06	715012	1.07137e+06	814204	866376	738396	1153816	938278	895529	846752	548989	558010	593990	583105	971144	901622	909116	914554	651048	901622	909116	914554	651048	1.39639	0.043781	0	1.38488	0.131948	0	1.40474	0.03727	0	1.00598	0.957682	0	1.01434	0.930301	0	1.00831	0.960044	0
F1LQZ2_RAT	F1LQZ2	Chrdl1	Chordin-like protein 1	17657.2	0	20138.4	14072.1	18612.9	19936.9	11724.8	12765.6	15378.8	18047.7	17783.2	49506.7	14632.3	13429.4	0	12186.9	9877.09	9876.21	10925.2	15829.3	14874.3	15570.8	19520.3	11738.9	17620.2	15570.8	23837.9	11738.9	1.32642	0.078836	0	1.2671	0.344991	0	1.66287	0.360268	0	1.25365	0.638561	0	1.31234	0.597976	0	1.04682	0.838428	0
F1LR02_RAT	F1LR02	Col18a1	Collagen type XVIII alpha 1 chain	17836.6	16485.8	18995.7	12449.4	14582.1	11874.1	17915.7	26835.4	16240.9	13253.2	11474.6	20144	0	12325.9	0	15132	13983.6	9813.63	14534.2	22210.7	16069.9	17223.9	9558.06	15134.8	16069.9	17223.9	14648.2	15134.8	1.13803	0.544806	0	1.06178	0.69693	0	0.631527	0.200853	0	0.554931	0.115981	0	0.59478	0.112711	0	1.07181	0.698716	0
F1LR92_RAT	F1LR92	Serpina3m	Serine protease inhibitor A3M	24839.2	33519.6	48171.2	34261.8	32732.7	42506.9	25400.8	38081.4	27499.5	40903.4	42552.9	35420.8	37614.1	41545.3	27723	33130	26824.9	36542.7	31571.3	31734.4	34704.9	34878.4	36971.2	31960.7	34704.9	34878.4	36971.2	31960.7	1.09129	0.471369	0	1.08586	0.520256	0	1.15677	0.1421	0	1.06	0.647986	0	1.0653	0.636024	0	1.005	0.97402	0
F1LRA5_RAT	F1LRA5	Prg4	Proteoglycan 4	62588.3	103382	113285	44082.9	88564.5	57103.6	54122.3	49538.2	98749.8	71958.7	150746	127184	228506	339768	170398	54383.5	81207.1	58677.9	72099.4	74510.4	82380.5	66294.5	203320	68175.7	82380.5	66294.5	203320	68175.7	0.972407	0.859063	0	1.20836	0.332825	0	2.9823	0.007792	1	3.06693	0.007972	1	2.46806	0.016697	1	0.804735	0.333773	0
F1LRE2_RAT	F1LRE2	Igfals	Insulin-like growth factor binding protein, acid labile subunit, isoform CRA_b	4.21242e+06	5021177	5041704	2553815	4.48314e+06	4.51606e+06	2.69619e+06	1.38656e+06	3.99982e+06	3918738	3.10237e+06	5.60434e+06	2.65598e+06	1.1012e+06	1.11532e+06	4179833	2.19159e+06	3.20311e+06	1.97812e+06	3700094	4.26245e+06	3.30347e+06	2.71584e+06	3.05055e+06	4.26245e+06	3.30347e+06	2.71584e+06	3.05055e+06	1.08291	0.729644	0	1.39727	0.08762	0	0.890279	0.728053	0	0.822117	0.573385	0	0.637155	0.139942	0	0.775017	0.222848	0
F1LRI6_RAT	F1LRI6	Taok3	Serine/threonine-protein kinase TAO3	25568.5	43824.8	18194	19245.8	18977.3	44023	47058.3	19896.3	26720.8	41798.6	32037.4	0	21451.6	33730	10130.2	46827.7	44465.3	31390.2	31901.7	30535.3	25162.1	35899.4	20734.9	37024	25162.1	35899.4	24337.3	37024	0.969625	0.864718	0	0.679615	0.083762	0	0.560038	0.038622	-1	0.577582	0.084104	0	0.824052	0.564864	0	1.42673	0.174063	0
F1LRV4_RAT	F1LRV4	Hspa4	Heat shock 70 kDa protein 4	10875.6	0	6815.4	7225.89	0	15491.7	10884.7	9002.7	6946.18	12505.1	0	0	0	0	0	15898.8	0	13172.1	14022.5	15497.2	5623.7	10966.1	2470.44	13531.8	8305.63	10966.1		14647.7	0.810393	0.215083	0	0.415592	0.006648	-1	0.182566	3.3e-05	-1	0.22528	0.000603	-1	0.439291	0.131705	0	1.94997	0.05041	0
F1LS74_RAT	F1LS74	Slit1	Slit homolog 1 protein	57773.7	38103	5624.2	24323	41141.6	0	28009.6	37486.6	25052.9	10269.9	0	0	0	7536.77	11981.8	13740	18910.1	22423.5	10415.3	15796.8	33393.1	20358.3	5038.13	16257.1	33393.1	25204.7	9759.29	16257.1	1.25227	0.565694	0	2.05406	0.093031	0	0.309903	0.005038	-1	0.247474	0.055647	0	0.150873	0.01351	-1	0.609655	0.26649	0
F1LS79_RAT	F1LS79	Cspg4	Chondroitin sulfate proteoglycan 4	16920.7	11945.6	22941	15793.5	24747.7	21179.8	13080.4	22108.6	16583.7	16772.5	10885.2	19909.2	15425	14480.4	12067.5	12979.2	12876.5	11635.4	10902.3	8767.8	18469.7	17945	14553.5	11432.2	18469.7	17945	14553.5	11432.2	1.56968	0.007302	1	1.61558	0.022055	1	1.27302	0.111674	0	0.811004	0.174842	0	0.787965	0.204352	0	0.971592	0.860112	0
F1LS98_RAT	F1LS98	Prkca	Protein kinase C	12180.3	16321.9	5806.48	12490.2	7139.75	13159.2	16770.2	11877.1	18287.2	14838.5	15752.9	12691.9	6495.51	9166.08	13258.1	28727.4	24797.7	26792.2	19975.1	18187.2	10787.7	14986.5	11472.9	23695.9	10787.7	14986.5	11472.9	23695.9	0.632449	0.005559	-1	0.455256	0.001637	-1	0.484172	0.001477	-1	0.765551	0.117395	0	1.06351	0.792318	0	1.38922	0.098212	0
F1LSB2_RAT	F1LSB2	Angpt1	Angiopoietin 1, isoform CRA_a	35387.1	37042.6	24620.1	27501.8	30887.6	27661.9	44096.2	35298.5	45190.5	36762.9	40354.8	42603.5	16205.5	25275.9	32945.9	51068.2	54863.5	33161.1	37071	42505.6	31087.8	37802	31477.1	43733.9	31087.8	37802	31477.1	43733.9	0.864364	0.286524	0	0.71084	0.027757	0	0.719742	0.090577	0	0.832684	0.309927	0	1.01252	0.944389	0	1.21597	0.128119	0
F1LSS7_RAT	F1LSS7	Colec11	Collectin sub-family member 11	40350.4	41171.5	34790.4	23855.6	35459.4	0	28600.6	36537	32011.8	29040.1	43637.5	71602.5	4343.77	34151.1	37902.1	44371.7	26305.4	25426.2	33515.5	29000.2	35125.5	25401.4	38327.4	31723.8	35125.5	31547.4	38327.4	31723.8	0.800703	0.405124	0	1.10723	0.484469	0	1.20816	0.574606	0	1.50887	0.329772	0	1.09116	0.781814	0	0.723161	0.203602	0
F1LST1_RAT	F1LST1	Fn1	Fibronectin	2.05166e+06	1.6404e+06	1.52311e+06	1.96887e+06	1.80005e+06	1.06295e+06	1.09993e+06	1.29754e+06	1.26204e+06	1.2141e+06	1.84933e+06	2.04475e+06	2.21911e+06	1779468	1.26141e+06	1.19734e+06	1.39293e+06	979656	1.03194e+06	1.13069e+06	1.79682e+06	1.18731e+06	1.83081e+06	1.14651e+06	1.79682e+06	1.18731e+06	1.83081e+06	1.14651e+06	1.03558	0.645856	0	1.5672	0.000708	1	1.59686	0.004803	1	1.54199	0.005035	1	1.01892	0.862034	0	0.660784	0.0005	-1
F1LTJ5_RAT	F1LTJ5		Uncharacterized protein	41098.3	35761.8	46922.6	36930.8	39063.5	20163.8	26399.1	37224.7	36234.4	34417.4	29467.2	51980.4	38187.1	35329.2	31246.7	29557.2	29502.6	24184.4	25729.1	32907.6	39955.4	30887.9	37242.1	28376.2	39955.4	30887.9	37242.1	28376.2	1.08851	0.509026	0	1.40806	0.001691	0	1.31244	0.071927	0	1.20572	0.253945	0	0.932094	0.558721	0	0.773059	0.045525	0
F1LTN6_RAT	F1LTN6		Uncharacterized protein	204178	87201.7	124614	191186	510357	353929	148529	17191.8	118642	315747	135140	250989	145451	120432	302135	120407	125019	197274	147922	199272	223507	190808	190829	157979	223507	190808	190829	157979	1.20781	0.628539	0	1.41479	0.418234	0	1.20794	0.435096	0	1.00011	0.999769	0	0.853795	0.704489	0	0.853698	0.746786	0
F1LTY5_RAT	F1LTY5		Uncharacterized protein	98560.9	0	0	37774.1	0	75658.5	32408.5	65165.4	0	0	185158	149279	40297	0	163900	0	0	0	0	0	28841.8	35964.7	108091	2861.97	68167.5	57744.1	134659		12.5664	0.060259	0	10.0776	0.202756	0	37.7681	0.020423	1	3.00548	0.105332	0	3.74773	0.089414	0	1.24696	0.774764	0
F1LUM5_RAT	F1LUM5	Tubal3	Tubulin alpha chain	534803	835331	904715	726043	515407	1168496	671412	386032	795145	781025	546295	611570	414633	645829	841962	901098	952286	693887	703633	1.00114e+06	703260	760422	612058	850409	703260	760422	612058	850409	0.894184	0.541339	0	0.826966	0.183146	0	0.719721	0.035843	0	0.804892	0.332359	0	0.870315	0.409363	0	1.08128	0.709513	0
F1LUV9_RAT	F1LUV9	Ncam1	Neural cell adhesion molecule 1	110520	136546	196367	92354.1	158911	141718	70493.6	90507.2	105099	94459.4	80704.6	183361	60208.7	77958.7	116453	65084.4	107285	86363.6	76736.6	120370	138940	100456	103737	91167.8	138940	100456	103737	91167.8	1.10187	0.564662	0	1.524	0.051273	0	1.13787	0.616104	0	1.03267	0.898192	0	0.746634	0.252164	0	0.723016	0.114398	0
F1LV21_RAT	F1LV21	Ubash3b	Ubiquitin-associated and SH3 domain-containing, B	10339.1	0	0	3409.31	0	9704.04	8752.94	5650.63	8383.62	4164.08	3088.63	0	0	0	5354.05	10260.3	11745.8	12453.5	11673.4	7267.17	3880.99	7331.06	3617.91	10680	6874.19	7331.06	4221.34	10680	0.686427	0.042685	0	0.363388	0.007002	-1	0.338755	0.000252	-1	0.493504	0.016574	-1	0.932213	0.885791	0	1.88897	0.114587	0
F1LWD0_RAT	F1LWD0		Uncharacterized protein	14564.6	0	70735.4	22570.1	38796.1	33649.5	54184.7	22223.7	44008.2	18937.5	70857.9	208432	26647.5	22389.7	0	48350.9	25004.4	33296.1	31880.1	28409.3	29944.3	34600.7	66287.4	33388.1	36666.6	34600.7	82081.8	33388.1	1.03632	0.879119	0	0.896854	0.788337	0	1.98536	0.405188	0	1.91578	0.426294	0	2.21369	0.379053	0	1.1555	0.738451	0
F1LWS4_RAT	F1LWS4	Cfhr2	Uncharacterized protein	2.86261e+06	3415358	2.65745e+06	1.94555e+06	2785450	1.65075e+06	2.09269e+06	1.88923e+06	2.15609e+06	2.31451e+06	2.51323e+06	3093587	2.36848e+06	2.91662e+06	1.80889e+06	1.27653e+06	1.6839e+06	1.00158e+06	1.85275e+06	2.99322e+06	2.73328e+06	2.02065e+06	2.54016e+06	1.76159e+06	2.73328e+06	2.02065e+06	2.54016e+06	1.76159e+06	1.14706	0.49355	0	1.5516	0.047577	1	1.44197	0.09392	0	1.2571	0.073818	0	0.929344	0.5698	0	0.739277	0.026333	0
F1LXY6_RAT	F1LXY6		Uncharacterized protein	335550	673495	665066	722809	552713	517149	544746	712864	521941	372454	532379	847798	496106	405175	380349	405057	479246	683613	426593	371203	589927	533831	532362	473143	589927	533831	532362	473143	1.12827	0.456206	0	1.24683	0.225175	0	1.12516	0.571606	0	0.997248	0.988602	0	0.90242	0.610905	0	0.904911	0.541811	0
F1LZ11_RAT	F1LZ11		Uncharacterized protein	79310.3	101659	48758.5	56029.9	59379.5	71076.1	45524.4	37578.4	80515.1	91632.7	80630.9	197880	92365.9	41686.1	175976	31755.9	53010.5	38645.2	25385.3	44099.2	69027.5	65265.3	117708	38579.2	69027.5	65265.3	117708	38579.2	1.69172	0.046619	1	1.78924	0.021893	1	3.05107	0.03009	1	1.80353	0.13359	0	1.70523	0.157258	0	0.945498	0.795983	0
F1LZY6_RAT	F1LZY6		Uncharacterized protein	31818.6	18586.1	30322.5	28859.8	24606.3	14926.9	32933.2	664145	14616.6	26244.3	29035.7	79850.1	42457.2	20174	68799.8	34918.5	34113.9	31512.7	20701.9	23733.8	26838.7	150573	48063.4	28996.1	26838.7	150573	48063.4	28996.1	5.19287	0.371682	0	0.925594	0.578859	0	1.65758	0.144218	0	0.319203	0.449568	0	1.79083	0.106567	0	5.61031	0.363656	0
F1M0B7_RAT	F1M0B7		Uncharacterized protein	0	0	0	3811.11	0	0	4212.1	0	0	0	0	8764.87	0	19835.3	0	4842.84	7057.8	50442	14502.3	0	2823.73	3241.68	7146.79	15798.5	3811.11	4212.1	14300.1	19211.2	0.205189	0.199591	0	0.178734	0.184195	0	0.452371	0.390749	0	2.20465	0.312305	0	2.53098	0.250246	0	1.14802	0.768664	0
F1M0Q9_RAT	F1M0Q9	Pm20d1	Peptidase M20 domain-containing 1	30258.3	38292	1.40404	29067.5	20498.7	15319.6	25283.1	34396.7	25020.8	17987.2	20942.6	44471.4	45124.7	31472.7	15210	17305.2	13859.9	12466.7	27469.1	25173.1	23623.6	23601.5	31444.3	19254.8	23623.6	23601.5	31444.3	19254.8	1.22575	0.361223	0	1.2269	0.561054	0	1.63306	0.108731	0	1.3323	0.288586	0	1.33105	0.405605	0	0.999065	0.997672	0
F1M171_RAT	F1M171	RGD1311933	Similar to RIKEN cDNA 2310057J18	17177.6	10826	21605.4	12933.6	17242.1	0	17215.9	10289.5	13057.7	8684.99	9923.64	20964.8	16979.4	9047.77	8909.54	8472.59	7464.18	16798	11326.9	6756.56	15956.9	10187.5	13165	10163.6	15956.9	12312	13165	10163.6	1.00234	0.994165	0	1.57	0.058228	0	1.29531	0.356372	0	1.29228	0.426863	0	0.825035	0.393234	0	0.638434	0.107471	0
F1M1G3_RAT	F1M1G3		Uncharacterized protein	0	40268.2	72472.9	59633.5	33832	30209.8	55475.5	28742.7	33032.4	0	70609	106923	42756.3	59573.6	0	22819.8	70977	45347.4	17839.7	52772.2	42233.8	31246.2	56181.6	41951.2	51551.6	36865.1	69965.5	41951.2	0.744822	0.409139	0	1.00674	0.985586	0	1.33921	0.495226	0	1.79803	0.222772	0	1.33025	0.522375	0	0.739838	0.447435	0
F1M1R0_RAT	F1M1R0	LOC690813	Uncharacterized protein	66051.7	85306.5	33202.6	76767.6	40034	49449.6	45322.7	27933.2	43257.4	32410.4	139415	165643	60427.3	46132.4	89252.4	54238.9	33955.9	52754	34505.4	51895	60272.5	39674.7	100174	45469.8	60272.5	39674.7	100174	45469.8	0.872549	0.373167	0	1.32555	0.221966	0	2.20309	0.046934	1	2.52488	0.031309	1	1.66202	0.149429	0	0.658255	0.097178	0
F1M403_RAT	F1M403	Ube2o	Ubiquitin-conjugating enzyme E2O	0	141274	0	4830.82	0	14284.9	8841.87	8613.26	91989.4	9103.05	0	0	0	0	280441	11159.6	13438.8	9280.55	9202.9	11570.5	30226.8	26566.5	57673.1	10930.5	73052.6	26566.5	280441	10930.5	2.4305	0.368535	0	2.76538	0.506972	0	5.27637	0.425736	0	2.1709	0.60667	0	1.90801	0.670876	0	0.878905	0.912419	0
F1M5X4_RAT	F1M5X4		Uncharacterized protein	0	0	27042.9	0	0	0	6567.14	0	0	0	21564.4	0	0	0	0	0	0	0	0	0	7560.54	2241.93	7679.1	3260.48	27042.9	6567.14	21564.4		0.687606	0.461951	0	2.31884	0.410689	0	2.3552	0.260488	0	3.42522	0.184301	0	1.01568	0.984888	0	0.29653	0.320596	0
F1M6Z1_RAT	F1M6Z1	Apob	Apolipoprotein B-100	1.47006e+06	1.62247e+06	2876414	1520173	2.60176e+06	1.53002e+06	1.01396e+06	1.73595e+06	1.95804e+06	1.31218e+06	1.58783e+06	1.9492e+06	3826905	2.67081e+06	2.63022e+06	1.09153e+06	1244978	1.10855e+06	1.08718e+06	1.46859e+06	2.01817e+06	1.51003e+06	2.53299e+06	1.20017e+06	2.01817e+06	1.51003e+06	2.53299e+06	1.20017e+06	1.25818	0.122576	0	1.68158	0.028736	1	2.11053	0.009135	1	1.67745	0.039662	1	1.25509	0.320159	0	0.748215	0.174013	0
DIAP1_RAT	F1M775	Diaph1	Protein diaphanous homolog 1	8709.29	20011.1	0	5582.11	0	15270.6	15813.2	8395.87	16671.9	17891.1	3878.97	0	0	11029.3	8489.75	12875.1	10131.8	16650.5	10906.8	9459.18	7806.15	14808.5	6887.93	12004.7	11434.2	14808.5	7799.34	12004.7	1.23356	0.220107	0	0.650259	0.266868	0	0.57377	0.036845	-1	0.465132	0.008702	-1	0.882372	0.806886	0	1.89703	0.092773	0
F1M779_RAT	F1M779	Cltc	Clathrin heavy chain	8325.68	9682.53	0	12123	8321.04	0	25560.5	7153.32	33445	45026	12663.2	0	0	7176.56	0	13796.9	23972.9	40990.5	11172.4	10093.6	8310.16	22452.2	7063.85	20005.3	9613.05	27796.2	9919.89	20005.3	1.12231	0.812945	0	0.415398	0.086101	0	0.353099	0.065535	0	0.314617	0.102819	0	0.850026	0.60829	0	2.70178	0.126436	0
F1M798_RAT	F1M798	Bmp1	Metalloendopeptidase	16090	35351.8	28675.8	19031.9	17010	14269.3	12123	11499.4	15277.8	22007.3	23200.3	22004.2	23236.2	12173.7	7142.56	7223.21	18358.8	8872.14	14858.8	14677.5	23231.9	15035.4	17551.4	12798.1	23231.9	15035.4	17551.4	12798.1	1.17481	0.445429	0	1.81526	0.041277	1	1.37141	0.259299	0	1.16734	0.528419	0	0.755487	0.291123	0	0.647186	0.087274	0
F1M7B3_RAT	F1M7B3		Uncharacterized protein	0	116304	138468	53868.1	103912	75303.2	381111	61397.6	77917.9	102103	91881.7	260443	136867	74096.2	86002.4	26933.7	42905.5	22972.4	81523.2	114963	82768.8	139566	129858	57859.6	103138	139566	129858	57859.6	2.41216	0.232477	0	1.43051	0.43489	0	2.24436	0.099106	0	0.930438	0.892775	0	1.56892	0.297553	0	1.68622	0.411459	0
F1M7I8_RAT	F1M7I8	RGD1565617	Similar to Ig variable region, light chain	79863	5573.56	0	16486.1	58555.9	23787.9	0	38209.1	26056.9	17935.2	44593.8	72266.8	19444.1	8279.05	46210.5	0	0	0	0	0	32385.7	21390.9	38158.8	3534.47	40119.6	26497.3	38158.8		6.05208	0.019426	1	9.16281	0.101897	0	10.7962	0.015059	1	1.78388	0.224966	0	1.17826	0.771433	0	0.660505	0.529842	0
F1M7L6_RAT	F1M7L6	Scg3	Secretogranin III, isoform CRA_a	0	0	0	0	0	1650.78	1896.48	3734.84	1440.71	3003.63	1976.34	0	0	0	0	2152.91	0	1854.61	0	1003.64	2805.37	2345.29	2905.57	2659.66		2345.29	1976.34	1670.39	0.8818	0.749994	0	1.05479	0.906311	0	1.09246	0.853722	0	1.2389	0.614887	0	1.03572	0.940213	0	0.836	0.64378	0
F1M8E9_RAT	F1M8E9	Lyz2	Lysozyme	57613	61494.7	99514.7	63930.9	86518	58294.3	53283.7	63542.4	62415.3	44450.6	83017.1	152792	90153.2	122438	107535	37110.8	70278.2	47142.7	66331	64289.3	73814.3	56397.3	111187	57030.4	73814.3	56397.3	111187	57030.4	0.988898	0.932599	0	1.2943	0.143592	0	1.94961	0.00474	1	1.97149	0.002863	1	1.50631	0.036479	1	0.764043	0.085479	0
F1M8L1_RAT	F1M8L1	Kif2a	Kinesin-like protein	47559	65114.5	29824.8	35065.7	27063	77135.7	92908.2	31362	70591.8	79574.9	35796.3	35466.1	23135.2	46653.1	56013.4	72936.7	84368.2	69820.1	81536.2	71811	40925.4	70314.5	39412.8	76094.4	40925.4	70314.5	39412.8	76094.4	0.924043	0.606556	0	0.537824	0.001647	-1	0.517946	0.000384	-1	0.560522	0.03064	-1	0.963041	0.869925	0	1.71812	0.046982	1
F1M957_RAT	F1M957	Vwf	von Willebrand factor	896440	851860	1.1441e+06	920454	819315	668039	854266	815637	849909	839205	800274	1.00742e+06	619184	709276	1.00046e+06	750370	905336	647018	882766	876582	926433	805411	827322	812414	926433	805411	827322	812414	0.99138	0.910812	0	1.14035	0.169853	0	1.01835	0.875301	0	1.0272	0.803341	0	0.893019	0.333835	0	0.869368	0.108592	0
F1M983_RAT	F1M983	Cfh	Complement factor H	139715	201675	194252	119199	159304	107315	109305	95169	142970	132401	0	215675	171925	121803	156794	56117.3	165949	80027.5	112451	254904	162829	117432	133385	133890	162829	117432	166549	133890	0.877079	0.663898	0	1.21614	0.476524	0	0.996233	0.992323	0	1.13585	0.681481	0	0.819175	0.479238	0	0.721198	0.035769	0
F1MAA7_RAT	F1MAA7	Lamc1	Laminin subunit gamma 1	38008.8	32029	42345.1	44259.3	50583	42093.6	34269.2	48485.8	39083.6	39663.6	49049.5	55223.5	47893.9	48116.6	40176.8	24244.7	24450.6	25604	32244.8	34209.4	41445.1	40719.2	48092	28150.7	41445.1	40719.2	48092	28150.7	1.44647	0.003897	0	1.47226	0.007587	0	1.70838	0.000245	1	1.18107	0.057843	0	1.16038	0.128308	0	0.982485	0.856064	0
F2Z3Q8_RAT	F2Z3Q8	Kpnb1	Importin subunit beta-1	11693.1	16223.7	5257.52	10507	10305.7	14893	9007.3	10916.5	11614	9877.44	10950.6	0	0	5557.36	0	16332	13228.9	18427.8	15356.1	10043.5	10797.4	11261.7	4846.24	14677.7	10797.4	11261.7	8253.99	14677.7	0.767265	0.08675	0	0.735635	0.124237	0	0.330178	0.002231	-1	0.430331	0.011949	-1	0.448834	0.040868	-1	1.043	0.824082	0
F7EPE0_RAT	F7EPE0	Psap	Prosaposin	1.81822e+06	1.62638e+06	2.2002e+06	1.64647e+06	2.02291e+06	1.561e+06	1.48933e+06	1485951	1.76221e+06	1.64284e+06	1.21891e+06	2.23917e+06	1.10173e+06	1.25037e+06	1.45267e+06	1.52843e+06	1250415	1.16958e+06	1.39436e+06	1.60017e+06	1.86284e+06	1.58827e+06	1.45257e+06	1.38859e+06	1.86284e+06	1.58827e+06	1.45257e+06	1.38859e+06	1.1438	0.071945	0	1.34153	0.008557	0	1.04608	0.778665	0	0.914564	0.538397	0	0.779763	0.115683	0	0.852606	0.054744	0
F7F389_RAT	F7F389	C9	Complement component C9	2.47181e+06	2849880	3.38907e+06	3.08242e+06	2950666	2.57112e+06	1.99847e+06	2.05357e+06	2.36727e+06	2.09661e+06	3140052	3.12845e+06	4214763	4.16572e+06	4.11783e+06	1.81641e+06	2.03248e+06	1.76731e+06	1.882e+06	2.14621e+06	2.94877e+06	2.21741e+06	3.75336e+06	1.92888e+06	2.94877e+06	2.21741e+06	3.75336e+06	1.92888e+06	1.14958	0.056603	0	1.52875	0.00027	1	1.94588	0.000119	1	1.69268	0.000527	1	1.27286	0.025664	0	0.751977	0.004241	0
F7FAY5_RAT	F7FAY5	LOC360919	Similar to alpha-fetoprotein	46664.9	105875	102152	70516.6	75534.8	80732	75513.2	72062.7	46387.1	61623	88638.1	99475.7	68943.8	81310.4	77014.9	68610.4	77992.2	60944.6	65336.8	88953	80148.7	67263.6	83076.6	72367.4	80148.7	67263.6	83076.6	72367.4	0.929474	0.535162	0	1.10753	0.535	0	1.14798	0.175857	0	1.23509	0.083443	0	1.03653	0.814658	0	0.839235	0.332519	0
F7FFV2_RAT	F7FFV2	Krt5	Keratin, type II cytoskeletal 5 (Fragment)	30080.2	42992.8	124191	30511.7	92185.6	25336.5	110246	21893.9	40071.1	97523.6	29014.4	379534	102379	87603.4	132961	36221	52718.7	32128.2	59417.2	182694	63992.3	59014.2	146298	72635.9	63992.3	59014.2	146298	72635.9	0.812467	0.696125	0	0.881001	0.804334	0	2.01413	0.302492	0	2.47904	0.20664	0	2.28619	0.231566	0	0.922208	0.855995	0
F7FHF3_RAT	F7FHF3	Serpinf2	Serpin family F member 2	344995	550793	689290	434559	502028	297665	422626	366932	476644	328006	664399	467288	484858	347397	393338	431013	445125	393373	366450	413440	504333	378375	471456	409880	504333	378375	471456	409880	0.923135	0.395767	0	1.23044	0.150277	0	1.15023	0.30371	0	1.246	0.178608	0	0.934811	0.689077	0	0.750248	0.093231	0
F7FHP0_RAT	F7FHP0	Angptl3	Angiopoietin-like 3	68035	54423.3	70764.3	57762.8	68929.7	57758.9	41282.1	62852.3	56534.6	92425.1	39351.1	99776.4	67170.5	48970.3	51349.7	48094.1	56585.6	24336.6	49047.7	53179.9	63983	62170.6	61323.6	46248.8	63983	62170.6	61323.6	46248.8	1.34426	0.154413	0	1.38345	0.0271	0	1.32595	0.245519	0	0.986376	0.951551	0	0.958436	0.816691	0	0.971674	0.845444	0
F7FMS0_RAT	F7FMS0	Mst1	Macrophage-stimulating 1	49603.8	64037.2	73821.5	52077.1	50862.9	41094.4	36576.4	31419.8	46092.2	45901.1	44684.6	67459.3	57786.2	42793.7	24757	22332.8	41749.9	38278.9	39793.3	59056	58080.5	40216.8	47496.2	40242.2	58080.5	40216.8	47496.2	40242.2	0.999368	0.996963	0	1.44327	0.044602	0	1.18026	0.45819	0	1.181	0.376676	0	0.817764	0.255661	0	0.692431	0.011572	0
F7FMY6_RAT	F7FMY6	Proc	Protein C, isoform CRA_b	1.50029e+06	1.96329e+06	1694231	1548612	1.64303e+06	1542410	1016442	1.69603e+06	1.00725e+06	1.27494e+06	1.63136e+06	1591183	1.98931e+06	1532455	1.66909e+06	1826862	1.40566e+06	1.06921e+06	996128	1.29215e+06	1.66989e+06	1.30742e+06	1.68268e+06	1.318e+06	1.66989e+06	1.30742e+06	1.68268e+06	1.318e+06	0.991968	0.959457	0	1.26699	0.069357	0	1.27669	0.061028	0	1.28703	0.046654	0	1.00766	0.913221	0	0.782935	0.053436	0
G3V615_RAT	G3V615	Cfb	Complement factor B	99103	135390	86426.2	54847.4	76102.1	104483	125343	170057	75216.8	52450.1	108895	92324	114733	75846.8	38492.9	24071.9	0	74518.8	57052.5	120572	90373.8	105510	86058.5	56382.5	90373.8	105510	86058.5	69053.7	1.87132	0.124141	0	1.60287	0.196617	0	1.52633	0.256811	0	0.815644	0.450838	0	0.952251	0.827357	0	1.16748	0.551815	0
G3V617_RAT	G3V617	Mapk14	Mitogen-activated protein kinase	0	0	0	0	0	10478.6	7849.01	8758.01	5273.09	7927.54	4684.21	0	0	2732.69	4874.88	4322.98	5578.77	11990.5	6612.83	5902.92	2691.07	8057.24	5833.63	6881.6		8057.24	4097.26	6881.6	1.17084	0.476452	0	0.391053	0.021113	-1	0.847714	0.623376	0	0.724023	0.245701	0	2.16777	0.098153	0	2.99406	0.000872	1
RETNG_RAT	G3V686	Retnlg	Resistin-like gamma	18458.6	64570.2	135057	47773.3	128528	45960.7	40520.7	51299.3	75724.3	23660.6	72763.6	118582	0	30702.5	70375.2	17693.6	36303.4	22153.5	37955.1	36834.7	78877.3	47433.1	58887.7	30188.1	78877.3	47433.1	73105.8	30188.1	1.57125	0.106035	0	2.61286	0.069516	0	1.9507	0.196051	0	1.24149	0.610599	0	0.746574	0.527951	0	0.601353	0.232929	0
G3V6B7_RAT	G3V6B7	Flt4	RCG35022, isoform CRA_b	34866.9	26769.7	23309.5	32850.5	34690.5	33290.6	20163.3	33661.1	20438.8	22255.6	29272.2	36232.4	23364.4	18591.4	23039.4	25521.2	18335.5	27087.1	20689.5	18017	30497.4	25961.9	26100	21930.1	30497.4	25961.9	26100	21930.1	1.18385	0.296025	0	1.39067	0.020525	0	1.19015	0.276702	0	1.00532	0.975398	0	0.855809	0.284342	0	0.851281	0.274245	0
G3V6G1_RAT	G3V6G1	Jchain	Immunoglobulin joining chain	503601	661720	799494	648771	721556	495604	422296	432689	618644	541226	960500	1.33544e+06	502687	459210	598785	358083	439209	487037	420406	547078	667028	502092	771323	450363	667028	502092	771323	450363	1.11486	0.315028	0	1.48109	0.005867	0	1.71267	0.09466	0	1.53622	0.152446	0	1.15636	0.564051	0	0.752729	0.026544	0
G3V6G6_RAT	G3V6G6	Sytl4	Synaptotagmin-like 4, isoform CRA_a	12887	18149.5	0	14476.8	17754.8	28625.2	36590.7	16860.5	28975.3	25019	10483.6	0	14826.5	14996	15140	19842.8	30990.5	39679.5	31732.1	24587.8	12883.9	27214.1	14092.9	29366.5	15817	27214.1	13861.5	29366.5	0.926705	0.656038	0	0.438726	0.007005	-1	0.479895	0.002385	-1	0.517851	0.004272	-1	1.09384	0.717469	0	2.11227	0.012281	1
G3V6H0_RAT	G3V6H0	LOC100363782	RCG48149, isoform CRA_b	0	0	0	2547.18	0	0	13800.7	0	8589.04	14730.4	0	0	0	0	0	19024.1	15360.9	31622.3	7288.7	6191.54	4406.9	8976.77	4331.28	15897.5	2547.18	12373.4		15897.5	0.564666	0.217322	0	0.277207	0.043687	-1	0.27245	0.045387	-1	0.482499	0.139132	0	0.982841	0.971996	0	2.03698	0.127192	0
G3V6H9_RAT	G3V6H9	Nap1l1	Nucleosome assembly protein 1-like 1	19466.6	17398.6	0	9578.9	0	29322.6	23909.6	13536.6	20198.9	18625.5	13097.7	0	0	16930.6	35095	22945.2	25225	22998.9	17812.8	22576.1	11828.4	21118.6	14518.5	22311.6	15481.4	21118.6	21707.8	22311.6	0.946532	0.69256	0	0.530145	0.011548	-1	0.650717	0.222626	0	0.687475	0.328515	0	1.22743	0.689381	0	1.78542	0.047882	1
G3V6P7_RAT	G3V6P7	Myh9	Myosin, heavy polypeptide 9, non-muscle	212075	192856	134136	236439	110767	197549	395178	178308	285979	263504	123279	119840	97859.8	170042	187177	284715	267485	350134	329605	268221	177255	264104	139640	300032	177255	264104	139640	300032	0.880251	0.416305	0	0.590786	0.002916	-1	0.465415	0.000144	-1	0.52873	0.017773	-1	0.78779	0.230861	0	1.48997	0.090345	0
G3V6S3_RAT	G3V6S3	Calu	Calumenin	20606.2	23479.7	30805.6	11993.3	24252.6	18940.7	14208.9	19505.6	22922.3	23552.5	15261.2	26270.8	0	12004.4	24790.2	11859.6	25685.5	19698.2	17581	22414.6	22227.5	19826	16620.8	19447.8	22227.5	19826	19581.7	19447.8	1.01945	0.898416	0	1.14293	0.490154	0	0.854636	0.559932	0	0.838332	0.482693	0	0.747758	0.299089	0	0.891959	0.509939	0
G3V6S5_RAT	G3V6S5	Mthfd1	C-1-tetrahydrofolate synthase, cytoplasmic	437847	337670	366979	216025	262381	197157	168467	112398	180426	190064	172803	0	6079.83	383863	294144	99307	34308.4	68400.6	103282	222767	324180	169702	171917	105613	324180	169702	214222	105613	1.60683	0.106298	0	3.06951	0.002473	1	1.6278	0.444984	0	1.01305	0.977943	0	0.530313	0.113059	0	0.523481	0.006115	-1
G3V6T7_RAT	G3V6T7	Pdia4	Protein disulfide-isomerase A4	45798.6	62344.2	26738.3	45885.8	33417.6	40540.2	68730.2	35937	55781.1	55713.8	28751.3	28346.8	25257.5	34152.8	37585.6	41325.7	53428.4	62859.2	63048.3	58003	42836.9	51340.4	30818.8	55732.9	42836.9	51340.4	30818.8	55732.9	0.921187	0.555118	0	0.76861	0.115725	0	0.552972	0.000621	-1	0.600283	0.011557	-1	0.719444	0.101591	0	1.19851	0.345877	0
G3V6X1_RAT	G3V6X1	Fbln2	Fibulin 2	129853	155605	165070	114187	188481	37002.9	81950.3	116850	122913	120576	131111	155001	84353.1	115567	13937.9	110237	90921	77274.9	112989	84792	150639	95858.4	99994.1	95242.8	150639	95858.4	99994.1	95242.8	1.00646	0.973456	0	1.58163	0.005805	1	1.04989	0.856131	0	1.04314	0.891736	0	0.663798	0.104584	0	0.636344	0.031533	-1
G3V703_RAT	G3V703	Unc13d	Protein unc-13 homolog D	17412.1	18653.3	7189.69	9013.35	0	10492.9	18214.7	4715.03	20327.3	16168.8	7030.03	0	10090.1	9047.86	0	21317.9	17384.1	28162.2	22727.4	21523.8	11345.7	13983.7	8189.72	22223.1	13067.1	13983.7	8722.68	22223.1	0.629243	0.03828	-1	0.510538	0.011266	-1	0.368523	8.4e-05	-1	0.58566	0.085622	0	0.721833	0.315896	0	1.23251	0.528936	0
G3V761_RAT	G3V761	Ifi27	Interferon, alpha-inducible protein 27	14587	15893.3	16721.4	39568.7	35661.6	15155.7	10219.5	12800.8	16561.8	8027.53	19770	26724.8	19773.9	19321.7	13697.3	14866.4	18664	14550.6	11818.3	11805	24486.4	12553.1	19857.5	14340.9	24486.4	12553.1	19857.5	14340.9	0.875337	0.399254	0	1.70746	0.105013	0	1.38468	0.052169	0	1.58189	0.022513	1	0.810961	0.44692	0	0.512655	0.066761	0
G3V7C6_RAT	G3V7C6	Tubb4b	Tubulin beta chain	799759	1.16739e+06	634001	802742	511600	897972	974442	543462	1.13596e+06	1.04051e+06	603674	549728	425080	630240	712316	1.13112e+06	972814	1.19675e+06	1.1485e+06	942598	783098	918469	584207	1.07836e+06	783098	918469	584207	1.07836e+06	0.851732	0.196606	0	0.726197	0.041283	0	0.541758	0.000101	-1	0.636066	0.017627	-1	0.746021	0.137026	0	1.17287	0.393499	0
G3V7H2_RAT	G3V7H2	Minpp1	Multiple inositol polyphosphate phosphatase 1	29335.1	26393.6	36364.4	39965.8	38811.8	24896.9	29044.5	31319.4	26574.2	33906.6	22615.2	44139.8	30236.6	30499.7	23952	26139.3	13475.2	22815.8	24622.9	36050.2	34174.1	29148.3	30288.7	24620.7	34174.1	29148.3	30288.7	24620.7	1.18389	0.285139	0	1.38803	0.066304	0	1.23021	0.311829	0	1.03912	0.790016	0	0.886304	0.428807	0	0.852935	0.146946	0
G3V7H3_RAT	G3V7H3	Cfd	Complement factor D	0	0	0	12365.1	12530.5	9412.63	9285.84	21709.5	6704.93	10436.6	15027	13765.7	8122.81	11297.1	0	9979.52	0	8799.69	8584.06	6016.81	7161.24	11509.9	9907.97	7207.27	12447.8	11509.9	12053.1	8345.02	1.59699	0.180349	0	0.993614	0.986454	0	1.37472	0.359039	0	0.860822	0.667081	0	1.38356	0.435262	0	1.60725	0.246106	0
G3V7J5_RAT	G3V7J5	Ces2e	Carboxylic ester hydrolase	0	0	8987.94	0	6758.48	4244	0	10687.9	7608.4	7731.53	0	0	0	0	2097.93	6125.9	4867.38	4234.59	7300.6	4699.54	4193.6	6518.2	3419.54	5445.6	7873.21	7567.96	2097.93	5445.6	1.19697	0.513014	0	0.77009	0.467589	0	0.627945	0.063716	0	0.524614	0.096926	0	0.815419	0.664542	0	1.55432	0.306288	0
G3V7L3_RAT	G3V7L3	C1s	Complement C1s subcomponent	396510	705632	642098	456733	455200	518132	606403	305435	503335	488072	508761	634780	551510	633279	558445	192327	244132	316476	283247	561289	531234	484276	577355	319494	531234	484276	577355	319494	1.51576	0.075279	0	1.66274	0.04222	1	1.80709	0.005502	1	1.1922	0.129252	0	1.08682	0.497754	0	0.911604	0.562133	0
G3V7N9_RAT	G3V7N9	C1qb	Adiponectin a	1.0145e+06	1.02383e+06	1.1063e+06	861426	1.08059e+06	778774	702734	896816	706136	674119	930321	932210	1.04108e+06	760566	1.18659e+06	651402	729075	731942	632624	615137	1.01733e+06	751716	970155	672036	1.01733e+06	751716	970155	672036	1.11857	0.129068	0	1.5138	0.00011	1	1.44361	0.00393	0	1.29059	0.027164	0	0.953631	0.581782	0	0.738912	0.001908	0
G3V7P2_RAT	G3V7P2	Fgl2	Fibrinogen-like 2	2.32646e+06	3.3505e+06	2614938	1.98859e+06	2.17579e+06	1882304	2.39747e+06	1.87415e+06	2.27634e+06	1.90203e+06	1958460	2809107	1.41574e+06	1.84049e+06	1840037	2.30718e+06	2.60225e+06	1.77501e+06	2192988	2.21009e+06	2.49125e+06	2.06646e+06	1972767	2.2175e+06	2.49125e+06	2.06646e+06	1972767	2.2175e+06	0.931885	0.410106	0	1.12345	0.344563	0	0.889635	0.381625	0	0.954661	0.722444	0	0.791877	0.154786	0	0.829485	0.145074	0
G3V7Q6_RAT	G3V7Q6	Psmb5	Proteasome subunit beta	44556	31345.6	54051.9	37549.1	37816.3	43195.4	25586.3	52390.6	32523	23587.2	30870.1	45521.8	32691	26321.3	38842.7	27626.2	32029.4	25314.8	28451.4	37929.5	41063.8	35456.5	34849.4	30270.3	41063.8	35456.5	34849.4	30270.3	1.17133	0.403066	0	1.35657	0.041253	0	1.15128	0.285169	0	0.982878	0.926645	0	0.848665	0.258205	0	0.86345	0.425446	0
G3V7V8_RAT	G3V7V8	Pde5a	Phosphodiesterase	41892.9	47985.8	24132.3	39059.4	22501.3	48002.7	45737	35361.6	47169.1	55103.8	19974	21839.4	23543.1	30093.4	13624.7	60822.1	60465.4	84621.5	78021.5	55969.4	35114.3	46274.9	21814.9	67980	35114.3	46274.9	21814.9	67980	0.680713	0.009821	0	0.516539	0.002414	-1	0.320902	7.4e-05	-1	0.47142	0.00036	-1	0.621254	0.047794	-1	1.31783	0.097537	0
G3V7X5_RAT	G3V7X5	Sparcl1	SPARC-like 1 (Mast9, hevin), isoform CRA_a	81052.2	74701.6	99011.4	65987.8	110580	84284.1	83505.5	116524	75939.7	77647	88827.2	141396	84237.5	111224	96982.4	48756.8	75332.2	65044.2	75216.2	69750.1	86266.5	87580.1	104533	66819.9	86266.5	87580.1	104533	66819.9	1.31069	0.047754	0	1.29103	0.074966	0	1.5644	0.010737	1	1.19357	0.218181	0	1.21175	0.20145	0	1.01523	0.907991	0
G3V7Y2_RAT	G3V7Y2	LOC103690116	Osteomodulin	79273.8	94391.5	121892	56815.3	81947.9	53798.3	54199	59901.6	75421.7	72724	67388.8	97510.8	44084.1	61324.6	50690.5	58759.8	38188	36252.3	60536.2	61291.4	86864.1	63208.9	64199.8	51005.5	86864.1	63208.9	64199.8	51005.5	1.23926	0.132066	0	1.70303	0.017755	1	1.25868	0.258572	0	1.01568	0.925966	0	0.739083	0.146959	0	0.727676	0.075652	0
G3V7Z4_RAT	G3V7Z4	Serpine2	Glia-derived nexin	678794	705490	603880	624570	529596	573309	542817	680767	522053	470931	815738	656374	508631	501649	424510	468652	486462	444816	500670	469287	628466	557975	581380	473977	628466	557975	581380	473977	1.17722	0.048789	0	1.32594	0.001338	0	1.2266	0.164583	0	1.04195	0.771357	0	0.925078	0.55303	0	0.887837	0.168118	0
G3V811_RAT	G3V811	F13a1	Coagulation factor XIII A chain	565408	704812	519379	532133	618182	323444	409439	414767	584492	392370	575882	524025	377823	340837	389935	320652	511074	359231	376168	327508	587983	424902	441700	378927	587983	424902	441700	378927	1.12133	0.429502	0	1.55171	0.002539	1	1.16566	0.304988	0	1.03953	0.795867	0	0.751213	0.032939	0	0.722645	0.017709	0
G3V812_RAT	G3V812	Pip	Prolactin induced protein, isoform CRA_d	30654	47618.5	46275.2	60112.4	69694.3	27334.4	68545	31484.8	97754.3	76116.9	110746	93347.9	38521.7	35835.4	41781.2	28718.9	0	63219.9	32959.4	35363.2	50870.9	60247.1	64046.5	32657.1	50870.9	60247.1	64046.5	40065.4	1.84484	0.133908	0	1.55773	0.156638	0	1.96118	0.12753	0	1.06306	0.859346	0	1.259	0.463681	0	1.18431	0.550114	0
G3V824_RAT	G3V824	Igf2r	Insulin-like growth factor 2 receptor	36391032	746526	62671944	10040736	32390056	31880172	33880140	16107358	39150240	44547400	16169502	1.07873e+06	45723636	48592044	70236896	27919716	71382648	19700734	18370996	106622248	2.84481e+07	33113062	3.63602e+07	4.87993e+07	2.84481e+07	33113062	3.63602e+07	4.87993e+07	0.678557	0.410293	0	0.582961	0.350266	0	0.745096	0.575844	0	1.09806	0.812173	0	1.27812	0.642848	0	1.16398	0.704414	0
G3V836_RAT	G3V836	Clu	Clusterin	13123468	16901968	19982690	11944107	15304666	10086757	9969827	10029088	13306980	14235863	12497870	20486680	14072762	14899891	14722503	7.70947e+06	10433956	7.09726e+06	9997630	15567672	1.54514e+07	11525703	1.53359e+07	1.01612e+07	1.54514e+07	11525703	1.53359e+07	1.01612e+07	1.13429	0.460564	0	1.52063	0.033413	1	1.50927	0.033448	1	1.33059	0.049002	0	0.992529	0.954565	0	0.745934	0.049482	0
G3V843_RAT	G3V843	F2	Prothrombin	17917026	21396610	22258978	16346275	19004772	14724601	13413124	12919892	13943059	14184728	19632228	23506680	20387344	18121164	18210358	9618992	13853449	10470289	11634841	16765270	1.93847e+07	1.38371e+07	1.99716e+07	1.24686e+07	1.93847e+07	1.38371e+07	1.99716e+07	1.24686e+07	1.10976	0.331993	0	1.55469	0.003458	1	1.60175	0.001686	1	1.44334	0.000342	0	1.03027	0.699971	0	0.713813	0.001215	0
G3V852_RAT	G3V852	Tln1	RCG55135, isoform CRA_b	928531	899635	606612	954177	587981	1.15128e+06	1136465	730493	1.19886e+06	1.22928e+06	536187	645332	467150	720609	871678	1312350	1212144	1.49374e+06	1.01224e+06	1.14315e+06	795387	1.08928e+06	648191	1.23473e+06	795387	1.08928e+06	648191	1.23473e+06	0.882201	0.267517	0	0.644181	0.00506	-1	0.524967	0.000612	-1	0.595065	0.005104	-1	0.814938	0.209766	0	1.36949	0.042899	0
G3V8A5_RAT	G3V8A5	Vps35	Vacuolar protein sorting-associated protein 35	0	0	0	3781.75	0	4457.73	5542.61	2741.41	3701.19	5760.74	0	0	0	0	0	9314.24	8869.91	7321.08	7541	3319.01	2526.65	4440.73	3978.82	7273.05	3781.75	4440.73		7273.05	0.610574	0.045988	-1	0.3474	0.00338	-1	0.547064	0.133878	0	0.895983	0.799649	0	1.57474	0.425422	0	1.75755	0.030277	1
G3V8B1_RAT	G3V8B1	Gpld1	Glycosylphosphatidylinositol specific phospholipase D1, isoform CRA_a	1.85504e+06	1.88082e+06	1.99229e+06	1.75867e+06	2.11131e+06	1.92133e+06	1.469e+06	1.27763e+06	1.54758e+06	1.57556e+06	1564883	2.49388e+06	1.72529e+06	1.77926e+06	1.41315e+06	1.58651e+06	1.63963e+06	1.13256e+06	1.33011e+06	1496283	1.91963e+06	1.55822e+06	1.79529e+06	1.43702e+06	1.91963e+06	1.55822e+06	1.79529e+06	1.43702e+06	1.08434	0.4107	0	1.33584	0.002401	0	1.24932	0.122919	0	1.15214	0.298982	0	0.935231	0.542942	0	0.811731	0.017383	0
G3V8D4_RAT	G3V8D4	Apoc2	Apolipoprotein C-II (Predicted)	2.12886e+06	2632028	3.06935e+06	2.40596e+06	1.92157e+06	2146160	1.66433e+06	1.57146e+06	2.3861e+06	2204879	1.57672e+06	4.44224e+06	2.20257e+06	2.34877e+06	2.85641e+06	1.41913e+06	2.89605e+06	1.42677e+06	1.84633e+06	2.94835e+06	2.43155e+06	1.99459e+06	2.68534e+06	2.10733e+06	2.43155e+06	1.99459e+06	2.68534e+06	2.10733e+06	0.9465	0.772537	0	1.15386	0.436449	0	1.27429	0.358005	0	1.34632	0.212529	0	1.10437	0.641107	0	0.820293	0.125879	0
G3V8G2_RAT	G3V8G2	Psmd5	Proteasome (Prosome, macropain) 26S subunit, non-ATPase, 5 (Predicted), isoform CRA_a	15031	15351.2	0	11831.1	29983	28599.8	14887.7	23570.1	27553.6	37137.8	21867.2	42451.5	17385	16655.1	24892	21972.4	44622.7	15999.1	16990.7	20150.3	14746.8	26349.8	24650.1	23947.1	18049.1	26349.8	24650.1	23947.1	1.10034	0.717127	0	0.615808	0.223642	0	1.02936	0.923195	0	0.935496	0.7817	0	1.67156	0.168756	0	1.78682	0.081336	0
G3V8K8_RAT	G3V8K8	Proz	Protein Z, vitamin K-dependent plasma glycoprotein	2.1023e+06	2.93998e+06	2.7628e+06	2357422	3068861	2442564	1.80735e+06	2129917	2.54956e+06	1.88299e+06	2.47274e+06	2.30879e+06	2.73382e+06	2.53218e+06	2.60477e+06	1.64665e+06	2368585	1.31765e+06	1.72458e+06	2290178	2.64627e+06	2.16248e+06	2.53046e+06	1.86953e+06	2.64627e+06	2.16248e+06	2.53046e+06	1.86953e+06	1.1567	0.272284	0	1.41548	0.020644	0	1.35353	0.014345	0	1.17017	0.0542	0	0.956237	0.568152	0	0.817179	0.072108	0
G3V8L9_RAT	G3V8L9	Cavin1	Caveolae-associated protein 1	2783.23	5051.75	0	0	0	8914.78	16007.5	6910.49	13555.1	9807.36	0	0	0	894.599	7268	11930.8	13210.3	11186.8	5465.93	18924.3	4082.25	11039.1	3555.35	12143.6	3917.49	11039.1	4081.3	12143.6	0.90904	0.69414	0	0.336164	0.008779	-1	0.292775	0.00865	-1	0.32207	0.006706	-1	0.870928	0.742423	0	2.70416	0.006118	1
G3V8R1_RAT	G3V8R1	Nucb2	Nucleobindin 2, isoform CRA_b	13730.9	17360.5	13373.5	12406.9	15610.7	25645.3	20628	28012.1	23994.1	26382.6	17563.6	0	9471.85	12116.7	15201.3	33056.9	30768.1	9448.04	15151.2	20236	14496.5	24932.4	12634.7	21732	14496.5	24932.4	13588.4	21732	1.14727	0.513295	0	0.667057	0.153865	0	0.581386	0.095028	0	0.506758	0.000366	-1	0.871569	0.353181	0	1.71989	0.000138	1
G3V8S9_RAT	G3V8S9	Camp	Cathelicidin antimicrobial peptide	0	0	0	0	0	0	4436.19	6196.23	3610.08	2212.86	0	12788.2	9758.39	0	0	0	0	4356.33	3618.21	0	2004.22	3463.97	5646.3	3056.17		4113.84	11273.3	3987.27	1.13344	0.704651	0	0.655795	0.17762	0	1.84751	0.316186	0	1.63001	0.41577	0	2.8172	0.172024	0	1.72834	0.202304	0
G3V8U9_RAT	G3V8U9	Psmb4	Proteasome subunit beta	46608.5	43182	46103.5	48794	39580.4	56217.9	34465.5	46501.9	38205.6	31164.3	50382.8	49218.9	35503.5	43132.8	62849.7	26863.5	34577	29785.6	23537.6	35700	44853.7	41311	48217.5	30092.8	44853.7	41311	48217.5	30092.8	1.37279	0.057754	0	1.49052	0.000739	0	1.6023	0.007177	1	1.16718	0.311074	0	1.075	0.502063	0	0.921018	0.480918	0
G3V8V1_RAT	G3V8V1	Grn	Granulin, isoform CRA_c	223484	137684	199292	129773	178014	118489	126758	120197	160794	130543	135505	189341	152475	161855	157440	68846.4	84698	88326.6	115790	174820	173649	131356	159323	106496	173649	131356	159323	106496	1.23344	0.253261	0	1.63057	0.031686	1	1.49605	0.033537	0	1.21291	0.042817	0	0.9175	0.491647	0	0.756445	0.06127	0
G3V8X6_RAT	G3V8X6	Tsku	RCG39455, isoform CRA_a	98829.7	103006	109697	50147.4	129875	55544.8	27704.4	52973	66365.5	60638.2	51342	109762	30124.4	25969.2	47772.7	52683.1	84085.1	48886	45311.9	52805.6	98311	52645.2	52994.1	56754.4	98311	52645.2	52994.1	56754.4	0.927597	0.680839	0	1.73222	0.02359	1	0.933745	0.825962	0	1.00663	0.983561	0	0.539046	0.052928	0	0.535496	0.01475	-1
G3V8Z5_RAT	G3V8Z5		Uncharacterized protein	20947.8	37151.5	70806.4	30970.6	0	16721.1	38596.3	30244.6	40056.1	29954.1	32655.9	70183.4	50851.3	51168.1	16276.7	18839	54950.7	31045.9	31259.2	39529.1	32708.5	31114.5	44227.1	35124.8	39969.1	31114.5	44227.1	35124.8	0.885827	0.595832	0	0.931209	0.852474	0	1.25914	0.429207	0	1.42143	0.228895	0	1.35216	0.446321	0	0.951266	0.896183	0
G3V927_RAT	G3V927	Dlgap4	Discs, large homolog-associated protein 4 (Drosophila)	10804.8	0	0	7918.34	0	0	11921	6237.4	16145.6	0	0	0	0	0	7430.66	5597.11	12543.5	13432.4	17054.1	16245.6	5791.19	7739.6	5141.32	12974.5	9361.56	11434.7	7430.66	12974.5	0.596522	0.164492	0	0.446351	0.027334	-1	0.396263	0.011653	-1	0.664288	0.418656	0	0.887783	0.77185	0	1.33644	0.566054	0
G3V928_RAT	G3V928	Lrp1	LDL receptor-related protein 1	57973.2	35607.4	52579.2	44933.6	58273.6	48491.6	33692.1	58628.8	44106.9	33690.1	47325.9	47125.9	68086.6	62395	51347.8	32399.4	28316.3	29400.1	26753.7	34821.2	49873.4	43721.9	55256.2	30338.2	49873.4	43721.9	55256.2	30338.2	1.44115	0.026739	0	1.64392	0.00263	1	1.82134	0.000536	1	1.26381	0.106787	0	1.10793	0.399336	0	0.876657	0.364209	0
G3V940_RAT	G3V940	Coro1b	Coronin	13946.5	13812.7	11508.6	10991	6292.48	14629.4	22333.2	15410.6	20785.8	16707.6	10906.8	7893.36	0	11038.2	16309.2	16362.2	12759.6	36584.8	22983.8	23163.1	11310.3	17973.3	9791.07	22370.7	11310.3	17973.3	11536.9	22370.7	0.803431	0.341265	0	0.505583	0.033059	-1	0.437674	0.026428	-1	0.544756	0.015818	-1	0.865681	0.576478	0	1.58912	0.011952	1
G3V9E4_RAT	G3V9E4	Apeh	Acylamino-acid-releasing enzyme	30026.2	41256.7	25467.1	19197.9	25285.6	35585.6	20573.8	18954.7	71353.2	18918.6	27419.7	71422.2	14823.5	0	51801.2	27492.1	28583.9	21766	20946.3	18735.5	28246.7	33077.2	33563.4	23504.8	28246.7	33077.2	41366.6	23504.8	1.40725	0.377722	0	1.20175	0.286465	0	1.42794	0.449653	0	1.0147	0.976586	0	1.18822	0.694133	0	1.17101	0.664239	0
G3V9J1_RAT	G3V9J1		Uncharacterized protein	575188	654281	647174	607040	575515	287145	412743	461544	552680	536061	273332	708220	430359	357076	335148	485271	481124	490089	515433	597089	611839	450035	420827	513801	611839	450035	420827	513801	0.875893	0.260151	0	1.19081	0.007339	0	0.819047	0.273795	0	0.935099	0.753742	0	0.687806	0.039945	0	0.735544	0.012967	0
G3V9L4_RAT	G3V9L4	Glycam1	Glycosylation dependent cell adhesion molecule 1, isoform CRA_a	12176.4	11684.7	11863.5	0	9106.13	5975.36	9386.53	9137.81	9592.58	6087.26	8514.47	15985	8426.83	11763.8	21102.7	6248.83	11454.6	12206.2	7952.68	13371.8	9115	8035.91	13158.5	10246.8	11207.7	8035.91	13158.5	10246.8	0.784236	0.198822	0	0.889546	0.668749	0	1.28416	0.323674	0	1.63747	0.079848	0	1.44361	0.247985	0	0.881613	0.65343	0
G3V9M6_RAT	G3V9M6	Fbn1	Fibrillin 1	48971.7	25045.9	60040.6	38946.2	35342.6	10718.7	31458.7	37179.5	47248.8	47624.2	18826	30479.4	30707.9	31110.8	12139.1	35913.7	29939.4	18599.3	29766.4	33750.5	41669.4	34846	24652.6	29593.8	41669.4	34846	24652.6	29593.8	1.17747	0.497871	0	1.40804	0.108336	0	0.833033	0.343212	0	0.707474	0.227966	0	0.591624	0.044145	-1	0.836248	0.471517	0
G3V9R2_RAT	G3V9R2	Cfh	Complement factor H	9121014	10538847	12049106	10969642	11745635	8892581	7347540	8892272	10359728	7726972	9368283	10386476	9617996	10082126	9619137	10602510	8719405	6969226	8336403	10348687	1.08848e+07	8.64382e+06	9.8148e+06	8.99525e+06	1.08848e+07	8.64382e+06	9.8148e+06	8.99525e+06	0.960932	0.691827	0	1.21007	0.056326	0	1.09111	0.273202	0	1.13547	0.069752	0	0.901694	0.086705	0	0.794115	0.01625	0
G3V9R9_RAT	G3V9R9	Afm	Afamin	236202	138017	177042	130926	141925	197160	134483	132963	180241	139015	132227	166761	155262	92091.6	166486	214044	164736	171084	148245	174379	164823	156772	142566	174497	164823	156772	142566	174497	0.898422	0.333069	0	0.944556	0.676624	0	0.817007	0.110494	0	0.90938	0.485078	0	0.864964	0.382613	0	0.951158	0.742446	0
iRT-Kit_WR_fusion	iRT-Kit_WR_fusion			29629	45029.8	48489.1	23587.8	29600.2	230317	163095	138006	157789	24372.8	25945.3	64610.1	24164.8	28873.8	43753.1	187607	359139	160937	191601	252558	35267.2	142716	37469.4	230368	35267.2	142716	37469.4	230368	0.619512	0.110012	0	0.15309	0.000614	-1	0.16265	0.000719	-1	0.262545	0.015345	-1	1.06244	0.813429	0	4.04671	0.012971	1
M0R485_RAT	M0R485	Pglyrp2	Peptidoglycan recognition protein 2	187137	208017	275783	172281	204556	194056	120050	154466	165754	173567	124029	307936	133635	72497.5	112696	137800	124170	155310	146647	195150	209555	161579	150159	151815	209555	161579	150159	151815	1.06431	0.584358	0	1.38033	0.027301	0	0.989087	0.969875	0	0.929323	0.795372	0	0.71656	0.218615	0	0.771056	0.056714	0
M0R4S2_RAT	M0R4S2	Apod	Apolipoprotein D	22913.4	22151.1	35727.4	23545.3	28038.3	23354.6	24400.7	22515.5	19417.6	21463.1	22008.3	29484	16037.4	27804.6	23254.5	14960.7	21761.9	15911.7	21624.4	30669.3	26475.1	22230.3	23717.7	20985.6	26475.1	22230.3	23717.7	20985.6	1.05931	0.68189	0	1.26158	0.183859	0	1.13019	0.47752	0	1.06691	0.570755	0	0.895851	0.449097	0	0.839668	0.150531	0
M0R4X3_RAT	M0R4X3		Uncharacterized protein	4278.45	5895.99	21325.6	3836.6	9723.61	48406.7	20150	0	0	5324.58	92300.9	304956	0	14527.1	18709.8	39779.3	18976.7	114621	38987.4	18345.1	9012.04	16232.7	86765.7	46142	9012.04	24627.1	107623	46142	0.351799	0.167838	0	0.195311	0.073455	0	1.88041	0.513857	0	5.34512	0.254197	0	9.62775	0.208657	0	1.80122	0.455789	0
M0R4Z4_RAT	M0R4Z4		Uncharacterized protein	199483	219069	158717	207696	0	7858.31	167508	159773	99261.1	84413.9	146290	15804.7	110200	171396	157866	101319	77885.7	97041.6	86877.9	0	157335	103763	120311	73227	196241	103763	120311	90781	1.417	0.396977	0	2.14859	0.092734	0	1.64299	0.195413	0	1.15948	0.692255	0	0.764684	0.471758	0	0.659505	0.311294	0
M0R5R0_RAT	M0R5R0	Pros1	Protein S (Alpha), isoform CRA_b	1.43558e+06	1.39755e+06	1.30975e+06	1.2943e+06	1.53921e+06	1.36982e+06	1200439	984141	1.1673e+06	951606	2680834	1.034e+06	2.28349e+06	1.9876e+06	2.14481e+06	1.64402e+06	1.03886e+06	1.0672e+06	1.34378e+06	1.15138e+06	1.39528e+06	1.13466e+06	2.02615e+06	1.24905e+06	1.39528e+06	1.13466e+06	2.02615e+06	1.24905e+06	0.90842	0.423944	0	1.11707	0.260461	0	1.62215	0.030193	1	1.78568	0.013795	1	1.45215	0.052276	0	0.813216	0.018592	0
M0R660_RAT	M0R660		Glyceraldehyde-3-phosphate dehydrogenase	286225	162483	194597	272500	219206	355247	401299	262314	422318	432628	283182	155163	190184	263673	234507	193435	259834	268137	275412	340075	227002	374761	225342	267379	227002	374761	225342	267379	1.40161	0.02457	0	0.848991	0.255392	0	0.842781	0.239993	0	0.601294	0.005	-1	0.992685	0.961219	0	1.65091	0.005214	1
M0R693_RAT	M0R693		Uncharacterized protein	0	0	0	0	44695.1	0	6175.44	10387.8	17395.3	18712.7	20623.3	0	13636.1	12253.3	8054.58	0	28820	26342	13353.2	0	11448.5	10801.6	12422.1	14433.1	44695.1	13167.8	13641.8	22838.4	0.748388	0.600094	0	0.793211	0.776751	0	0.86067	0.755676	0	1.15003	0.699871	0	1.08505	0.913664	0	0.943492	0.944459	0
M0R757_RAT	M0R757	LOC100360413	Elongation factor 1-alpha	18870.2	9670.59	8432.16	20467.4	24962.2	10836	10600.3	12399.4	25778.6	12770.9	29115.6	42186.9	14342.9	9918.34	10120.6	50713.8	23000.9	24221	26407.2	24319.9	16480.5	14477	21136.9	29732.5	16480.5	14477	21136.9	29732.5	0.486909	0.034524	-1	0.554292	0.063933	0	0.7109	0.327107	0	1.46003	0.365366	0	1.28254	0.52967	0	0.878434	0.652885	0
M0R7M5_RAT	M0R7M5		Uncharacterized protein	0	18366.9	25584.1	12590.8	7754.67	0	8031.39	3315.65	17400.6	8365.42	3111.32	22715.7	8865.15	14953	17525.7	10720.4	17320.3	15861.7	8256.89	14312.8	13285.3	8004.58	13434.2	13294.4	16074.1	9278.25	13434.2	13294.4	0.6021	0.126319	0	0.999313	0.998398	0	1.01051	0.971545	0	1.67831	0.241785	0	1.01121	0.978342	0	0.602514	0.307228	0
M0R7M8_RAT	M0R7M8		Uncharacterized protein	12863.9	31568.7	17276.2	19745.7	12337.4	16884.1	32918.8	13462.5	33561.4	27818.4	16449.1	13635.3	9351.56	19545.1	20840.1	16757.3	32710	25780.8	35245.3	28649	18758.4	24929	15964.3	27828.5	18758.4	24929	15964.3	27828.5	0.895811	0.595172	0	0.674072	0.092083	0	0.573666	0.014585	-1	0.640388	0.088907	0	0.851047	0.510508	0	1.32896	0.287331	0
M0R7Q2_RAT	M0R7Q2		Uncharacterized protein	0	0	0	0	153639	0	17304.4	0	0	0	0	0	0	0	52617.1	0	0	0	0	0	32581.1	5318.11	14057.8	2357.74	153639	17304.4	52617.1		2.2556	0.369389	0	13.8188	0.347522	0	5.96239	0.264439	0	2.64338	0.415577	0	0.431471	0.576257	0	0.163227	0.396396	0
M0R816_RAT	M0R816		Uncharacterized protein	31233.7	5975.51	57802.5	72280.1	23034.6	18161.8	32016.8	29312.8	13427.1	8781.18	26519.8	50822.1	45797.2	34140.6	36885.4	31219.1	25671.4	20446.9	35804.9	33063.8	38065.3	20339.9	38833	29241.2	38065.3	20339.9	38833	29241.2	0.695591	0.129453	0	1.30177	0.492734	0	1.32802	0.097106	0	1.9092	0.017727	1	1.02017	0.953326	0	0.534343	0.202809	0
M0R8B5_RAT	M0R8B5		Uncharacterized protein	60047.1	78009.8	183461	68646.5	88680.4	94547.3	43375.9	37139.8	45332.9	133538	67175.7	73012.8	61591.2	79026.3	55968.7	25492.4	80360.5	38382.4	28938.4	30317.7	95769	70786.7	67354.9	40698.3	95769	70786.7	67354.9	40698.3	1.73931	0.195815	0	2.35315	0.055701	0	1.65498	0.040558	1	0.95152	0.862513	0	0.703306	0.247968	0	0.73914	0.417756	0
M0R8B6_RAT	M0R8B6	Tubb1	Tubulin beta chain	453663	579047	394718	405025	259873	566412	666694	338487	598061	602484	418423	243326	245227	343484	417072	752623	662545	729493	722760	501202	418465	554428	333506	673725	418465	554428	333506	673725	0.822929	0.138644	0	0.621122	0.005935	-1	0.495019	0.000467	-1	0.601533	0.012135	-1	0.796976	0.224088	0	1.32491	0.112719	0
M0R8G6_RAT	M0R8G6		Uncharacterized protein	39468.3	41543	93402.5	48564.8	53921	26578.7	22385	18005.1	34949.1	38329.5	37065.2	76615.7	86655.2	53559.7	18106.7	32521	31723.2	33463.8	43744.7	31104.4	55379.9	28049.5	54400.5	34511.4	55379.9	28049.5	54400.5	34511.4	0.812759	0.185552	0	1.60468	0.07314	0	1.57631	0.158002	0	1.93945	0.079398	0	0.982314	0.952557	0	0.506492	0.032123	-1
M0R8R4_RAT	M0R8R4	Oit3	Oncoprotein-induced transcript 3 protein	77325.2	114459	89578.9	33031.5	72780.2	90750	69548.3	54599.3	73041.3	86641.8	57789.3	150356	76366.9	76111.9	18266.9	52258.5	79517.8	48145.6	63733.5	71937.1	77435	74916.1	75778.3	63118.5	77435	74916.1	75778.3	63118.5	1.18691	0.213303	0	1.22682	0.352165	0	1.20057	0.584641	0	1.01151	0.970229	0	0.978604	0.949203	0	0.967471	0.868548	0
M0R979_RAT	M0R979	Thbs1	Thrombospondin 1	3.23832e+06	3.54065e+06	2.96495e+06	3.07288e+06	2.75595e+06	2.57972e+06	3.16517e+06	2.80758e+06	3241576	2.50588e+06	2.607e+06	2.7691e+06	2.19934e+06	2.80987e+06	2.43315e+06	3.0575e+06	3352715	3.27762e+06	3.50964e+06	2.8558e+06	3.11455e+06	2.85999e+06	2.56369e+06	3.21066e+06	3.11455e+06	2.85999e+06	2.56369e+06	3.21066e+06	0.89078	0.099526	0	0.970066	0.598023	0	0.798495	0.003839	0	0.8964	0.15188	0	0.823135	0.013201	0	0.918267	0.237491	0
M0R9T2_RAT	M0R9T2	Erbin	Erbb2-interacting protein	12777.4	23725.5	0	2898.73	0	14436.4	16124.5	8843.12	23218.1	17764.3	0	0	0	8110.3	0	22483.5	18956.5	28354.3	20940.3	18312.2	9034.21	16077.3	5305.17	21809.4	13133.9	16077.3	8110.3	21809.4	0.737173	0.087343	0	0.414236	0.022319	-1	0.243252	0.000734	-1	0.32998	0.014295	-1	0.587232	0.465945	0	1.7796	0.177356	0
M0R9U2_RAT	M0R9U2		Uncharacterized protein	21264.6	18352.1	20717.1	13516.6	40742.5	24617.5	20433.3	14872.3	11980.5	13747.4	32817.5	57284.6	16750.3	20622.9	39018.2	14940.2	23951.2	23498.1	14721.6	21337.6	22918.6	17130.2	33298.7	19689.7	22918.6	17130.2	33298.7	19689.7	0.870007	0.433447	0	1.16399	0.543172	0	1.69117	0.1072	0	1.94386	0.065831	0	1.45291	0.261631	0	0.747437	0.299527	0
M0RA79_RAT	M0RA79		Uncharacterized protein	262946	278283	144652	63319.7	477252	497903	63032.4	426434	60270.6	413376	431496	1.63e+06	64235.3	34573.8	293995	59899.9	48026.5	220738	75179.8	58559	245291	292203	490859	92480.6	245291	292203	490859	92480.6	3.15962	0.082278	0	2.65234	0.083327	0	5.3077	0.215087	0	1.67986	0.538464	0	2.00113	0.440204	0	1.19125	0.701999	0
M0RAB8_RAT	M0RAB8		Uncharacterized protein	14940.2	17117.7	93140.7	39089.5	56112.5	32058.2	31882.8	44906.6	28810.5	50770.1	42954.4	25875	57229.1	59639.9	66604.3	12271.4	45523.9	27518.2	23468.4	38153.7	44080.1	37685.6	50460.5	29387.1	44080.1	37685.6	50460.5	29387.1	1.28239	0.282225	0	1.49998	0.371689	0	1.7171	0.052703	0	1.33899	0.167823	0	1.14475	0.702785	0	0.854935	0.681796	0
M0RAZ1_RAT	M0RAZ1		Uncharacterized protein	145224	201150	187642	203026	131570	186735	269033	190634	168677	108690	255032	272071	99266.8	127152	113163	91995.4	99250.1	148261	113516	113314	173722	184754	173337	113267	173722	184754	173337	113267	1.63113	0.031365	1	1.53374	0.009154	1	1.53033	0.156654	0	0.938205	0.806928	0	0.997782	0.992555	0	1.0635	0.719487	0
M0RBF1_RAT	M0RBF1	C3	Complement C3	55628224	45606708	63978156	49369868	61810904	56711120	31844092	46259780	43328096	39310400	37160984	57525060	59222956	44615792	43484020	26355408	34663744	36273920	30774960	44685888	55278772	4.34907e+07	4.84018e+07	34550784	55278772	4.34907e+07	4.84018e+07	34550784	1.25875	0.118467	0	1.59993	0.002141	1	1.40089	0.029912	0	1.11292	0.430796	0	0.875594	0.249043	0	0.786752	0.060462	0
M0RBK4_RAT	M0RBK4		Uncharacterized protein	17167.4	0	72163.7	19626	0	0	59242.8	94985.8	25014.5	43936.4	0	78815.6	28035.8	31618.1	0	23494.4	35105.4	56624.8	28428.1	22671.9	22805.9	44860.8	28291.1	33264.9	36319	55794.9	46156.5	33264.9	1.34859	0.515386	0	0.685583	0.484896	0	0.850477	0.755919	0	0.630642	0.457895	0	1.24052	0.781332	0	1.96707	0.311251	0
M0RBL2_RAT	M0RBL2		Uncharacterized protein	4151.07	0	0	0	0	6694.02	0	0	0	0	5107.4	0	0	0	4495.19	0	0	30010.4	7185.75	0	3049.49	3572.08	3726.23	8731.17	4151.07	6694.02	4801.3	18598.1	0.409118	0.377088	0	0.349265	0.32704	0	0.426774	0.387022	0	1.04315	0.912478	0	1.22192	0.52399	0	1.17137	0.684636	0
M0RBP7_RAT	M0RBP7		Uncharacterized protein	16385.8	26903.5	39809.3	18333.9	31713.8	13917.3	10384.4	11469.8	18504	15210.7	54232.6	183366	26050.6	11609	27973.7	8182.11	9886.49	15682.1	12517.8	13636.7	26629.3	13897.2	60646.4	11981	26629.3	13897.2	60646.4	11981	1.15994	0.356565	0	2.22262	0.011887	1	5.06187	0.160579	0	4.36392	0.175752	0	2.27743	0.315045	0	0.521878	0.023322	-1
M0RC23_RAT	M0RC23		Uncharacterized protein	0	39818.2	229038	240943	86573.3	41171.9	49757.2	87958.2	185975	41218.5	29882.3	69347.9	49084.8	58201.9	64721.1	128379	117012	80631.4	59295.8	120361	119884	81216.2	54247.6	101136	149093	81216.2	54247.6	101136	0.803043	0.533537	0	1.18538	0.720787	0	0.536385	0.014166	-1	0.66794	0.370895	0	0.4525	0.220204	0	0.677456	0.510179	0
M0RCC9_RAT	M0RCC9		Uncharacterized protein	31280.7	8400.67	20535.8	15817	44735.2	0	5460.61	130133	11492.5	22886	0	48758.4	0	16033.6	0	0	0	5881.79	6747.1	14368.3	24153.9	34446.9	14825.1	6909.44	24153.9	42493.1	32396	8999.05	4.98549	0.289204	0	3.49578	0.031923	1	2.14562	0.408542	0	0.430374	0.467918	0	0.613775	0.416746	0	1.42614	0.691326	0
M0RCK5_RAT	M0RCK5		Uncharacterized protein	22108.4	46437.9	42014.7	24698.1	52180	0	5355.78	20714.4	16863.2	14412.8	26851.6	76564	0	0	0	9292.53	16948.2	18030.8	10050.3	38805	37487.8	12066	22426.3	18625.4	37487.8	14336.5	51707.8	18625.4	0.647827	0.33053	0	2.01273	0.046619	1	1.20407	0.809833	0	1.85863	0.501343	0	0.598229	0.360164	0	0.321865	0.006098	-1
M0RD20_RAT	M0RD20	Capns1	Calpain small subunit 1	72354.8	86813.8	68767.4	59294.9	51205.3	64269.3	76865.2	58025.9	78529.9	70420.7	50593.5	79562.9	47057	65048.1	68200	57940.4	63699.4	75566.3	65773.9	85344.5	67687.2	69622.2	62092.3	69664.9	67687.2	69622.2	62092.3	69664.9	0.999387	0.994654	0	0.971612	0.804898	0	0.891299	0.352761	0	0.891846	0.319165	0	0.917341	0.528232	0	1.02859	0.793923	0
M0RDF2_RAT	M0RDF2		Uncharacterized protein	0	0	52953.8	63484.4	80833.3	49113.6	38601.3	40303.2	146045	42448.9	107996	64806.5	22533.9	30276.4	70493.5	28952.9	18385.8	59414	55115.5	69308.7	39986	63302.4	59221.2	46235.4	65757.2	63302.4	59221.2	46235.4	1.36913	0.477272	0	0.864835	0.750948	0	1.28086	0.494403	0	0.935529	0.878365	0	1.48105	0.416897	0	1.58312	0.403859	0
M0RDL2_RAT	M0RDL2		Uncharacterized protein	177706	752096	821893	630009	802712	363504	605315	407154	258286	561219	1.22634e+06	1.0749e+06	257791	423584	461372	453669	385431	253674	193085	399506	636883	439096	688799	337073	636883	439096	688799	337073	1.30267	0.240477	0	1.88945	0.048763	1	2.04347	0.115396	0	1.56868	0.254579	0	1.08152	0.824934	0	0.689445	0.182849	0
M0RE02_RAT	M0RE02		Uncharacterized protein	0	0	0	7731.14	23641.2	3881.02	6175.47	12852.6	2786.47	9865.41	26365.2	25292.9	0	0	15205.9	13939.7	19492.4	26842.7	19842.6	34487	7756.12	7112.19	15335.6	22920.9	15686.2	7112.19	22288	22920.9	0.310293	0.004282	-1	0.338386	0.023457	-1	0.669065	0.2414	0	2.15624	0.151633	0	1.97722	0.266823	0	0.916979	0.890318	0
F13A_RAT	O08619	F13a1	Coagulation factor XIII A chain	14893.3	38386.6	37464	20619.2	38179.8	17912.4	17358.1	19720.9	23619.1	15507.9	33136.1	28472.2	0	13192.5	20062.8	26559.1	38700.4	24731.5	23106.7	18086.2	29908.6	18823.7	19373.2	26236.8	29908.6	18823.7	23715.9	26236.8	0.717454	0.079129	0	1.13995	0.563593	0	0.738398	0.32226	0	1.02919	0.925604	0	0.647747	0.197141	0	0.629374	0.066847	0
PCOC1_RAT	O08628	Pcolce	Procollagen C-endopeptidase enhancer 1	59303.9	85307.6	109138	66272.2	77538.6	86347.4	70077.8	80860.3	80090.1	90515.7	68968.2	101782	65340.9	60733.5	37410.8	85006	75334.5	57433.4	81296.3	81576.8	79512.1	81578.3	66847.1	76129.4	79512.1	81578.3	66847.1	76129.4	1.07157	0.39126	0	1.04443	0.742891	0	0.878071	0.440522	0	0.819422	0.212854	0	0.840716	0.374682	0	1.02599	0.830069	0
COPB2_RAT	O35142	Copb2	Coatomer subunit beta'	16732.3	18026.1	0	17998	0	16931.7	15101.5	13192	26775.7	22749.8	8595.8	0	0	0	0	15557.9	30319.5	20418.9	18760.4	22307.8	12654.3	18950.1	4168.6	21472.9	17585.4	18950.1	8595.8	21472.9	0.882514	0.495904	0	0.589313	0.063356	0	0.194133	0.000299	-1	0.219977	0.000926	-1	0.329422	0.044072	-1	1.49753	0.165538	0
PA1B2_RAT	O35264	Pafah1b2	Platelet-activating factor acetylhydrolase IB subunit beta	23325.1	18952.4	0	37473.3	21491	55802.6	33974.5	28683.6	26979.9	33189.5	14112.8	0	15771.1	19212.2	27708.8	45255.3	38610	46072.6	27786.8	31295	20895.9	35726	18342.5	37804	25310.5	35726	19201.2	37804	0.945034	0.751811	0	0.552745	0.032993	-1	0.485201	0.0023	-1	0.513422	0.016605	-1	0.877803	0.681934	0	1.70971	0.08456	0
NRP2_RAT	O35276	Nrp2	Neuropilin-2	31904.4	42935.2	39947.4	29825.7	36547.1	23570.7	22174.2	30847.1	32834.2	31850.4	27229.7	37363.2	26008.1	31074.6	38567	15483.6	18899.9	21453.3	26273.4	23568.4	36232	28255.3	32048.5	21135.8	36232	28255.3	32048.5	21135.8	1.33685	0.039938	0	1.71425	0.001158	1	1.51632	0.008766	1	1.13425	0.296693	0	0.884537	0.270673	0	0.779845	0.042159	0
DNM1L_RAT	O35303	Dnm1l	Dynamin-1-like protein	25035.6	54303.7	0	13436.2	4137.05	19967.4	33088.4	15107	20525.1	36318.7	0	0	6327.18	0	31084	35180.3	43824.5	31997.1	22294.8	43903.3	20150.9	25001.3	8498.73	35440	24228.1	25001.3	18705.6	35440	0.705454	0.107482	0	0.568592	0.172606	0	0.239806	0.004899	-1	0.339931	0.047095	-1	0.421754	0.319656	0	1.2407	0.648189	0
O35849_RAT	O35849	Lcat	Lecithin cholesterol acyltransferase	753500	851479	909052	678201	755389	911781	729935	855786	601890	639495	755788	991760	864391	807794	731805	585119	700202	551214	712074	749766	789524	747777	830308	659675	789524	747777	830308	659675	1.13355	0.25173	0	1.19684	0.049141	0	1.25866	0.022223	0	1.11037	0.307891	0	1.05166	0.52675	0	0.947124	0.580119	0
SORT_RAT	O54861	Sort1	Sortilin	8234.22	5224.81	5805.99	3941.33	2658.12	9430.06	11159.1	12813.9	5294.24	4174.64	4840.96	0	4762.69	0	0	0	0	2482.9	4820.76	6142.76	5172.89	8574.39	3629.85	4052.63	5172.89	8574.39	4801.82	4482.14	2.11576	0.040431	1	1.27643	0.392153	0	0.895678	0.709514	0	0.423336	0.026528	-1	0.701706	0.232503	0	1.65756	0.113128	0
RNAS4_RAT	O55004	Rnase4	Ribonuclease 4	645404	945859	838009	525740	744086	641615	670221	562781	485862	737859	593931	1064023	641552	876687	775152	306710	642977	328033	567832	981330	739820	619668	790269	565376	739820	619668	790269	565376	1.09603	0.688253	0	1.30854	0.257334	0	1.39777	0.170315	0	1.27531	0.111053	0	1.06819	0.663903	0	0.837593	0.195899	0
LG3BP_RAT	O70513	Lgals3bp	Galectin-3-binding protein	100511	116460	74355.5	119681	63026.1	77217.6	113466	102668	60036.2	96819.5	103827	71394.2	71527.6	93718.7	93097.1	103183	63575.1	76901.9	87743.3	76781.5	94806.7	90041.4	86712.8	81637	94806.7	90041.4	86712.8	81637	1.10295	0.489499	0	1.16132	0.343511	0	1.06218	0.599257	0	0.963032	0.780476	0	0.914628	0.551815	0	0.949737	0.75536	0
SGTA_RAT	O70593	Sgta	Small glutamine-rich tetratricopeptide repeat-containing protein alpha	0	0	0	0	0	0	2546.62	1436.49	0	0	0	0	0	0	0	6230.35	2337.63	4010.25	2372.51	7632.69	3864.38	4115.81	4712.51	4516.69		1991.56		4516.69	0.911245	0.81969	0	0.855579	0.742655	0	1.04336	0.924347	0	1.14498	0.789331	0	1.21947	0.725804	0	1.06506	0.907056	0
CLC11_RAT	O88201	Clec11a	C-type lectin domain family 11 member A	1.03243e+06	1.29177e+06	1.4428e+06	909431	1.19321e+06	939220	905963	891338	874436	816145	910414	1014519	819522	799074	937088	679131	1.0706e+06	747442	914537	884986	1.17393e+06	885421	896123	859339	1.17393e+06	885421	896123	859339	1.03035	0.723906	0	1.36608	0.026731	0	1.0428	0.65351	0	1.01209	0.815645	0	0.763354	0.026008	0	0.754237	0.017036	0
PI42B_RAT	O88377	Pip4k2b	Phosphatidylinositol 5-phosphate 4-kinase type-2 beta	0	4402.6	0	0	0	11141.5	7294.34	8695.01	9136.48	9812.95	3867.53	0	0	0	0	8464.41	8376.64	7903	9897.1	0	3192.45	9216.05	3188.47	7455.69	4402.6	9216.05	3867.53	8660.29	1.23611	0.244499	0	0.428189	0.013669	-1	0.427657	0.0265	-1	0.34597	0.000762	-1	0.998755	0.997176	0	2.88683	8.1e-05	1
TRY1_RAT	P00762	Prss1	Anionic trypsin-1	7488728	33108236	26980052	7976633	14088385	11369197	6877706	7.20141e+06	7629926	8890876	6.63125e+06	98815856	20335052	24223586	33322064	7827873	17187164	3168891	7.81059e+06	19078720	1.79284e+07	8.39382e+06	3.66656e+07	1.10146e+07	1.79284e+07	8.39382e+06	3.66656e+07	1.10146e+07	0.76206	0.429606	0	1.62769	0.282542	0	3.3288	0.156539	0	4.36816	0.117959	0	2.04511	0.300572	0	0.468186	0.106154	0
ANGT_RAT	P01015	Agt	Angiotensinogen	20020.7	24291.4	37245	26568.6	32101.5	35118.6	28719.2	25629	28935.6	23985.3	25266.3	43553.3	54095.2	27522.3	28461.2	37510.1	30693.3	35770.6	42028.8	28705.7	28045.4	28477.6	35779.6	34941.7	28045.4	28477.6	35779.6	34941.7	0.815002	0.067519	0	0.802634	0.1109	0	1.02398	0.894024	0	1.25642	0.252382	0	1.27578	0.258868	0	1.01541	0.90655	0
KNT1_RAT	P01048	Map1	T-kininogen 1	135943	130138	135072	122657	102166	57127	84886.4	68147	69228.9	66536	109229	129992	135633	162589	158142	57621.6	51068.9	80763.4	83496.8	87337	125195	69185.1	139117	72057.5	125195	69185.1	139117	72057.5	0.960137	0.747768	0	1.73743	0.00057	1	1.93064	0.000585	1	2.01079	0.000184	1	1.1112	0.263146	0	0.552618	8.3e-05	-1
KVX01_RAT	P01681		Ig kappa chain V region S211	0	24755.6	42726.1	3954.18	0	32221.3	0	21494.1	19096.4	19830.2	55147.8	63560.9	0	0	0	3196.68	28587.2	22418	0	0	15019.7	19634	27251.9	12188.1	23812	23160.5	59354.3	18067.3	1.61091	0.317722	0	1.23232	0.781527	0	2.23594	0.323792	0	1.388	0.59801	0	1.81441	0.45361	0	1.30722	0.6297	0
KACA_RAT	P01836		Ig kappa chain C region, A allele	294860	277822	323871	99649.5	515211	298440	38668.6	179017	89174.7	326610	296807	692696	210833	99046.2	450548	0	0	78794.8	29834.7	32209.7	302283	186382	349986	29642.9	302283	186382	349986	46946.4	6.28758	0.027004	1	10.1975	0.00376	1	11.8067	0.015141	1	1.87779	0.201396	0	1.15781	0.707185	0	0.616582	0.219057	0
HBB1_RAT	P02091	Hbb	Hemoglobin subunit beta-1	244900	304029	450198	314156	267194	330117	206736	480541	306873	417471	305751	717006	239985	199528	424873	243555	235076	486135	258631	352022	316095	348348	377428	315084	316095	348348	377428	315084	1.10557	0.63274	0	1.00321	0.986862	0	1.19787	0.567412	0	1.08348	0.78747	0	1.19403	0.555561	0	1.10203	0.600387	0
APOA4_RAT	P02651	Apoa4	Apolipoprotein A-IV	6800817	5845056	9221449	6270115	7246490	6468462	5304279	4923017	5843304	5.59666e+06	5.97396e+06	9363423	6.85958e+06	5989851	5808870	5.65945e+06	7239342	4.95392e+06	6006295	8336041	7.07679e+06	5.62714e+06	6.79914e+06	6.43901e+06	7.07679e+06	5.62714e+06	6.79914e+06	6.43901e+06	0.873915	0.250664	0	1.09905	0.469479	0	1.05593	0.698957	0	1.20827	0.140263	0	0.960766	0.762509	0	0.795155	0.053713	0
FIBG_RAT	P02680	Fgg	Fibrinogen gamma chain	0	6340.02	13438.5	6479.49	13563	0	12024.5	12193.7	9521.86	0	14363.9	0	43867.4	59177.1	33000.3	13117.3	4949.93	10959.5	9873.83	14845.5	8543.81	7806.68	33169.5	10749.2	9955.25	11246.7	37602.2	10749.2	0.726258	0.314087	0	0.794833	0.439448	0	3.08577	0.03285	1	4.24886	0.020542	1	3.88229	0.023264	1	0.913723	0.813805	0
MUP_RAT	P02761		Major urinary protein	146393	107013	144295	59791.8	151498	76776	82438.6	82669.6	63299.1	103784	73093.6	170991	110676	103591	85049.9	76270.8	64304.8	52904.4	70442.1	83449.1	121798	81793.5	108680	69474.2	121798	81793.5	108680	69474.2	1.17732	0.178526	0	1.75314	0.020502	1	1.56432	0.057869	0	1.32872	0.176811	0	0.892297	0.603766	0	0.671549	0.063532	0
TTHY_RAT	P02767	Ttr	Transthyretin	303514	304409	314592	250696	235913	315055	290718	188541	329459	357113	251672	401778	179251	219551	269089	194391	293252	266913	279579	419267	281825	296177	264268	290680	281825	296177	264268	290680	1.01891	0.908863	0	0.969535	0.82937	0	0.909137	0.627518	0	0.892264	0.52059	0	0.937704	0.679034	0	1.05093	0.676103	0
ALBU_RAT	P02770	Alb	Serum albumin	7840162	8385551	10120160	6.21583e+06	7.51131e+06	9768557	8331015	6.59174e+06	8494467	7450075	7686408	8588050	6.4643e+06	5.51156e+06	6.47682e+06	6636436	6924295	9070066	7.84175e+06	9854900	8.0146e+06	8.12717e+06	6.94543e+06	8.06549e+06	8.0146e+06	8.12717e+06	6.94543e+06	8.06549e+06	1.00765	0.941545	0	0.993691	0.955604	0	0.861129	0.207775	0	0.854593	0.156806	0	0.866597	0.234725	0	1.01405	0.895464	0
APOA2_RAT	P04638	Apoa2	Apolipoprotein A-II	5.90625e+06	4.7581e+06	7.98401e+06	6.21955e+06	5.40426e+06	4970301	6403926	3.2568e+06	4567598	5.78911e+06	2505682	7.51348e+06	5513248	6282019	6.27303e+06	3.61662e+06	6515638	4676321	5.30882e+06	9536232	6.05444e+06	4.99755e+06	5617492	5.93073e+06	6.05444e+06	4.99755e+06	5617492	5.93073e+06	0.842654	0.440803	0	1.02086	0.917112	0	0.947185	0.818312	0	1.12405	0.55235	0	0.927831	0.67398	0	0.825436	0.204315	0
APOA1_RAT	P04639	Apoa1	Apolipoprotein A-I	32578290	25491524	44100672	27543312	34919556	29195682	24000266	28307948	27037798	33896888	18221560	40304696	23712634	19638874	30863676	26880778	26611518	22451664	25584300	38126256	3.29267e+07	2.84877e+07	26548288	2.79309e+07	3.29267e+07	2.84877e+07	26548288	2.79309e+07	1.01994	0.862676	0	1.17886	0.270063	0	0.950499	0.783904	0	0.931921	0.670172	0	0.806285	0.257011	0	0.865187	0.257598	0
PDIA1_RAT	P04785	P4hb	Protein disulfide-isomerase	71591.7	66323.9	61614.1	79875.3	66215.8	73529	80610.1	82222.2	89313.6	70490	42359	65261	46360.6	67326.1	72469.4	77120.5	88243.5	103845	82409.4	83378.1	69124.2	79233	58755.2	86999.4	69124.2	79233	58755.2	86999.4	0.910731	0.206558	0	0.794536	0.012007	0	0.675352	0.005743	0	0.74155	0.017742	0	0.849996	0.164977	0	1.14624	0.057448	0
G3P_RAT	P04797	Gapdh	Glyceraldehyde-3-phosphate dehydrogenase	451690	588357	365167	368284	328329	610317	678991	404557	650095	607926	451565	402602	299602	450162	543271	535209	585325	631899	794238	654592	420365	590377	429441	640253	420365	590377	429441	640253	0.922101	0.465424	0	0.656562	0.008756	-1	0.670736	0.007226	0	0.7274	0.032857	0	1.02159	0.885767	0	1.40444	0.035081	0
GNAI2_RAT	P04897	Gnai2	Guanine nucleotide-binding protein G(i) subunit alpha-2	0	31612.7	0	17893.6	0	28159.7	47248.8	1198.51	0	20820.5	0	0	0	23739.6	0	22631.1	38079.8	27540.1	5983.22	32360.4	11910.6	19679.8	8552.51	25318.9	24753.1	24356.9	23739.6	25318.9	0.777277	0.599106	0	0.470423	0.129995	0	0.337791	0.037987	-1	0.434583	0.279328	0	0.718057	0.643995	0	1.65229	0.478955	0
SRGN_RAT	P04917	Srgn	Serglycin	25431.7	32253.1	41003.3	0	28462.4	0	19647.1	21297.8	25716.5	27533.4	12078.9	0	19843.3	29628.8	45506.9	14159.6	27434.2	18204.3	26161.6	0	25587.5	19152.2	22061.7	18177.7	31787.6	23548.7	26764.5	21489.9	1.05361	0.878982	0	1.40763	0.375419	0	1.21367	0.655591	0	1.15192	0.744956	0	0.862207	0.731637	0	0.748498	0.453249	0
G6PD_RAT	P05370	G6pdx	Glucose-6-phosphate 1-dehydrogenase	74916.2	92809	40078.1	77275.6	47513.7	182845	95935.6	65931	109248	113871	61733.7	59495.4	36574.1	70328.8	67243.2	127876	119903	143722	115706	87553.8	66518.5	113566	59075.1	118952	66518.5	113566	59075.1	118952	0.95472	0.806897	0	0.559204	0.00459	-1	0.496629	0.000595	-1	0.520183	0.026789	-1	0.8881	0.535564	0	1.70728	0.061093	0
SPA3L_RAT	P05544	Serpina3l	Serine protease inhibitor A3L	40821.1	64379.4	75056.8	50525.5	41344.5	37846.2	33368.8	56512.4	49760.5	85461.4	45741.4	68020.1	54807.2	66445.1	26896.3	29099.3	37672.6	27751.3	57756.1	127222	54425.5	52589.9	52382	55900.3	54425.5	52589.9	52382	55900.3	0.94078	0.877288	0	0.973618	0.942412	0	0.937062	0.865356	0	0.996048	0.986495	0	0.962454	0.84463	0	0.966272	0.875777	0
SPA3K_RAT	P05545	Serpina3k	Serine protease inhibitor A3K	1.54123e+06	1.90232e+06	2.18272e+06	1278375	1.32426e+06	1.63123e+06	1.20336e+06	1.07818e+06	835240	1.17818e+06	1.43743e+06	2.29691e+06	2.11521e+06	2.15761e+06	1.3135e+06	1.20757e+06	1.21408e+06	1.09876e+06	934078	2.89037e+06	1.64578e+06	1.18524e+06	1.86413e+06	1.46897e+06	1.64578e+06	1.18524e+06	1.86413e+06	1.46897e+06	0.80685	0.478258	0	1.12036	0.669228	0	1.26901	0.365828	0	1.57279	0.022319	1	1.13267	0.437051	0	0.720169	0.065987	0
S10A4_RAT	P05942	S100a4	Protein S100-A4	355748	388915	241404	303085	197613	340096	435999	276570	281912	503106	163388	230623	199534	268244	325139	289202	347628	327429	360257	426598	297353	367536	237386	350223	297353	367536	237386	350223	1.04944	0.737082	0	0.84904	0.242417	0	0.677813	0.013759	0	0.645883	0.038044	-1	0.798329	0.219427	0	1.23603	0.250993	0
PTMA_RAT	P06302	Ptma	Prothymosin alpha	81014.7	97094.4	93389.9	58366.8	97183	116715	96828.7	88496.8	79286.1	101607	76390.6	220051	0	82634.2	154643	95078	131066	70018	97132.5	180073	85409.8	96586.6	107047	114674	85409.8	96586.6	133430	114674	0.842274	0.392983	0	0.744808	0.189291	0	0.93349	0.859749	0	1.1083	0.788748	0	1.25333	0.584196	0	1.13086	0.282819	0
BIP_RAT	P06761	Hspa5	Endoplasmic reticulum chaperone BiP	64789.2	53479.5	60399.4	67710.4	54131.2	87108.3	87049.9	78322.5	76050	76293.3	39246	67943.7	52451.5	55553.7	79148.4	60522.4	83264.2	90693	68923.1	80660	60101.9	80964.8	58868.7	76812.5	60101.9	80964.8	58868.7	76812.5	1.05406	0.503982	0	0.78245	0.024891	0	0.766394	0.072591	0	0.72709	0.016132	0	0.97948	0.871489	0	1.34712	0.00057	0
PLF4_RAT	P06765	Pf4	Platelet factor 4	13450793	17450012	18191736	10006339	10799218	10838503	15324008	9195354	13174463	14259619	12100218	16876522	9472644	11714164	16000412	16912566	12986855	11139152	15924492	17621084	1.39796e+07	1.25584e+07	13232792	1.49168e+07	1.39796e+07	1.25584e+07	13232792	1.49168e+07	0.841894	0.194565	0	0.937171	0.663794	0	0.887105	0.390985	0	1.0537	0.715669	0	0.946577	0.740195	0	0.898336	0.500505	0
B2MG_RAT	P07151	B2m	Beta-2-microglobulin	92885.6	104719	107258	68197.5	181204	86512.5	122610	109060	53397.7	157085	84385.1	106853	64052	179041	123736	39963.4	50713.8	72727.4	57570.1	110616	110853	105733	111613	66318.2	110853	105733	111613	66318.2	1.59433	0.101175	0	1.67153	0.083579	0	1.683	0.086342	0	1.05562	0.828231	0	1.00686	0.978419	0	0.953814	0.846914	0
KCRB_RAT	P07335	Ckb	Creatine kinase B-type	150735	135431	82489.5	119548	75624.9	223792	212437	192982	187014	186671	87947	116495	82057.3	127038	134147	163022	163816	232065	204179	234801	112766	200579	109537	199577	112766	200579	109537	199577	1.00502	0.955444	0	0.565025	0.003731	-1	0.548847	0.001401	-1	0.546104	0.000103	-1	0.971368	0.862096	0	1.77872	0.000696	1
NPY_RAT	P07808	Npy	Pro-neuropeptide Y	201304	500605	235647	150749	182904	277455	141842	121211	207078	241831	191389	548130	147374	257242	276282	271969	689860	236065	171052	371323	254242	197883	284083	348054	254242	197883	284083	348054	0.568542	0.156461	0	0.730466	0.422809	0	0.816205	0.59346	0	1.43561	0.288828	0	1.11738	0.75948	0	0.778328	0.441791	0
MGP_RAT	P08494	Mgp	Matrix Gla protein	172165	229990	268979	153290	199758	280889	184943	303658	160903	213538	181556	285278	183543	159675	232220	217278	253998	138625	139742	258097	204836	228786	208454	201548	204836	228786	208454	201548	1.13515	0.495182	0	1.01632	0.924266	0	1.03427	0.847465	0	0.911131	0.583063	0	1.01766	0.9087	0	1.11692	0.505254	0
CO4_RAT	P08649	C4	Complement C4	1.11382e+06	1.50673e+06	1.17866e+06	1.07937e+06	1.66021e+06	785813	602327	845588	873742	865025	1.02223e+06	1.17272e+06	2.15858e+06	1491031	1.29468e+06	666884	1.00378e+06	748485	813460	957401	1.30776e+06	794499	1.42785e+06	838002	1.30776e+06	794499	1.42785e+06	838002	0.948087	0.604858	0	1.56057	0.007492	1	1.70387	0.021935	1	1.79717	0.014722	1	1.09183	0.615328	0	0.607527	0.003681	-1
OSTP_RAT	P08721	Spp1	Osteopontin	29724.7	53120.4	60160.1	36691.3	38499.3	54085	38497.2	82801.6	45777.4	56123.1	25655.3	61959.4	51585.8	49168.4	63225.8	30431.2	36993.4	49939.9	34174.1	62754.5	43639.2	55456.9	50318.9	42858.6	43639.2	55456.9	50318.9	42858.6	1.29395	0.225634	0	1.01821	0.926414	0	1.17407	0.431669	0	0.907353	0.625063	0	1.15307	0.468982	0	1.2708	0.243568	0
KNG1_RAT	P08934	Kng1	Kininogen-1	3.40727e+06	2.22727e+06	4676809	3.28355e+06	3.79945e+06	2910425	2.8854e+06	3.99551e+06	2.93575e+06	2.80036e+06	3255931	4.44219e+06	4141725	3.72747e+06	4221835	1.35344e+06	1.96116e+06	2.10517e+06	1.92946e+06	4.28896e+06	3.47887e+06	3.10549e+06	3.95783e+06	2.32764e+06	3.47887e+06	3.10549e+06	3.95783e+06	2.32764e+06	1.33418	0.197923	0	1.49459	0.111479	0	1.70036	0.017848	1	1.27446	0.024043	0	1.13768	0.317194	0	0.892672	0.43604	0
KAP0_RAT	P09456	Prkar1a	cAMP-dependent protein kinase type I-alpha regulatory subunit	0	6610.73	0	0	0	8294.63	10033.9	5575.05	5874.01	12929.9	5281.19	0	0	7675.6	11898.3	8911.17	13970.2	13503.7	12954.3	10940.6	4968.13	8541.51	9735.03	12056	6610.73	8541.51	8285.01	12056	0.708487	0.067223	0	0.412088	0.002812	-1	0.807484	0.274531	0	1.13973	0.604553	0	1.9595	0.064096	0	1.71926	0.103127	0
TPM4_RAT	P09495	Tpm4	Tropomyosin alpha-4 chain	2.32388e+06	3381322	1.51909e+06	1.64587e+06	1.22927e+06	2.58872e+06	4419453	1.73021e+06	2.88351e+06	3.80845e+06	1.51546e+06	1.97085e+06	1.01218e+06	1.89072e+06	2.61482e+06	3.2722e+06	3396738	3.62612e+06	4070103	4.47248e+06	2.01989e+06	3.08607e+06	1.80081e+06	3.76753e+06	2.01989e+06	3.08607e+06	1.80081e+06	3.76753e+06	0.819123	0.226783	0	0.536131	0.004351	-1	0.477981	0.000463	-1	0.583528	0.044502	-1	0.891538	0.651606	0	1.52784	0.117481	0
MCPT1_RAT	P09650	Mcpt1	Mast cell protease 1	36623.1	27971.4	71990.7	40944.8	45867	21956.6	25207.9	34395.7	93057.7	47090.7	62121.7	44480.9	8910.73	25001.5	41382.4	62312.3	38028	26720.2	38210.2	47448.8	44679.4	44341.7	36379.4	42543.9	44679.4	44341.7	36379.4	42543.9	1.04226	0.902598	0	1.05019	0.827999	0	0.855104	0.584523	0	0.820434	0.627594	0	0.814233	0.498595	0	0.992442	0.982497	0
CALM1_RAT	P0DP29	Calm1	Calmodulin-1	505779	643474	429341	407708	368634	502469	792894	411950	713698	706485	370632	661599	232885	453746	768685	553461	918989	632889	793502	860218	470987	625499	497510	751812	470987	625499	497510	751812	0.831989	0.239974	0	0.62647	0.01036	-1	0.661747	0.065159	0	0.79538	0.320105	0	1.05631	0.813129	0	1.32806	0.112517	0
CMGA_RAT	P10354	Chga	Chromogranin-A	197020	123416	218074	204213	183363	287625	187241	163976	147353	187587	124270	236938	168605	197373	231814	150146	156383	91449.1	159034	190428	185217	194756	191800	149488	185217	194756	191800	149488	1.30282	0.160292	0	1.23901	0.159028	0	1.28305	0.14782	0	0.984821	0.929036	0	1.03554	0.810903	0	1.0515	0.754204	0
EST1C_RAT	P10959	Ces1c	Carboxylesterase 1C	18158.2	13723.1	32150.6	16614.4	31716.6	11999.6	15055.8	23940.6	41768.5	20519.6	12948.3	27431.9	19879.6	9342.88	15177.4	20989.7	19019.5	47317.8	20029.5	26699.8	22472.6	22656.8	16956	26811.3	22472.6	22656.8	16956	26811.3	0.845048	0.591342	0	0.838176	0.529053	0	0.63242	0.147752	0	0.748384	0.375556	0	0.75452	0.303802	0	1.0082	0.978164	0
SAP_RAT	P10960	Psap	Prosaposin	21942.9	8783.11	7140.18	23371.1	23250.3	7389.62	16820.7	19668.2	11912.9	14055.9	15628.2	13626.9	10496.6	14483.8	15912.9	20116.6	31092.5	19892.6	8736.75	10177	16897.5	13969.5	14029.7	18003.1	16897.5	13969.5	14029.7	18003.1	0.775948	0.401514	0	0.938589	0.844465	0	0.779292	0.367026	0	1.00431	0.979878	0	0.83028	0.471261	0	0.826717	0.507846	0
THIO_RAT	P11232	Txn	Thioredoxin	29915.4	36469.8	22428.9	27632.6	35709.4	19256.5	30912.3	24731.8	42213.7	43534.8	35373	33767	15924.1	22023.8	24442.4	28728	28314.6	37787.5	55670.1	33571.6	30431.2	32129.8	26306	36814.4	30431.2	32129.8	26306	36814.4	0.872752	0.517654	0	0.826612	0.292239	0	0.714559	0.129252	0	0.818743	0.360529	0	0.864443	0.385502	0	1.05582	0.762505	0
HBB2_RAT	P11517		Hemoglobin subunit beta-2	243129	238942	337350	403763	314083	359628	199530	599148	275729	414801	453829	576126	233610	175354	410053	280609	258317	567712	245505	294120	307453	369767	369794	329253	307453	369767	369794	329253	1.12305	0.667463	0	0.933791	0.755562	0	1.12313	0.680494	0	1.00007	0.999787	0	1.20277	0.455959	0	1.20268	0.428407	0
LEG1_RAT	P11762	Lgals1	Galectin-1	0	0	0	21579.5	15176.2	0	2955.61	0	0	0	0	17889.7	0	0	15979.3	9140.91	14774	0	14369.5	3839.98	8459.9	2186.58	7899.47	8965.17	18377.8	2955.61	16934.5	10531.1	0.243897	0.029489	-1	0.94364	0.920184	0	0.881129	0.818371	0	3.61271	0.163779	0	0.933755	0.922538	0	0.258464	0.17313	0
KPYM_RAT	P11980	Pkm	Pyruvate kinase PKM	48296.1	46502.7	30763.9	43190.7	17316.1	45530.7	55920.5	38833	71662.5	65420.7	27972.4	29443.1	31694.6	47632	21715	56834.1	56986.6	61999.1	73418.9	77636.3	37213.9	55473.5	31691.4	65375	37213.9	55473.5	31691.4	65375	0.848542	0.219856	0	0.569237	0.004657	-1	0.484764	0.000554	-1	0.57129	0.012746	-1	0.851602	0.468822	0	1.49066	0.062058	0
TRFE_RAT	P12346	Tf	Serotransferrin	360982	373024	343262	218902	315038	394188	276675	239769	483373	284122	279968	348068	362308	225007	288573	214711	194466	581592	259268	426694	322242	335625	300785	335346	322242	335625	300785	335346	1.00083	0.997505	0	0.960923	0.872166	0	0.896938	0.669227	0	0.896192	0.517315	0	0.933414	0.57941	0	1.04153	0.806412	0
KAP3_RAT	P12369	Prkar2b	cAMP-dependent protein kinase type II-beta regulatory subunit	7218.86	17894.5	16956.2	13575.5	2597.42	16540	18344.6	9599.27	17593.5	22804.8	15992.1	9301.79	8911.5	5926.18	14870.6	28155.4	29236.6	23260.5	20217.6	17299.2	11648.5	16976.5	11000.4	23633.9	11648.5	16976.5	11000.4	23633.9	0.71831	0.065361	0	0.492873	0.012146	-1	0.465452	0.002796	-1	0.647982	0.070166	0	0.944365	0.857807	0	1.45739	0.180162	0
FAS_RAT	P12785	Fasn	Fatty acid synthase	6941.65	12976.6	7339.38	9939.26	10435.5	15329.5	7167.74	10128.3	17840.9	7551.51	7324.97	13245.2	4591.13	5980.5	0	11255.5	15961.1	7955.22	6317.81	15917.3	9526.47	11603.6	7365.84	11481.4	9526.47	11603.6	7785.45	11481.4	1.01065	0.967586	0	0.829731	0.414625	0	0.641545	0.139562	0	0.634788	0.145426	0	0.773197	0.285783	0	1.21804	0.412414	0
MRLCA_RAT	P13832	Rlc-a	Myosin regulatory light chain RLC-A	86928.1	81544.2	38672.8	64229.3	20216.6	29260.2	113646	31107	74618	92731.4	6764.36	47604.3	26168.9	37886.3	45841.9	53504.7	68832.3	51321.4	82168.5	76920.5	58318.2	68272.6	32853.2	66549.5	58318.2	68272.6	32853.2	66549.5	1.02589	0.925394	0	0.876313	0.576072	0	0.493665	0.008554	-1	0.481205	0.089751	0	0.563343	0.123143	0	1.17069	0.648356	0
A1I3_RAT	P14046	A1i3	Alpha-1-inhibitor 3	385105	294425	360199	344341	318702	264013	289104	293719	422398	293909	229969	451002	315937	276699	250264	275655	187490	416188	227886	342180	340555	312628	304774	289880	340555	312628	304774	289880	1.07848	0.657693	0	1.17481	0.279733	0	1.05138	0.799098	0	0.974877	0.874695	0	0.894935	0.422621	0	0.917998	0.410273	0
KLKB1_RAT	P14272	Klkb1	Plasma kallikrein	67531	86145.7	102472	60863.3	78937.8	96761.3	68471.3	66140.9	68326.2	75266.7	61061.4	105194	79876.3	63131.7	79389.8	61444.5	81551.2	64247	59206.9	84838.4	79190	74993.3	77730.7	70257.6	79190	74993.3	77730.7	70257.6	1.0674	0.560362	0	1.12714	0.352592	0	1.10637	0.456991	0	1.0365	0.785502	0	0.981573	0.89546	0	0.947005	0.661213	0
PA2GA_RAT	P14423	Pla2g2a	Phospholipase A2, membrane associated	1.19531e+06	1.12476e+06	1.30443e+06	1.16329e+06	1.30228e+06	1.11963e+06	1.22302e+06	1.16304e+06	1.50844e+06	1.25094e+06	1.01351e+06	1.55044e+06	686932	1.03436e+06	819733	847458	1413619	803876	1.55108e+06	1.40144e+06	1.21801e+06	1.25302e+06	1.021e+06	1.20349e+06	1.21801e+06	1.25302e+06	1.021e+06	1.20349e+06	1.04115	0.779083	0	1.01206	0.930285	0	0.848361	0.420352	0	0.814831	0.1899	0	0.838247	0.229837	0	1.02874	0.661803	0
FIBB_RAT	P14480	Fgb	Fibrinogen beta chain	5648.77	7530.24	0	2796.1	2928.69	0	4607.81	4261.25	0	0	10008.3	0	15092	18602.2	0	2850.2	1400.78	5070.63	0	13035.4	5784.71	2763.82	11603.5	4940.77	4725.95	4434.53	14567.5	5589.24	0.55939	0.356011	0	1.17081	0.746556	0	2.34852	0.088207	0	4.19835	0.013313	1	2.00589	0.091762	0	0.47778	0.086196	0
APOM_RAT	P14630	Apom	Apolipoprotein M	3.10255e+06	2.51379e+06	3487305	4.00061e+06	3.44935e+06	3260935	2.44789e+06	3222593	2.82438e+06	2.13206e+06	2.80695e+06	3.53958e+06	3.25412e+06	2.04883e+06	3.27395e+06	2.63661e+06	2.26168e+06	2787152	2216941	2.61134e+06	3.31072e+06	2.77757e+06	2.98469e+06	2.50274e+06	3.31072e+06	2.77757e+06	2.98469e+06	2.50274e+06	1.10981	0.296213	0	1.32284	0.017192	0	1.19257	0.129043	0	1.07457	0.560877	0	0.901521	0.390215	0	0.838963	0.143718	0
AMD_RAT	P14925	Pam	Peptidylglycine alpha-amidating monooxygenase	32134.8	31685.5	47780.2	41038	50798.1	50542.4	44173.5	29764.3	33509.4	50514.4	33948.6	82111.5	49078.4	44419.9	41234.6	35539.4	46966	25838.7	37200.5	48284.6	40687.3	41700.8	50158.6	38765.9	40687.3	41700.8	50158.6	38765.9	1.07571	0.635389	0	1.04957	0.743745	0	1.29389	0.256104	0	1.20282	0.394756	0	1.23278	0.334912	0	1.02491	0.866174	0
HA11_RAT	P15978	RT1-Aw2	Class I histocompatibility antigen, Non-RT1.A alpha-1 chain	185582	258245	174505	181191	399909	213029	250723	211308	114671	327212	184949	214036	114997	335859	135157	86188.5	100249	162737	120609	183252	239886	223389	197000	130607	239886	223389	197000	130607	1.71039	0.044554	1	1.8367	0.047005	1	1.50834	0.161586	0	0.88187	0.624834	0	0.821221	0.479514	0	0.931227	0.77133	0
FA9_RAT	P16296	F9	Coagulation factor IX	1.68348e+06	1.72931e+06	2.06283e+06	1.51549e+06	1.7871e+06	1.78246e+06	1.55338e+06	1.5635e+06	1.35421e+06	1.29918e+06	1.59411e+06	1.96272e+06	2.01185e+06	1816016	1.51404e+06	1.20946e+06	1.1776e+06	1.1123e+06	1.15817e+06	1708704	1.75564e+06	1.51055e+06	1.77975e+06	1.27325e+06	1.75564e+06	1.51055e+06	1.77975e+06	1.27325e+06	1.18637	0.127543	0	1.37887	0.009262	0	1.3978	0.008934	0	1.17821	0.073314	0	1.01373	0.860458	0	0.860396	0.083116	0
PSA2_RAT	P17220	Psma2	Proteasome subunit alpha type-2	187685	161616	203134	172834	190065	189998	126662	215116	151514	110956	203563	218018	178700	190271	255692	116659	141229	121781	101577	128943	183067	158849	209249	122038	183067	158849	209249	122038	1.30164	0.10989	0	1.50008	0.000243	1	1.71462	0.000377	1	1.31728	0.064643	0	1.14302	0.122461	0	0.867713	0.275388	0
TGFB1_RAT	P17246	Tgfb1	Transforming growth factor beta-1 proprotein	398477	540605	528788	317492	436542	377612	443252	332182	410704	509278	378575	705494	306591	299442	320687	449759	608279	323565	431456	431820	444381	414606	402158	448976	444381	414606	402158	448976	0.923448	0.546729	0	0.989766	0.942547	0	0.895723	0.615501	0	0.969977	0.88411	0	0.904985	0.64279	0	0.932996	0.577544	0
CALR_RAT	P18418	Calr	Calreticulin	251998	387745	212581	218989	183247	295435	353906	219510	316489	309125	196098	197245	144491	205101	293498	285463	355422	450139	341129	326814	250912	298893	207287	351793	250912	298893	207287	351793	0.849627	0.169718	0	0.713237	0.055542	0	0.589229	0.004089	-1	0.693515	0.023089	0	0.826133	0.342579	0	1.19123	0.288004	0
PSA1_RAT	P18420	Psma1	Proteasome subunit alpha type-1	196315	177117	210934	176472	188185	159517	138020	185916	165835	136841	166232	234692	173809	184469	236292	99392.1	124857	114589	120743	172175	189805	157226	199099	126351	189805	157226	199099	126351	1.24436	0.078403	0	1.5022	0.001788	1	1.57576	0.005737	1	1.26632	0.04562	0	1.04897	0.587646	0	0.828356	0.019769	0
PSA3_RAT	P18422	Psma3	Proteasome subunit alpha type-3	304749	271517	338980	277073	313520	246756	213043	285017	255008	198258	279096	311457	290812	288824	305946	135016	191554	166173	200392	210867	301168	239617	295227	180800	301168	239617	295227	180800	1.32531	0.021267	0	1.66575	0.00018	1	1.63289	5.7e-05	1	1.23208	0.00987	0	0.980274	0.676014	0	0.795624	0.014387	0
GCYA1_RAT	P19686	Gucy1a1	Guanylate cyclase soluble subunit alpha-1	20393.6	19741.5	0	20030.7	33968.8	37361.5	29676.7	14633.2	26877.8	31002.8	27651.6	0	0	60835.6	15127.5	34476.7	18849	42136.2	36546.2	29848	19289.7	27910.4	24534.5	32371.2	23533.6	27910.4	34538.2	32371.2	0.862198	0.433683	0	0.595889	0.074168	0	0.757911	0.478998	0	0.879045	0.75583	0	1.2719	0.64672	0	1.44691	0.2061	0
APOC1_RAT	P19939	Apoc1	Apolipoprotein C-I	6788301	7131663	9138650	6383620	7580497	7.35418e+06	7873052	6080667	8647487	6.42825e+06	5616682	12261213	6.09428e+06	6953133	8872670	3716498	7024593	4375287	6.37269e+06	9716655	7.40455e+06	7.27673e+06	7.9596e+06	6.24114e+06	7.40455e+06	7.27673e+06	7.9596e+06	6.24114e+06	1.16593	0.398425	0	1.18641	0.346846	0	1.27534	0.317143	0	1.09384	0.613165	0	1.07496	0.680903	0	0.982738	0.853032	0
MBL1_RAT	P19999	Mbl1	Mannose-binding protein A	27124.2	19259.2	0	0	22232.6	24804.4	0	27068.5	20389.5	18133.8	17300.7	27467.9	21655.9	23101.1	16466.1	17171.8	16000.6	17300.9	17299.3	31498.8	14342	19144.6	21198.3	19854.3	22872	22599	21198.3	19854.3	0.964255	0.885898	0	0.722363	0.393772	0	1.06769	0.714493	0	1.10727	0.645373	0	1.47806	0.266245	0	1.33486	0.486251	0
HEMO_RAT	P20059	Hpx	Hemopexin	106002	206342	119306	96881.6	133737	191126	228454	139649	144259	97800.8	154962	163737	284891	240193	175428	100553	88618.4	384086	103945	303247	132454	160258	203842	196090	132454	160258	203842	196090	0.817267	0.600043	0	0.675474	0.353787	0	1.03953	0.910193	0	1.27196	0.233557	0	1.53897	0.055334	0	1.20992	0.378404	0
PTN1_RAT	P20417	Ptpn1	Tyrosine-protein phosphatase non-receptor type 1	0	0	0	0	0	0	3373.93	0	3432.68	2530.32	0	0	0	0	0	3614.12	4227.66	4758.98	5089.61	1533.6	4818.64	2327.76	4086.08	3844.79		3112.31		3844.79	0.605431	0.107692	0	1.25329	0.550342	0	1.06276	0.867716	0	1.75537	0.235273	0	0.847974	0.710076	0	0.483074	0.142751	0
GCYB1_RAT	P20595	Gucy1b1	Guanylate cyclase soluble subunit beta-1	6754.16	7637.31	0	0	7343.8	5567.55	7948.01	2817.78	8036.35	9133.57	3195.84	0	0	986.025	0	8876.13	10875.2	11381.6	11744.7	9252.96	6155.88	6700.65	2971.16	10426.1	7245.09	6700.65	2090.93	10426.1	0.64268	0.01889	-1	0.59043	0.011126	-1	0.284973	3.5e-05	-1	0.443414	0.022959	-1	0.482654	0.047036	-1	1.08849	0.746059	0
IGG2A_RAT	P20760	Igg-2a	Ig gamma-2A chain C region	342152	145829	228208	472090	314274	329011	476723	434691	118902	698544	360677	945224	954668	283803	531671	149600	350796	208433	274004	428766	300510	411574	615208	282320	300510	411574	615208	282320	1.45783	0.261456	0	1.06443	0.812242	0	2.17912	0.058354	0	1.49477	0.268044	0	2.04721	0.073236	0	1.36958	0.34044	0
IGG2B_RAT	P20761	Igh-1a	Ig gamma-2B chain C region	969806	322403	591573	640415	760966	717231	1105374	1.33819e+06	536605	532570	1.06494e+06	2.68107e+06	1273568	975720	910564	418144	736396	1.00297e+06	732741	1.1155e+06	657033	845994	1381172	801150	657033	845994	1381172	801150	1.05598	0.829784	0	0.820112	0.397651	0	1.72399	0.138301	0	1.6326	0.183859	0	2.10214	0.070559	0	1.2876	0.356297	0
IGG2C_RAT	P20762		Ig gamma-2C chain C region	665356	595649	470089	576754	1.27374e+06	531555	362437	480448	413921	538322	684593	1.87424e+06	559031	321911	773512	226223	228613	422273	322543	526761	716317	465337	842657	345282	716317	465337	842657	345282	1.3477	0.111868	0	2.07458	0.042693	1	2.44048	0.108137	0	1.81085	0.201289	0	1.17637	0.689043	0	0.649624	0.125754	0
LAC2_RAT	P20767		Ig lambda-2 chain C region	296036	124387	251964	413729	250879	200177	303370	444643	276545	328899	382079	734565	456757	290088	140955	361383	365925	347138	271392	216256	267399	310727	400889	312419	267399	310727	400889	312419	0.994584	0.973594	0	0.855899	0.437084	0	1.28318	0.415239	0	1.29017	0.421351	0	1.49922	0.255746	0	1.16203	0.499052	0
PSA4_RAT	P21670	Psma4	Proteasome subunit alpha type-4	285202	253013	287681	255273	297145	263947	199716	276819	221076	195242	253982	358528	259049	279751	312764	130946	198756	158945	172573	197242	275662	231360	292815	171692	275662	231360	292815	171692	1.34753	0.021385	0	1.60556	0.000155	1	1.70546	0.000797	1	1.26562	0.04294	0	1.06222	0.446022	0	0.839287	0.047377	0
IBP4_RAT	P21744	Igfbp4	Insulin-like growth factor-binding protein 4	29410.2	24995.1	16859.3	11658.4	11138.2	19302.9	0	16629.3	15805.9	16481.8	15104.2	0	0	25360.4	8850.1	5830.96	0	7914.33	14401.6	17330.8	18812.2	14138.3	13652.9	9483.31	18812.2	17054.9	16438.2	11369.4	1.49087	0.288788	0	1.98372	0.077013	0	1.43968	0.389407	0	0.965666	0.919996	0	0.725746	0.34377	0	0.75155	0.349068	0
COPB_RAT	P23514	Copb1	Coatomer subunit beta	0	0	0	0	0	5710.1	0	1.07757	8489.08	8051.72	4619.4	0	0	0	0	13467.1	14599.2	7641.47	9601.22	0	3451.21	5013.62	3749.63	9442.91		5562.99	4619.4	11327.3	0.530941	0.149818	0	0.365481	0.061057	0	0.397085	0.039664	-1	0.747889	0.473566	0	1.08647	0.859436	0	1.45272	0.50504	0
FETUA_RAT	P24090	Ahsg	Alpha-2-HS-glycoprotein	4.58963e+06	4937926	6.69542e+06	4503159	4690925	4726912	3.89907e+06	3.63128e+06	3.97423e+06	4430283	4.44333e+06	7910614	4317158	3630735	4.08419e+06	4205470	3717144	3.81347e+06	3.87154e+06	5.19289e+06	5.08341e+06	4.13235e+06	4.87721e+06	4.1601e+06	5.08341e+06	4.13235e+06	4.87721e+06	4.1601e+06	0.99333	0.935971	0	1.22194	0.096866	0	1.17238	0.405757	0	1.18025	0.376546	0	0.959436	0.819197	0	0.81291	0.069623	0
SEPP1_RAT	P25236	Selenop	Selenoprotein P	34679.7	47080.2	35682.4	24926.7	32934.7	27891.2	36666.6	30153.2	28817.8	28409.3	34162.1	44282.1	52540	30138.9	39610.5	34730.6	31587.1	29546	28517.1	45357.7	35060.7	30387.6	40146.7	33947.7	35060.7	30387.6	40146.7	33947.7	0.895131	0.331613	0	1.03279	0.81787	0	1.1826	0.246764	0	1.32115	0.050212	0	1.14506	0.364282	0	0.866714	0.265195	0
CD59_RAT	P27274	Cd59	CD59 glycoprotein	0	1.32102	0	0	0	20404.8	16862.4	0	0	0	0	15865.5	0	17614.2	0	18325	0	12401.2	0	21814.5	1936.71	8978.45	8949.27	11150.8	1.32102	18633.6	16739.8	17513.6	0.805185	0.719343	0	0.173684	0.063217	0	0.802569	0.688389	0	0.99675	0.995668	0	4.62087	0.071001	0	4.63593	0.129747	0
PSB8_RAT	P28064	Psmb8	Proteasome subunit beta type-8	53655.9	49074	51467.9	51271.7	47405.9	47651.7	41313.8	50521.6	45477.6	36585.4	55299.2	76695.1	51516.2	61127.5	56098.6	18637.2	29049	34351.5	31483.3	39723.5	50575.1	44310	60147.3	30648.9	50575.1	44310	60147.3	30648.9	1.44573	0.012517	0	1.65014	0.000604	1	1.96246	0.000779	1	1.35742	0.013816	0	1.18927	0.068047	0	0.876123	0.047091	0
TCPA_RAT	P28480	Tcp1	T-complex protein 1 subunit alpha	14778.3	23557	20785.8	19011.1	11020.5	0	18585.7	13041.7	18588.2	25323.6	0	18760.5	0	12683.3	13638.4	23777.1	21435.3	21780.3	18850.9	16038.9	17830.5	15388.9	9516.17	20376.5	17830.5	18884.8	15027.4	20376.5	0.755226	0.27108	0	0.875054	0.354822	0	0.467017	0.020602	-1	0.61838	0.303057	0	0.5337	0.081288	0	0.863062	0.608142	0
ARRB2_RAT	P29067	Arrb2	Beta-arrestin-2	0	0	0	0	0	12874.3	11641.8	9004.74	5878.26	9116.19	0	0	0	0	0	21471.9	0	9280.5	9162.3	8945.37	3486.11	9703.04	3314.07	10036.1		9703.04		12215	0.96681	0.925534	0	0.347355	0.083228	0	0.330214	0.088569	0	0.34155	0.00629	-1	0.950652	0.907533	0	2.78335	0.002165	1
CBG_RAT	P31211	Serpina6	Corticosteroid-binding globulin	18880.5	37002	60309.6	57250.2	44518.2	29428.7	25876.5	52938.6	21314	49651	11231.6	54858.6	14643.5	18795.6	7377.73	25365.3	38720.5	52136.4	31714.8	17898.8	43592.1	35841.8	21381.4	33167.2	43592.1	35841.8	21381.4	33167.2	1.08064	0.766923	0	1.31431	0.304755	0	0.644656	0.289463	0	0.59655	0.215026	0	0.490488	0.086902	0	0.822208	0.455729	0
C1QA_RAT	P31720	C1qa	Complement C1q subcomponent subunit A	381633	381390	384979	309973	404114	309737	258130	378505	278531	246214	313094	366113	358195	270616	434252	298721	404053	311794	221006	262588	372418	294224	348454	299632	372418	294224	348454	299632	0.981948	0.892033	0	1.24292	0.068038	0	1.16294	0.268297	0	1.18432	0.172973	0	0.935652	0.473527	0	0.790036	0.025903	0
CSK_RAT	P32577	Csk	Tyrosine-protein kinase CSK	0	0	0	0	0	0	0	0	0	1101.48	0	0	0	0	0	4001.73	0	3726.98	4246.81	0	3453.06	2083.42	5298.29	3008.97		1101.48		3991.84	0.692404	0.407033	0	1.14759	0.802808	0	1.76083	0.130398	0	2.54307	0.061178	0	1.53437	0.384444	0	0.603355	0.472207	0
HS90B_RAT	P34058	Hsp90ab1	Heat shock protein HSP 90-beta	139870	143030	106771	149576	112821	177060	181430	148137	170431	187628	114960	101715	107779	98954.6	120798	184336	177948	224878	161289	162786	130414	172937	108841	182247	130414	172937	108841	182247	0.948913	0.506462	0	0.715587	0.006966	0	0.597217	0.000321	-1	0.62937	4e-05	-1	0.834584	0.053309	0	1.32606	0.004719	0
1433B_RAT	P35213	Ywhab	14-3-3 protein beta/alpha	11431.7	9435.12	0	7377.6	0	12059.5	15603.3	17229.8	14389.1	9581.91	9109.74	0	0	0	14655	16565.7	6620.81	15403.5	15006.9	17091.8	7354.77	13772.7	7462.11	14137.8	9414.79	13772.7	11882.4	14137.8	0.97418	0.879982	0	0.520222	0.024125	-1	0.527814	0.051129	0	0.541804	0.039772	-1	1.01459	0.968882	0	1.87262	0.013289	1
IBP6_RAT	P35572	Igfbp6	Insulin-like growth factor-binding protein 6	11239.6	6233.96	6857.11	10739.1	22978.5	7052.27	10302.7	7398.09	4536.38	10191.4	14360.4	11449.2	3480.89	10596.3	4578.55	9361.32	17089	2856.7	7666.47	12114.8	11609.7	7896.16	8893.07	9817.67	11609.7	7896.16	8893.07	9817.67	0.804281	0.48029	0	1.18253	0.652182	0	0.905823	0.776714	0	1.12625	0.682708	0	0.766006	0.47992	0	0.680137	0.279465	0
ALS_RAT	P35859	Igfals	Insulin-like growth factor-binding protein complex acid labile subunit	1.67191e+06	1.95059e+06	1.81098e+06	1.77497e+06	1.79459e+06	2.19266e+06	1.26046e+06	1.21481e+06	1.51263e+06	1.46343e+06	1.51288e+06	2.37241e+06	1.42906e+06	1.02832e+06	985411	1.17263e+06	1.5349e+06	1.21016e+06	1.32407e+06	1.35237e+06	1.80061e+06	1.5288e+06	1.46562e+06	1.31883e+06	1.80061e+06	1.5288e+06	1.46562e+06	1.31883e+06	1.15921	0.29326	0	1.36531	0.00026	0	1.1113	0.584653	0	0.958671	0.841186	0	0.813956	0.223258	0	0.849047	0.17171	0
PSB3_RAT	P40112	Psmb3	Proteasome subunit beta type-3	64948.8	50568.2	65633.4	74628.3	73767	53639.4	45946.1	75761.6	64823	45339.5	64036.3	59169.5	50966.1	68522.6	63886	20109	40972.8	40718.2	40145.9	40652.5	65909.1	57101.9	61316.1	36519.7	65909.1	57101.9	61316.1	36519.7	1.56359	0.020428	1	1.80476	0.001151	1	1.67899	0.001212	1	1.0738	0.538488	0	0.930312	0.40736	0	0.866374	0.260219	0
PSB2_RAT	P40307	Psmb2	Proteasome subunit beta type-2	162495	126964	168059	199811	181783	185421	129653	192409	140457	105959	185550	145602	149201	139287	170934	98145.5	89349.9	118744	101256	99597.9	167822	150780	158115	101419	167822	150780	158115	101419	1.48671	0.021129	0	1.65475	0.000917	1	1.55903	0.000446	1	1.04865	0.7053	0	0.942156	0.532237	0	0.898451	0.430056	0
PCSK5_RAT	P41413	Pcsk5	Proprotein convertase subtilisin/kexin type 5	10258.2	25280.1	0	41895.3	30535.4	25086.3	18322.1	14562	12093.9	20443.6	16503	0	24302.3	23304.8	17047.4	11490.4	0	15828.2	13780.7	0	22579.5	18101.6	17661.5	8656.83	26992.3	18101.6	20289.4	13699.8	2.09102	0.04147	1	2.60828	0.098236	0	2.04018	0.075275	0	0.97569	0.911013	0	0.782194	0.525009	0	0.801683	0.546187	0
USO1_RAT	P41542	Uso1	General vesicular transport factor p115	4042.12	0	0	6909.29	0	4922.87	15700.7	5485.87	12893.7	13855.7	5253.43	0	0	4654.38	0	14065.1	10321.6	16206.7	10393.1	12773.4	4538.33	10571.8	4856.04	12752	5475.71	10571.8	4953.9	12752	0.829029	0.409267	0	0.355892	0.000269	-1	0.380806	0.00088	-1	0.45934	0.049533	-1	1.07001	0.808927	0	2.32944	0.033348	1
COF1_RAT	P45592	Cfl1	Cofilin-1	119998	189168	85460.5	93424.4	51063.2	161299	157637	79182.6	193807	251492	83928.1	109250	66076.9	134690	125498	270027	223072	194734	229141	378137	107823	168684	103889	259022	107823	168684	103889	259022	0.651232	0.066784	0	0.416269	0.005085	-1	0.40108	0.002035	-1	0.615879	0.068392	0	0.963514	0.885341	0	1.56445	0.132245	0
TERA_RAT	P46462	Vcp	Transitional endoplasmic reticulum ATPase	165391	261034	123595	146219	116795	173115	225298	102442	253928	251405	132467	138654	80447.9	120903	142770	212990	236520	229359	248707	193674	162607	201238	123048	224250	162607	201238	123048	224250	0.89738	0.468151	0	0.725114	0.057188	0	0.54871	0.000132	-1	0.611458	0.034754	-1	0.756723	0.201065	0	1.23757	0.347823	0
DPYL2_RAT	P47942	Dpysl2	Dihydropyrimidinase-related protein 2	12589	14598	8718.78	15055.7	0	15461.9	19617.8	6807.6	19013	14472.8	7172.31	0	0	8932.71	11760.7	20355.8	13623.4	25938.3	21441.8	14709.3	11227.2	15074.6	7214.45	19213.7	12740.4	15074.6	9288.57	19213.7	0.784577	0.235291	0	0.584331	0.0267	-1	0.375484	0.002583	-1	0.478582	0.023019	-1	0.642588	0.144078	0	1.34269	0.230564	0
CRP_RAT	P48199	Crp	C-reactive protein	16847758	20290120	17321920	17669512	19926278	23228048	11274260	12690709	14102490	12777848	21719104	19053008	19503370	21276828	18820746	10393449	15169899	13687641	10791040	11976270	1.84111e+07	14814671	2.00746e+07	1.24037e+07	1.84111e+07	14814671	2.00746e+07	1.24037e+07	1.19438	0.33111	0	1.48433	0.000769	0	1.61844	0.0001	1	1.35505	0.046153	0	1.09035	0.109704	0	0.804659	0.150792	0
PA24A_RAT	P50393	Pla2g4a	Cytosolic phospholipase A2	0	2071.74	0	3169.55	0	0	0	0	4924.18	0	0	0	0	0	0	11470.4	5034.51	9738.49	6818.01	3719.38	2487.57	2690.14	4257.16	7356.17	2620.64	4924.18		7356.17	0.365698	0.019705	-1	0.338161	0.012317	-1	0.57872	0.131923	0	1.58251	0.281212	0	1.71137	0.19342	0	1.08143	0.81721	0
F10A1_RAT	P50503	St13	Hsc70-interacting protein	8640.77	0	5909.58	12049	6286.69	21399.2	18262	15908.3	21587.2	19429	6964.22	0	5193.7	6372.37	13127	25860.6	31757.8	24880.3	11196	29847.5	6891.86	19317.2	7522.49	24708.5	8221.5	19317.2	7914.32	24708.5	0.781803	0.189189	0	0.278927	0.002114	-1	0.30445	0.002196	-1	0.38942	0.000163	-1	1.0915	0.785286	0	2.80289	0.000273	1
LUM_RAT	P51886	Lum	Lumican	1.29863e+06	949896	1.82004e+06	1.17775e+06	1.34422e+06	1.34861e+06	940469	1.20208e+06	1.13585e+06	1.1905e+06	983734	1.17536e+06	947366	1.15217e+06	954762	894859	864400	930665	1.01564e+06	1.35334e+06	1.31811e+06	1.1635e+06	1.04268e+06	1.01178e+06	1.31811e+06	1.1635e+06	1.04268e+06	1.01178e+06	1.14996	0.208186	0	1.30276	0.106345	0	1.03054	0.769915	0	0.896155	0.182273	0	0.791043	0.106292	0	0.882707	0.354648	0
SNAA_RAT	P54921	Napa	Alpha-soluble NSF attachment protein	13037.6	12304.5	0	3566.01	4782.14	14773.9	28719.3	13382.2	19373.8	20203.4	1994.36	0	0	4819.12	5342.21	22481.8	20477.4	29008.3	22100.4	15651	7614.76	19290.5	5380.94	21943.8	8422.57	19290.5	4051.9	21943.8	0.879088	0.463021	0	0.347012	0.001356	-1	0.245215	0.000216	-1	0.278942	0.001915	-1	0.706646	0.405537	0	2.53331	0.008912	1
PON1_RAT	P55159	Pon1	Serum paraoxonase/arylesterase 1	4702009	5.47356e+06	5.46581e+06	6156552	6237049	6541291	3.8808e+06	5.41172e+06	4.8383e+06	3.92895e+06	4674867	6105962	4.83685e+06	3.62798e+06	5087028	5268412	4193094	4.03336e+06	4.07611e+06	4478378	5.60699e+06	4.92021e+06	4.86654e+06	4.40987e+06	5.60699e+06	4.92021e+06	4.86654e+06	4.40987e+06	1.11573	0.37801	0	1.27147	0.010513	0	1.10356	0.348086	0	0.989091	0.934841	0	0.867941	0.165652	0	0.877513	0.262574	0
CO8B_RAT	P55314	C8b	Complement component C8 beta chain	1.04746e+06	1.21463e+06	1.19064e+06	1168139	1223254	1.49431e+06	871805	1.1359e+06	960626	840233	1.5633e+06	1.13819e+06	1.99486e+06	1611122	1.41395e+06	673521	852901	793539	965300	930206	1.16883e+06	1.06057e+06	1.54429e+06	843093	1.16883e+06	1.06057e+06	1.54429e+06	843093	1.25795	0.134763	0	1.38636	0.000685	0	1.83169	0.001525	1	1.45609	0.030286	0	1.32123	0.030542	0	0.907383	0.408621	0
APOC4_RAT	P55797	Apoc4	Apolipoprotein C-IV	575269	690359	975987	732123	697616	756188	674169	521505	910954	531353	727628	1.07876e+06	681276	618786	1239138	360020	696540	476281	554498	859635	734271	678834	869118	589395	734271	678834	869118	589395	1.15175	0.453303	0	1.24581	0.220897	0	1.47459	0.099184	0	1.28031	0.21805	0	1.18365	0.360043	0	0.924501	0.588349	0
PCSK9_RAT	P59996	Pcsk9	Proprotein convertase subtilisin/kexin type 9	50471.7	64298.7	72764.3	47258.4	60137.7	30718.5	49803.2	54679.6	54170.7	45356.2	41771.2	62838.4	63550.7	58117.1	73782	40684	52291.5	42518.2	51005.3	76108.2	58986.2	46945.6	60011.9	52521.5	58986.2	46945.6	60011.9	52521.5	0.893837	0.489457	0	1.12309	0.433322	0	1.14262	0.387787	0	1.27833	0.092021	0	1.01739	0.886895	0	0.795875	0.096066	0
ACTB_RAT	P60711	Actb	Actin, cytoplasmic 1	112313	93904.1	78349.9	80105	94683.8	50568.2	126259	72214.6	115666	128029	43509.3	163938	64143.8	90591.7	186666	124072	147325	156938	118477	184192	91871.2	98547.3	109770	146201	91871.2	98547.3	109770	146201	0.674054	0.041733	0	0.62839	0.003599	-1	0.750815	0.265322	0	1.11388	0.735685	0	1.19482	0.549806	0	1.07267	0.702265	0
PSA6_RAT	P60901	Psma6	Proteasome subunit alpha type-6	396937	324985	407032	374330	395929	337879	249511	352224	304906	260018	360656	341837	340411	349935	392539	212314	256453	245308	220509	243452	379842	300908	357075	235607	379842	300908	357075	235607	1.27716	0.017965	0	1.61219	2.7e-05	1	1.51556	1.1e-05	1	1.18666	0.037411	0	0.940062	0.230745	0	0.792191	0.01386	0
RHOA_RAT	P61589	Rhoa	Transforming protein RhoA	33643.9	59385.5	29945.6	26922.2	36667.5	53951.2	64484.8	40040.8	51148.2	50220.5	30250.6	41303.5	28041.5	22237.5	37096.7	86583.3	68007	80688	75330.1	50647.7	37312.9	51969.1	31785.9	72251.2	37312.9	51969.1	31785.9	72251.2	0.719283	0.024546	0	0.516433	0.003317	-1	0.439936	0.000439	-1	0.611632	0.004481	-1	0.851874	0.431307	0	1.39279	0.068446	0
HNRPK_RAT	P61980	Hnrnpk	Heterogeneous nuclear ribonucleoprotein K	6986.03	15411.1	0	0	0	4793.54	12773.2	3850.16	7994.17	19791.6	2740.5	5563.78	0	3720.56	4321.93	21771.8	22843.9	20990.6	18307.1	19368.3	6921.73	9840.53	3938.62	20656.3	11198.6	9840.53	4086.69	20656.3	0.476393	0.007516	-1	0.33509	0.000426	-1	0.190674	0	-1	0.400245	0.082557	0	0.569023	0.229552	0	1.42169	0.45226	0
1433G_RAT	P61983	Ywhag	14-3-3 protein gamma	87461.4	125083	78650	75154.3	58656.6	94806.3	120700	71481	126415	128940	57856.8	91656.3	45269.6	81057.8	98459.8	137116	146328	153472	137883	131348	85001.1	108468	74860.1	141230	85001.1	108468	74860.1	141230	0.768029	0.023365	0	0.601865	0.001357	-1	0.53006	0.00028	-1	0.690156	0.055112	0	0.880695	0.517431	0	1.27608	0.171781	0
PP1A_RAT	P62138	Ppp1ca	Serine/threonine-protein phosphatase PP1-alpha catalytic subunit	19249	19023.7	0	13697.3	7393.7	14410.9	0	6990.05	21619.5	21744.3	0	8669.81	0	0	11898.7	15212.8	15798.5	27678.9	23965.4	20320.7	12629	13321.5	5055.57	20595.3	14840.9	16191.2	10284.3	20595.3	0.646823	0.153845	0	0.613199	0.075734	0	0.245473	0.001371	-1	0.379505	0.105214	0	0.400315	0.081203	0	1.05483	0.893731	0
PP1B_RAT	P62142	Ppp1cb	Serine/threonine-protein phosphatase PP1-beta catalytic subunit	17643.7	19267.2	7154.74	12587.2	6364.69	10740.3	14072.4	5548.19	17849.3	14857.7	11544	0	0	9154.41	19282.9	19819.5	15438.6	21875.1	19363.9	12115.3	12603.5	12613.6	9393.36	17722.5	12603.5	12613.6	13327.1	17722.5	0.711727	0.098139	0	0.711159	0.143645	0	0.530025	0.040598	-1	0.744702	0.398001	0	0.745298	0.438868	0	1.0008	0.997684	0
1433E_RAT	P62260	Ywhae	14-3-3 protein epsilon	74787.1	112046	66946.7	64997.7	56024.7	54680.8	107805	59061.6	103122	100240	63015.1	64212	31923.5	56366.5	56932.3	65654.2	87049.2	98866	114880	110773	74960.5	84981.7	54489.9	95444.5	74960.5	84981.7	54489.9	95444.5	0.890378	0.493592	0	0.785383	0.159043	0	0.570906	0.004908	-1	0.641195	0.046466	-1	0.726914	0.109358	0	1.13369	0.526012	0
RAN_RAT	P62828	Ran	GTP-binding nuclear protein Ran	14876.7	19815.8	10446.9	13099	11509.2	21580.2	17059.7	6393.41	21911	13951.5	15384.1	13265.1	10191.5	13393.4	8821.33	21587.9	17275.7	17162	16470.4	20067	13949.5	16179.2	12211.1	18512.6	13949.5	16179.2	12211.1	18512.6	0.873954	0.462546	0	0.753514	0.044658	0	0.65961	0.0035	-1	0.754742	0.235814	0	0.875378	0.416567	0	1.15984	0.518258	0
PROF1_RAT	P62963	Pfn1	Profilin-1	0	3178.89	0	0	0	0	2582.29	0	0	3565.07	1774.57	0	0	0	0	8948.09	0	11255	19225.3	0	2439.66	2754.62	2412.59	9598.27	3178.89	3073.68	1774.57	13142.8	0.286992	0.049679	-1	0.254177	0.04265	-1	0.251357	0.043912	-1	0.875833	0.629823	0	0.988906	0.971219	0	1.1291	0.553357	0
TCTP_RAT	P63029	Tpt1	Translationally-controlled tumor protein	0	0	0	0	0	1984.35	2485.83	1034.28	2063.38	5156.46	0	0	0	2019.39	0	3532.94	3358.17	4488.12	4350.75	3572.65	3298.64	2544.86	3472.92	3860.53		2544.86	2019.39	3860.53	0.6592	0.110166	0	0.854453	0.690743	0	0.899597	0.775853	0	1.36468	0.545417	0	1.05283	0.927853	0	0.771488	0.631323	0
PP1G_RAT	P63088	Ppp1cc	Serine/threonine-protein phosphatase PP1-gamma catalytic subunit	8363.35	0	0	5731.04	0	0	14795.3	0	16963.4	11695.4	0	0	0	0	0	22145.3	0	25870.8	8033.88	9813.5	5141.65	9106.98	5141.82	13533.9	7047.2	14484.7		16465.9	0.672903	0.45607	0	0.37991	0.110568	0	0.379922	0.139889	0	0.564602	0.369297	0	1.00003	0.999951	0	1.77122	0.303997	0
1433Z_RAT	P63102	Ywhaz	14-3-3 protein zeta/delta	462389	527045	359490	409808	274053	455557	631385	420379	657144	570908	322920	225406	255914	408708	406983	520608	632347	796448	727346	717656	406557	547075	323986	678881	406557	547075	323986	678881	0.805847	0.083738	0	0.598864	0.002818	-1	0.477235	0.000378	-1	0.592216	0.006027	-1	0.796902	0.188059	0	1.34563	0.05905	0
DYL1_RAT	P63170	Dynll1	Dynein light chain 1, cytoplasmic	0	0	0	0	0	0	0	0	4884.44	0	0	0	0	0	0	4174.82	0	8984.5	3494	6166.34	2294.93	2845.59	3614.91	4940.43		4884.44		5704.92	0.575979	0.160761	0	0.464519	0.07287	0	0.731699	0.43765	0	1.27036	0.544943	0	1.57518	0.278101	0	1.23995	0.454355	0
ACTG_RAT	P63259	Actg1	Actin, cytoplasmic 2	600744	558403	589335	587911	461874	723474	786373	523904	516264	734078	382013	536312	462495	530696	471033	611273	612910	891786	808693	750360	559653	656819	476510	735004	559653	656819	476510	735004	0.893625	0.351784	0	0.761428	0.020056	0	0.648309	0.003039	-1	0.725481	0.021617	0	0.851437	0.059112	0	1.17362	0.157283	0
1433T_RAT	P68255	Ywhaq	14-3-3 protein theta	39804.5	58087.8	25162.5	34307.7	22090.7	35753.1	50469.1	30886	47890	43921.2	31153.1	22616.7	16987.3	30500.8	24646.7	42832.3	49471.1	58842.1	55301.7	56616.9	35890.7	41783.9	25180.9	52612.8	35890.7	41783.9	25180.9	52612.8	0.794177	0.04979	0	0.682166	0.044239	0	0.478608	0.000111	-1	0.602647	0.006353	-1	0.701601	0.159585	0	1.1642	0.447453	0
TBA1A_RAT	P68370	Tuba1a	Tubulin alpha-1A chain	1.73609e+06	2.51087e+06	1031852	1.54844e+06	1.10723e+06	1.97798e+06	2.53507e+06	1.26267e+06	2399357	2389088	1.43827e+06	1431789	903902	1.49573e+06	1.87732e+06	2.61077e+06	2880839	2355562	2.48365e+06	2.13671e+06	1.5869e+06	2.11283e+06	1.4294e+06	2.49351e+06	1.5869e+06	2.11283e+06	1.4294e+06	2.49351e+06	0.847334	0.186437	0	0.636412	0.014974	-1	0.573249	0.000687	-1	0.676532	0.040065	0	0.900752	0.622879	0	1.33142	0.174664	0
1433F_RAT	P68511	Ywhah	14-3-3 protein eta	690803	820043	531087	685344	451715	722948	892494	593734	1.00623e+06	922468	504727	496065	320586	562016	697446	736895	770398	1.2052e+06	1.01664e+06	881510	635798	827575	516168	922127	635798	827575	516168	922127	0.897463	0.429975	0	0.689491	0.028955	0	0.559758	0.004843	-1	0.623711	0.01184	-1	0.811842	0.215251	0	1.30163	0.088076	0
TBB5_RAT	P69897	Tubb5	Tubulin beta-5 chain	65096.9	98699.8	88105.5	88681.2	58121.7	92491.4	96407.7	43353.1	95594.8	98147.4	54205.5	129377	47440	50201.8	66423.4	100519	110157	95546.7	85015	81680.5	79741	85198.9	69529.6	94583.6	79741	85198.9	69529.6	94583.6	0.900779	0.446024	0	0.843075	0.148965	0	0.735112	0.159703	0	0.816085	0.423179	0	0.871942	0.567905	0	1.06845	0.686382	0
RAB8B_RAT	P70550	Rab8b	Ras-related protein Rab-8B	4162.92	0	68437.6	7624.56	0	0	28296.7	19435.3	11920.6	9338.93	7073.15	0	0	59169.8	0	29932.6	18135.1	28192.6	18229.1	40325.2	18325.6	14063.7	17000.6	26962.9	26741.7	17247.9	33121.5	26962.9	0.521595	0.07029	0	0.67966	0.53262	0	0.630518	0.405878	0	1.20883	0.805277	0	0.927696	0.937718	0	0.767435	0.758429	0
UP1_RAT	P81827		Urinary protein 1	40554.5	0	29607.3	17471.7	25442.8	16464.6	11769	12986.3	0	13935.1	32752.1	22436.9	0	30144.3	49823.8	32610.7	13037.7	7742.49	14271.9	13271.2	22849	11603.2	27486.8	16186.8	28269.1	13788.8	33789.3	16186.8	0.716828	0.372344	0	1.41158	0.419917	0	1.6981	0.236303	0	2.3689	0.084547	0	1.20298	0.659811	0	0.50782	0.145431	0
UP2_RAT	P81828		Urinary protein 2	24319.8	13208.6	24303	12084.7	18571.7	16115.4	18739.2	18564.2	18909.2	18596.4	34432.9	20636	47425.3	24360.2	27446.1	16212.2	16450.4	16887	19198	23152.9	18497.5	18184.9	30860.1	18380.1	18497.5	18184.9	30860.1	18380.1	0.989381	0.893012	0	1.00639	0.968925	0	1.679	0.034268	1	1.69702	0.028402	1	1.66833	0.051176	0	0.983098	0.909531	0
HS90A_RAT	P82995	Hsp90aa1	Heat shock protein HSP 90-alpha	37328.3	15970.9	19929.3	48355	27426.4	100004	74754.2	75807.1	68612.7	70564.1	23379.8	26234.3	30628.2	38080.9	37758.7	92157.9	83208.4	105054	65379	36919.1	29802	77948.4	31216.4	76543.7	29802	77948.4	31216.4	76543.7	1.01835	0.917325	0	0.389346	0.007644	-1	0.407824	0.005887	-1	0.400475	8.4e-05	-1	1.04746	0.835726	0	2.61555	0.000368	1
UP3_RAT	P83121		Urinary protein 3	38787.8	29554.1	39750.4	31601.5	30296.1	31729.9	25453.3	24639.5	36834.9	15066.4	48178.9	47803.9	26993	37125.8	53167.6	25133.9	39264	16490.2	32308.3	46259.8	33998	26744.8	42653.9	31891.2	33998	26744.8	42653.9	31891.2	0.838625	0.442888	0	1.06606	0.719052	0	1.33748	0.164093	0	1.59485	0.028569	1	1.2546	0.133887	0	0.786658	0.127687	0
ARF5_RAT	P84083	Arf5	ADP-ribosylation factor 5	36219.6	40199.1	8055.53	40617	25645.6	32574.2	25989.1	40419.9	38081.5	46811.2	23404.5	32842.7	18539.7	20004	14268.6	33217.4	35681.7	41671.9	34526.9	28918.9	30147.4	36775.2	21811.9	34803.4	30147.4	36775.2	21811.9	34803.4	1.05666	0.642791	0	0.86622	0.493184	0	0.626718	0.008436	-1	0.593115	0.013136	-1	0.72351	0.261235	0	1.21985	0.377278	0
TBB2A_RAT	P85108	Tubb2a	Tubulin beta-2A chain	138904	165991	81270.1	182289	86725.1	282146	234059	149491	170952	172056	176560	95556.8	66835.4	135837	145687	315183	213124	277284	227574	143575	131036	201740	124095	235348	131036	201740	124095	235348	0.857201	0.404576	0	0.556774	0.019184	-1	0.527284	0.013098	-1	0.615123	0.037788	-1	0.947034	0.811183	0	1.53958	0.057827	0
KTDAP_RAT	P85411	Krtdap	Keratinocyte differentiation-associated protein	11100.8	237897	16993.7	190707	244773	99708.4	82385.5	116805	156898	176372	12733.5	294185	15970.7	21681.1	263035	10233.2	19006	53492.9	112555	18264.5	140294	126434	121521	42710.4	140294	126434	121521	42710.4	2.96026	0.011928	1	3.28478	0.117974	0	2.84523	0.273819	0	0.961144	0.943086	0	0.866186	0.826656	0	0.901204	0.808231	0
ACTZ_RAT	P85515	Actr1a	Alpha-centractin	0	0	0	0	0	0	16001.3	0	0	15923.9	0	0	0	0	0	16725.5	0	14296	13061.5	0	2725.36	7293.26	2646.34	9224.44		15962.6		14694.4	0.790645	0.704657	0	0.29545	0.096183	0	0.286883	0.09578	0	0.362847	0.236159	0	0.971004	0.935441	0	2.67607	0.239307	0
PLA1A_RAT	P97535	Pla1a	Phospholipase A1 member A	304136	440860	307424	251889	282648	241837	238152	296588	367849	226699	266049	347670	220094	215351	185849	266271	238035	244999	300347	249287	317391	274225	247003	259788	317391	274225	247003	259788	1.05557	0.627356	0	1.22173	0.131422	0	0.950785	0.684887	0	0.900729	0.500933	0	0.778227	0.140275	0	0.863997	0.331612	0
CAND1_RAT	P97536	Cand1	Cullin-associated NEDD8-dissociated protein 1	13643.8	23769.7	6857.28	23341.7	18472	23291.3	16779.5	14000.1	21050.2	21118.9	20667.9	34376.6	6854.48	11458.5	21317.8	27202.9	27470.1	26654.7	20913.2	18367.1	17216.9	19248	18935.1	24121.6	17216.9	19248	18935.1	24121.6	0.797958	0.089441	0	0.713755	0.098397	0	0.784984	0.338628	0	0.983741	0.9519	0	1.0998	0.770989	0	1.11797	0.587832	0
PLMN_RAT	Q01177	Plg	Plasminogen	1.22391e+06	1.40151e+06	1.62766e+06	1.00596e+06	1.15561e+06	824036	778480	838549	975008	1.03781e+06	1.02543e+06	1.40977e+06	1.08256e+06	1.16407e+06	1.02856e+06	626840	916155	660006	827515	1.29444e+06	1.28293e+06	890777	1.14208e+06	864990	1.28293e+06	890777	1.14208e+06	864990	1.02981	0.847196	0	1.48317	0.031581	0	1.32034	0.082291	0	1.28212	0.020038	0	0.890213	0.30577	0	0.694331	0.010426	0
TFPI1_RAT	Q02445	Tfpi	Tissue factor pathway inhibitor	60453.1	63148.1	124589	76880.6	123823	49714.9	72030	91645.4	76088.1	121751	62650.7	99764.3	92023	76118.6	117412	50668.8	77239.9	36246.7	41947	132458	89778.7	82245.8	89593.6	67712	89778.7	82245.8	89593.6	67712	1.21464	0.514359	0	1.32589	0.360081	0	1.32316	0.306269	0	1.08934	0.642447	0	0.997938	0.991663	0	0.916095	0.696848	0
MUG1_RAT	Q03626	Mug1	Murinoglobulin-1	2.18988e+06	1.83336e+06	2108721	2234129	2.3042e+06	1.67896e+06	1.47082e+06	1.59925e+06	2.04032e+06	1.78386e+06	1.56673e+06	2092252	1.81223e+06	1.49525e+06	1.4268e+06	2104551	1.32201e+06	2.40625e+06	1.56026e+06	1.76426e+06	2.13406e+06	1.71464e+06	1.67865e+06	1.83146e+06	2.13406e+06	1.71464e+06	1.67865e+06	1.83146e+06	0.936213	0.602257	0	1.16522	0.186165	0	0.916564	0.521859	0	0.979012	0.822753	0	0.786602	0.014667	0	0.803465	0.010446	0
LIPL_RAT	Q06000	Lpl	Lipoprotein lipase	15389.2	10895.3	0	17077	9047.99	14011.6	8081.99	10607.7	11287.9	11826.9	15626.6	12740.2	10097.1	0	0	9356.86	10706	8165.72	8462.65	0	10938.5	11163.2	8469.99	8880.18	13102.4	11163.2	12821.3	9172.81	1.25709	0.070603	0	1.23178	0.46144	0	0.953808	0.889554	0	0.758742	0.391114	0	0.77433	0.53778	0	1.02055	0.937515	0
CAN2_RAT	Q07009	Capn2	Calpain-2 catalytic subunit	195714	210736	150162	168627	162135	168688	197128	162704	201139	178231	166532	121477	155650	173223	110871	147979	145823	183005	202284	177767	177475	181578	145550	171372	177475	181578	145550	171372	1.05956	0.461944	0	1.03561	0.704783	0	0.849326	0.155463	0	0.801586	0.038592	0	0.820119	0.092564	0	1.02312	0.769281	0
CAP1_RAT	Q08163	Cap1	Adenylyl cyclase-associated protein 1	29472.9	35801.1	15723.9	12428.8	0	4504.38	16268.2	11295.3	16300.4	20374.2	9740.83	35472	0	0	32614.2	22195.1	35605.4	27579.1	31251.7	78133.2	18954.1	13748.5	16656.2	38952.9	23356.7	13748.5	25942.3	38952.9	0.352952	0.041652	-1	0.48659	0.127883	0	0.427599	0.109337	0	1.21149	0.716773	0	0.878766	0.815016	0	0.725357	0.461467	0
SODE_RAT	Q08420	Sod3	Extracellular superoxide dismutase [Cu-Zn]	17823.5	28514.4	17812.8	16309.1	6048.97	18127.2	6853.88	7843.8	17032.5	3227.98	13231.6	26184	0	0	32519.7	15428	12708.9	13423.7	11205.7	14544.1	17301.7	10617.1	15157.8	13462.1	17301.7	10617.1	23978.4	13462.1	0.788666	0.376581	0	1.28522	0.321936	0	1.12596	0.794036	0	1.42768	0.529034	0	0.876083	0.77299	0	0.613642	0.186401	0
KINH_RAT	Q2PQA9	Kif5b	Kinesin-1 heavy chain	0	0	0	0	0	0	6775.52	4133.24	11081.9	5685.63	796.027	0	0	0	0	8699.32	9578.38	9979.49	8217.05	8020.27	4339.41	6251.48	3916.36	8898.9		6919.07	796.027	8898.9	0.7025	0.092626	0	0.487634	0.014709	-1	0.440094	0.00162	-1	0.626468	0.198525	0	0.90251	0.813727	0	1.44063	0.355258	0
AP1M1_RAT	Q32Q06	Ap1m1	AP-1 complex subunit mu-1	9397.46	0	0	11033.9	0	12027.6	16224	10422.8	17359.3	12585	4751.53	0	0	0	0	17185.6	18764.9	20368.5	12579.7	7662.28	5465.94	13723.7	2938.02	15312.2	10215.7	13723.7	4751.53	15312.2	0.896262	0.566927	0	0.356967	0.012912	-1	0.191875	0.000824	-1	0.214083	6.7e-05	-1	0.537514	0.268955	0	2.51077	0.009518	1
Q3B8R6_RAT	Q3B8R6	Azgp1	Alpha-2-glycoprotein 1, zinc	13572.4	21665	15526.1	15627.5	21107.5	19123.2	14421.5	21131.4	0	30281.2	13706.4	0	0	0	22912.5	11902.3	11908.7	10519.2	13848.9	44897.3	17499.7	17133.9	10478.2	18615.3	17499.7	21239.3	18309.4	18615.3	0.920424	0.860831	0	0.940073	0.873586	0	0.562881	0.308598	0	0.611546	0.299849	0	0.598763	0.109579	0	0.979098	0.944733	0
Q3KR94_RAT	Q3KR94	Vtn	Vitronectin	40944744	63770124	47728112	38567412	44840204	30044206	29384636	31997344	40590764	37739180	56216036	54602008	45547112	44333308	42339500	34602180	37046688	24532972	32302124	36850560	4.71701e+07	33951226	4.86076e+07	3.30669e+07	4.71701e+07	33951226	4.86076e+07	3.30669e+07	1.02674	0.78903	0	1.4265	0.02247	0	1.46998	0.002777	0	1.43169	0.003574	0	1.03047	0.791824	0	0.719761	0.028626	0
Q3MHS9_RAT	Q3MHS9	Cct6a	Chaperonin containing Tcp1, subunit 6A (Zeta 1)	3918.45	0	0	4353.79	0	5041.11	6969.17	0	10287.6	9270.48	4027.17	0	0	2069.91	0	11151	9989.14	8540.5	8593.82	9584.55	5482.57	6442	6019.57	9571.8	4136.12	7892.09	3048.54	9571.8	0.673019	0.116731	0	0.572783	0.006777	-1	0.628886	0.094064	0	0.934426	0.869465	0	1.09795	0.802304	0	1.175	0.64324	0
Q3MID6_RAT	Q3MID6	Calu	Calumenin	90020.6	107088	85329.8	69050.1	74188.5	70815.8	89781.4	70548.8	82685.7	96390.4	58943.4	86334.9	55166	59325.3	102780	92505	98427.1	90799.8	107937	100379	85135.4	82044.4	72510	98009.7	85135.4	82044.4	72510	98009.7	0.837105	0.028022	0	0.868643	0.116572	0	0.739825	0.032584	0	0.883789	0.39896	0	0.851702	0.304675	0	0.963693	0.722202	0
Q3MID7_RAT	Q3MID7	Lbp	Lipopolysaccharide-binding protein	389117	379610	424866	433028	482761	297074	275375	335520	533722	314977	485329	442319	620450	839871	734136	276932	247959	236079	189448	386028	421877	351334	624421	267289	421877	351334	624421	267289	1.31443	0.179092	0	1.57835	0.003392	1	2.33613	0.002329	1	1.77729	0.014516	1	1.4801	0.02969	0	0.832788	0.196975	0
VAT1_RAT	Q3MIE4	Vat1	Synaptic vesicle membrane protein VAT-1 homolog	43242.8	31276.7	15683.6	41925.1	32133.5	35718	17283.8	24415.8	26639.2	39747.8	26513.2	55583.2	20944.4	40435.2	19581.2	23460.4	0	29076.5	27656.3	32707.4	32852.3	28760.9	32611.4	23342.7	32852.3	28760.9	32611.4	28225.2	1.23212	0.428663	0	1.40739	0.217342	0	1.39707	0.308461	0	1.13388	0.640104	0	0.992667	0.977893	0	0.875461	0.538826	0
IF5A1_RAT	Q3T1J1	Eif5a	Eukaryotic translation initiation factor 5A-1	45425.8	117744	59494.6	42540.7	37971.5	75501.9	87164.3	51340.4	65545.8	69941	51532	97973	35540.9	66678.8	95487.6	59909.6	104826	64004.3	84713.5	71490.8	60635.3	69898.7	69442.5	76988.7	60635.3	69898.7	69442.5	76988.7	0.907908	0.500318	0	0.787586	0.359473	0	0.901982	0.620516	0	0.993473	0.973933	0	1.14525	0.657193	0	1.15277	0.575161	0
CAZA2_RAT	Q3T1K5	Capza2	F-actin-capping protein subunit alpha-2	39931.1	48452.7	31933.1	33448.8	29164.6	30784.3	52988.6	27413.9	53034.7	59157.8	42004.9	36449.2	27032	44820.9	24723.2	61565.8	30671.6	69207.1	56546	59396.5	36586.1	44675.9	35006.1	55477.4	36586.1	44675.9	35006.1	55477.4	0.805299	0.274685	0	0.659477	0.03407	-1	0.630997	0.028283	-1	0.783556	0.239202	0	0.956814	0.77193	0	1.22112	0.302596	0
COPG1_RAT	Q4AEF8	Copg1	Coatomer subunit gamma-1	0	4106.84	2716.72	1961.66	0	4094.13	5457.23	3339.22	5939.71	3795.47	3040.77	0	0	2174.93	2275.71	9490.97	6047.5	7891.16	6347.01	2279.41	3162.28	4525.15	3917.29	6411.21	2928.4	4525.15	2497.14	6411.21	0.705818	0.185334	0	0.493242	0.039281	-1	0.611005	0.146787	0	0.86567	0.59636	0	1.23875	0.520852	0	1.43098	0.103131	0
PSMD2_RAT	Q4FZT9	Psmd2	26S proteasome non-ATPase regulatory subunit 2	2551.48	0	0	0	6055.59	11664	8000.17	5598.86	4425.03	5137.04	2828.99	6539.59	0	0	0	9096.67	5723.28	8396.2	6581.61	0	3794.79	6965.03	3094.5	6313.78	4303.54	6965.03	4684.29	7449.44	1.10315	0.732978	0	0.601033	0.211432	0	0.490119	0.073668	0	0.444292	0.041058	-1	0.815461	0.674034	0	1.83542	0.129688	0
K2C6A_RAT	Q4FZU2	Krt6a	Keratin, type II cytoskeletal 6A	302766	369338	1872814	103815	662421	240490	341441	106596	217040	984621	235755	1.63378e+06	745626	523377	861035	239614	219681	220114	206629	1.0571e+06	662231	378038	799914	388628	662231	378038	799914	388628	0.97275	0.964216	0	1.70402	0.465662	0	2.0583	0.190763	0	2.11597	0.172306	0	1.20791	0.735134	0	0.570855	0.442978	0
ATL4_RAT	Q4FZU4	Adamtsl4	ADAMTS-like protein 4	2951.32	15844.5	20229.1	10594.2	19294.8	24830.7	19554.6	14521.3	18337.1	15851.8	17080.6	20543.8	18534.1	0	13901.8	7541.43	13435.1	12885.9	8498.14	21838.4	13782.8	18619.1	14594.8	12839.8	13782.8	18619.1	17515.1	12839.8	1.45011	0.099306	0	1.07344	0.822763	0	1.13668	0.673538	0	0.78386	0.295031	0	1.05891	0.860041	0	1.3509	0.222712	0
PSB10_RAT	Q4KM35	Psmb10	Proteasome subunit beta type-10	213402	210612	279029	198844	219087	195865	159022	169437	179305	164978	198755	286523	218215	212919	306235	99474.6	135303	131924	125436	147039	224195	173721	244529	127835	224195	173721	244529	127835	1.35895	0.002014	0	1.75378	0.000338	1	1.91285	0.000969	1	1.40759	0.01387	0	1.0907	0.453678	0	0.774869	0.011613	0
Q4KM75_RAT	Q4KM75	Cd5l	CD5 antigen-like	39142.9	16382.7	71310.7	47865.4	71480.9	31089.1	44568.7	36697.2	50216.7	47251.6	125455	131551	34712.8	30078.9	51164.1	28442.1	22678.3	62577.9	34828.2	44559.7	49236.5	41964.7	74592.3	38617.2	49236.5	41964.7	74592.3	38617.2	1.08668	0.68077	0	1.27499	0.421807	0	1.93158	0.16245	0	1.7775	0.186539	0	1.51498	0.333084	0	0.852308	0.526645	0
Q4QQV0_RAT	Q4QQV0	Tubb6	Tubulin beta chain	229282	504631	127165	310325	199130	550840	554410	183162	600002	580087	256403	227767	119024	242087	352413	663382	614816	573723	534598	530734	274107	493700	239539	583451	274107	493700	239539	583451	0.846173	0.306089	0	0.469802	0.002117	-1	0.410555	6e-05	-1	0.485191	0.018814	-1	0.873889	0.655537	0	1.80113	0.062336	0
Q4V8H5_RAT	Q4V8H5	Dnpep	Aspartyl aminopeptidase	22358.3	14235.2	23648.1	28175.3	23185.5	31739.3	20770.4	13944.3	18982.9	17160.6	23846.4	0	10972.3	17169.4	18460.6	13323.4	11600.3	10346.2	0	17305.9	22320.5	20519.5	15489.1	10601.3	22320.5	20519.5	17612.2	13144	1.93557	0.042734	1	2.10545	0.01159	1	1.46106	0.263855	0	0.754846	0.267821	0	0.69394	0.103309	0	0.919314	0.646058	0
Q4V8L0_RAT	Q4V8L0	Timp3	Metalloproteinase inhibitor 3	2.29595e+06	2836455	3.26702e+06	1.84053e+06	2286002	2.14172e+06	2.23144e+06	1.90354e+06	1.89652e+06	1.82235e+06	2.15657e+06	2.4006e+06	1.0268e+06	1.80922e+06	1.99965e+06	2.18024e+06	2.32456e+06	1.9745e+06	2.21565e+06	1.8365e+06	2.50519e+06	1.99911e+06	1.87857e+06	2.10629e+06	2.50519e+06	1.99911e+06	1.87857e+06	2.10629e+06	0.949116	0.391856	0	1.18938	0.167203	0	0.891884	0.38897	0	0.9397	0.638586	0	0.749869	0.102977	0	0.797988	0.087172	0
Q56R18_RAT	Q56R18	Kpna3	Importin subunit alpha	0	0	0	0	0	0	0	0	2482.8	0	0	0	0	0	0	3988.75	0	4095.84	0	0	2897.69	2979.9	4207.65	2751.03		2482.8		4042.29	1.08319	0.823704	0	1.05331	0.880721	0	1.52948	0.244297	0	1.41201	0.358849	0	1.45207	0.315813	0	1.02837	0.940614	0
Q5BK77_RAT	Q5BK77	Rarres2	Retinoic acid receptor responder (Tazarotene induced) 2	55269.5	55643.9	56174.6	42364.6	55975.1	44234.6	46775.2	40942.6	42690.3	48261.7	39686.8	83247.4	47464.4	52206	24358.1	35966.2	37985.4	29244.3	45324.8	50043.4	53085.5	44580.9	49392.5	39712.8	53085.5	44580.9	49392.5	39712.8	1.12258	0.244321	0	1.33674	0.018223	0	1.24374	0.377147	0	1.10793	0.636033	0	0.930433	0.722989	0	0.839794	0.021836	0
Q5EBA7_RAT	Q5EBA7	Hgfac	HGF activator	478346	450747	587024	442688	457976	530380	479828	406803	414382	413538	335326	510980	453923	422897	458719	276824	289808	297861	339856	665397	483356	448986	436369	373949	483356	448986	436369	373949	1.20066	0.361464	0	1.29257	0.199739	0	1.16692	0.452855	0	0.971898	0.747107	0	0.90279	0.266153	0	0.928893	0.367877	0
Q5FVN3_RAT	Q5FVN3	Ccl9	Ccl9-like protein	42034.8	68498.3	59434.3	35045.7	43043.7	38644.8	42848.7	43053.5	44024.1	57952.4	50040.4	89105.7	47508	50093.4	65615.8	37571.1	38966.9	35850.5	47907.9	61761.3	49611.4	45304.7	60472.7	44411.5	49611.4	45304.7	60472.7	44411.5	1.02011	0.882054	0	1.11708	0.525748	0	1.36164	0.119099	0	1.3348	0.112501	0	1.21893	0.308705	0	0.913192	0.556074	0
Q5FWS5_RAT	Q5FWS5	Loxl1	Lysyl oxidase-like 1	1.08597e+06	1.3385e+06	1.18456e+06	710037	910286	964327	776516	892801	874790	891745	900271	1.36558e+06	670715	825479	850156	831305	923527	527224	769434	881252	1.04587e+06	880036	922440	786548	1.04587e+06	880036	922440	786548	1.11886	0.253427	0	1.3297	0.080026	0	1.17277	0.348313	0	1.04818	0.735129	0	0.881983	0.462833	0	0.841438	0.180717	0
Q5GAM5_RAT	Q5GAM5	Ang2	Angiogenin ribonuclease 2	255635	353874	346207	181421	250317	151360	225791	238186	235126	216777	190028	154355	167087	248765	190104	121542	136567	120811	204396	334355	277491	213448	190068	183534	277491	213448	190068	183534	1.16299	0.513369	0	1.51193	0.108651	0	1.0356	0.885177	0	0.890466	0.334119	0	0.684952	0.042305	0	0.769207	0.114204	0
Q5I0M1_RAT	Q5I0M1	Apoh	Apolipoprotein H	3270845	4.88868e+06	2334778	2292094	2.93246e+06	2.00383e+06	3642316	2.24671e+06	2.02818e+06	1.48512e+06	3299985	5.12212e+06	2338170	1.80992e+06	1.8225e+06	1.05808e+06	1573991	1.56372e+06	1857057	3412252	3143772	2.28123e+06	2.87854e+06	1.89302e+06	3143772	2.28123e+06	2.87854e+06	1.89302e+06	1.20507	0.493133	0	1.66072	0.078605	0	1.52061	0.220104	0	1.26184	0.431271	0	0.915632	0.743365	0	0.725635	0.186123	0
Q5I0M3_RAT	Q5I0M3	Cfhr1	Complement component factor h-like 1	1.99202e+06	2.3931e+06	1.94467e+06	1.0534e+06	1.85338e+06	1.07238e+06	1.42915e+06	1.23233e+06	1.24711e+06	1.63769e+06	1586829	3.02584e+06	2186210	2452056	2.08456e+06	950363	1.72398e+06	693421	1.08755e+06	2.46235e+06	1.84731e+06	1.32373e+06	2.2671e+06	1.38353e+06	1.84731e+06	1.32373e+06	2.2671e+06	1.38353e+06	0.956775	0.861959	0	1.33521	0.264652	0	1.63863	0.056422	0	1.71266	0.006036	1	1.22724	0.228347	0	0.716571	0.060149	0
Q5M7T5_RAT	Q5M7T5	Serpinc1	Serine (Or cysteine) peptidase inhibitor, clade C (Antithrombin), member 1	6197722	6.02412e+06	6.01341e+06	7021021	7.15268e+06	6109981	3.8637e+06	4888504	3.66334e+06	4.16095e+06	6077912	5.71349e+06	6826337	4.60582e+06	4406716	6.27146e+06	4349666	3.97839e+06	4438284	3.82392e+06	6.48179e+06	4.5373e+06	5.52606e+06	4.57234e+06	6.48179e+06	4.5373e+06	5.52606e+06	4.57234e+06	0.992335	0.956685	0	1.41761	0.005429	0	1.20858	0.169942	0	1.21792	0.158548	0	0.852551	0.10263	0	0.700007	0.005154	0
Q5M7T7_RAT	Q5M7T7	Pla2g7	Platelet-activating factor acetylhydrolase	0	0	0	0	0	0	0	10536.6	0	0	1882.27	0	11747.7	0	0	2064.4	5416.32	2546.35	4667.3	0	3591.81	5246.84	5967.06	3166.04		10536.6	6814.99	3673.59	1.65723	0.239731	0	1.13448	0.79936	0	1.88471	0.238276	0	1.13727	0.779932	0	1.66129	0.366291	0	1.46078	0.432238	0
Q5M878_RAT	Q5M878	Saa4	Serum amyloid A protein	1.77979e+06	1.47543e+06	2.20439e+06	1.78952e+06	2211810	1.36549e+06	1.19101e+06	1.4619e+06	1.78231e+06	1.36647e+06	1.60595e+06	1.89416e+06	2.57633e+06	2554251	2334639	1085902	1.68161e+06	1.09449e+06	1.63893e+06	2.67672e+06	1.89219e+06	1.43343e+06	2.19306e+06	1.63553e+06	1.89219e+06	1.43343e+06	2.19306e+06	1.63553e+06	0.876434	0.527387	0	1.15693	0.448817	0	1.34089	0.147096	0	1.52994	0.007639	1	1.15901	0.24081	0	0.757554	0.028011	0
Q5M890_RAT	Q5M890	Apon	Apolipoprotein N	2720398	2.78084e+06	2.94164e+06	2514898	3.25603e+06	2.19284e+06	1.60807e+06	2.23246e+06	2.05313e+06	1.65981e+06	1.95613e+06	2.54248e+06	2.02386e+06	1.93299e+06	1.25383e+06	1.63398e+06	1.57226e+06	1.47571e+06	2294249	2.28201e+06	2.84276e+06	1.94926e+06	1.94186e+06	1.85164e+06	2.84276e+06	1.94926e+06	1.94186e+06	1.85164e+06	1.05272	0.673725	0	1.53526	0.001909	1	1.04872	0.749421	0	0.996201	0.976538	0	0.683088	0.005542	0	0.685693	0.001152	0
Q5M891_RAT	Q5M891	C4bpa	C4b-binding protein alpha chain	11689559	12128252	9793539	7977672	11027791	6.30946e+06	7521742	6250434	8.30956e+06	7.11675e+06	17047090	16546543	24453464	17907608	19757280	9446570	11261620	6.9591e+06	9394139	12134535	1.05234e+07	7.10159e+06	19142397	9.83919e+06	1.05234e+07	7.10159e+06	19142397	9.83919e+06	0.721766	0.022698	0	1.06953	0.573205	0	1.94552	0.000572	1	2.69551	4e-05	1	1.81904	0.000709	1	0.67484	0.003623	0
Q5M8B4_RAT	Q5M8B4	Fcna	Ficolin (Collagen/fibrinogen domain containing) 1	554817	886197	593342	539338	719930	647266	438494	435451	662620	443105	773870	853092	680422	619084	630364	658146	675397	449033	497259	459406	658725	525387	711367	547848	658725	525387	711367	547848	0.959001	0.764136	0	1.20239	0.21163	0	1.29847	0.039524	0	1.35399	0.027812	0	1.07991	0.523971	0	0.797582	0.150829	0
Q5M8C3_RAT	Q5M8C3	Serpina4	Serine (Or cysteine) proteinase inhibitor, clade A (Alpha-1 antiproteinase, antitrypsin), member 4	862101	1.36536e+06	1.678e+06	1.25951e+06	1.0153e+06	798478	782963	884324	741156	999332	1.08215e+06	1.74558e+06	1.18297e+06	964853	1126831	1.09186e+06	860588	895607	2512970	728548	1.23605e+06	841251	1.22047e+06	1217914	1.23605e+06	841251	1.22047e+06	1217914	0.690731	0.289596	0	1.0149	0.960844	0	1.0021	0.994437	0	1.45078	0.029683	0	0.987395	0.938723	0	0.680594	0.029165	0
FGL1_RAT	Q5M8C6	Fgl1	Fibrinogen-like protein 1	17063.3	39168.6	33483	15799.9	31488.2	26771.6	20455.1	22204	19978.6	21859	77296.1	18209.8	135948	173245	125704	30838.8	20905.8	15374.3	18872.9	22594.3	27400.6	22253.7	106081	21717.2	27400.6	22253.7	106081	21717.2	1.0247	0.855162	0	1.2617	0.316769	0	4.88463	0.013882	1	4.76688	0.014065	1	3.87147	0.020041	1	0.81216	0.315759	0
P5CR3_RAT	Q5PQJ6	Pycr3	Pyrroline-5-carboxylate reductase 3	0	0	0	6533.69	6004.82	5688.96	0	7843.5	6547.26	0	8466.11	0	0	8836.45	6118.76	8386.5	9261.09	7511.68	7492.11	0	3687.13	4743.75	5444.25	7294.91	6269.25	6693.24	7807.11	8162.85	0.650282	0.138414	0	0.505439	0.036506	-1	0.746308	0.333162	0	1.14767	0.732358	0	1.47655	0.380163	0	1.28657	0.542034	0
TWF1_RAT	Q5RJR2	Twf1	Twinfilin-1	10070.8	0	14586.8	15655.5	0	22199.9	30827.1	10433.2	16041.2	31754.9	5911.03	0	0	12912	22293.3	28046.6	21214.3	25221.7	44834.9	20300.7	10386.6	22251.3	9034.54	27923.7	13437.7	22251.3	13705.5	27923.7	0.796861	0.377895	0	0.371964	0.007453	-1	0.323544	0.01254	-1	0.406024	0.047802	-1	0.869827	0.766999	0	2.14231	0.034074	1
WDR1_RAT	Q5RKI0	Wdr1	WD repeat-containing protein 1	25251.6	15239.1	6428.79	20164.2	6378.74	35906.7	32561.6	15399.1	34751.5	26735.7	19873.3	0	11260.5	18806.9	10412.2	54084.4	50577.1	58915.6	52882.7	37215.3	14692.5	29070.9	13363	50735	14692.5	29070.9	15088.2	50735	0.572995	0.003278	-1	0.289592	0.000124	-1	0.263389	3.1e-05	-1	0.45967	0.008787	-1	0.909515	0.77702	0	1.97863	0.026627	1
Q5RKI5_RAT	Q5RKI5	Flii	FLII, actin-remodeling protein	24972.2	57086.3	34013.7	25748.4	36420.4	31269.5	39331.2	17542.5	36387.6	35673.7	45179.8	39601.3	24429.6	48912.2	61463	57751.8	50809.8	47960.7	45700.2	86201.5	35648.2	32040.9	43917.2	57684.8	35648.2	32040.9	43917.2	57684.8	0.555448	0.015328	-1	0.617982	0.047405	-1	0.76133	0.18818	0	1.37066	0.136343	0	1.23196	0.353173	0	0.898808	0.618647	0
Q5RKJ9_RAT	Q5RKJ9	Rab10	RAB10, member RAS oncogene family	17888.7	19888.1	11473.7	25821.9	14365.8	42170.9	35880.5	28427.1	30051.3	31770.2	15570.4	11843.5	13561.3	16021.2	13406.2	46541.4	40045.6	60705.7	33999.3	29780.9	17887.6	33660	14080.5	42214.6	17887.6	33660	14080.5	42214.6	0.797355	0.188651	0	0.423731	0.003491	-1	0.333546	0.000885	-1	0.418316	6.4e-05	-1	0.787165	0.17695	0	1.88175	0.00191	1
ERF1_RAT	Q5U2Q7	Etf1	Eukaryotic peptide chain release factor subunit 1	12895.3	0	13086.5	8864.01	0	26845.8	29839.1	16265.6	9535.24	5774.59	0	27118.1	0	3632.4	11665.9	27600.6	18234.3	26473.2	11749.4	17509.4	9109.91	17652.1	9181.77	20313.4	11615.3	17652.1	14138.8	20313.4	0.868985	0.645049	0	0.448468	0.014404	-1	0.452005	0.086021	0	0.520153	0.24519	0	1.00789	0.989431	0	1.93768	0.133887	0
UBA1_RAT	Q5U300	Uba1	Ubiquitin-like modifier-activating enzyme 1	7760.54	0	0	8392.84	4030.51	9891.26	11652.1	6295.58	6086.69	12607.5	4237.79	0	0	6028.5	0	14203.8	13944.7	21803.6	17135.2	14729.1	5464.89	9306.64	6036.02	16363.3	6727.97	9306.64	5133.14	16363.3	0.568751	0.007639	-1	0.333973	0.000418	-1	0.368876	0.00018	-1	0.648571	0.055468	0	1.10451	0.674724	0	1.70299	0.064165	0
PLOD3_RAT	Q5U367	Plod3	Multifunctional procollagen lysine hydroxylase and glycosyltransferase LH3	62957.6	63110.6	63986.2	54310.4	49983	43979.2	60175	56015.6	97444.1	55229.4	67689.8	62271.4	55495	43232.5	59964	102498	61608.7	72210.9	72832.1	39856.9	58869.6	62568.7	57730.5	69801.3	58869.6	62568.7	57730.5	69801.3	0.896383	0.609921	0	0.843388	0.328617	0	0.82707	0.3014	0	0.922675	0.641844	0	0.980652	0.825618	0	1.06284	0.708679	0
TAGL2_RAT	Q5XFX0	Tagln2	Transgelin-2	0	0	0	0	0	0	0	1249.33	4537.17	0	0	0	0	0	0	12661.9	20209.7	16057.9	17258.5	10622.2	2893.65	2139.89	4071.78	15362		2893.25		15362	0.139297	8.2e-05	-1	0.188363	0.000166	-1	0.265055	0.001263	-1	1.9028	0.291599	0	1.40714	0.530081	0	0.739514	0.487	0
CAPZB_RAT	Q5XI32	Capzb	F-actin-capping protein subunit beta	36759.9	38551.4	25525.7	15439	20644.6	25271.2	19328.5	13427.4	34677.4	33917.1	20247.5	30429.3	13622.5	17275.4	23822.1	40166.4	32882.5	48523.7	42422.8	41449	27384.1	25324.3	21079.4	41088.9	27384.1	25324.3	21079.4	41088.9	0.616331	0.011318	-1	0.666461	0.028656	-1	0.513019	0.000779	-1	0.832376	0.422563	0	0.769766	0.27148	0	0.924782	0.744101	0
Q5XI34_RAT	Q5XI34	Ppp2r1a	Protein phosphatase 2 (Formerly 2A), regulatory subunit A (PR 65), alpha isoform, isoform CRA_a	10625.8	11751.9	0	36991	14612.8	11160.1	14685.3	11409.3	19628.2	15475	69338.5	0	0	27764.3	31270	21947.6	20631.1	27270.2	17852	13677	15652.8	14471.6	29966.5	20275.6	18495.4	14471.6	42790.9	20275.6	0.713744	0.066343	0	0.772003	0.465383	0	1.47796	0.417193	0	2.07071	0.204276	0	1.91444	0.282872	0	0.924536	0.843859	0
TBA4A_RAT	Q5XIF6	Tuba4a	Tubulin alpha-4A chain	1.85565e+06	2.78688e+06	1.23417e+06	1.77538e+06	1.10349e+06	2.41801e+06	2.82899e+06	1222734	2766938	2.78847e+06	1.27898e+06	1.29903e+06	957807	1.43228e+06	1.73649e+06	2596181	2.6873e+06	2553475	3.14537e+06	2.60523e+06	1.75111e+06	2.40503e+06	1.34092e+06	2.71751e+06	1.75111e+06	2.40503e+06	1.34092e+06	2.71751e+06	0.885011	0.362459	0	0.644381	0.015845	-1	0.493435	3.5e-05	-1	0.557547	0.012087	-1	0.765751	0.239953	0	1.37343	0.163185	0
Q5XIH1_RAT	Q5XIH1	Aspn	Asporin	24038.1	27647.1	21564.1	14897.6	28150	25648.5	18691.9	21047.5	24795	19484.2	20088.3	20479.1	19766.2	29199.1	17974.5	18395.9	12433.7	15332.7	13610.9	19126.1	23259.4	21933.4	21501.5	15779.9	23259.4	21933.4	21501.5	15779.9	1.38996	0.012394	0	1.47399	0.02606	0	1.36259	0.041914	0	0.980308	0.862725	0	0.924422	0.588233	0	0.942992	0.647483	0
TCPB_RAT	Q5XIM9	Cct2	T-complex protein 1 subunit beta	6971.35	10533.6	0	6696.04	3764.94	9084.75	6790.54	4146.46	12335.8	11537.9	4269.99	6558.2	4461.09	4875.72	4735.94	16909.7	17525.8	7497.9	6855.07	11135.7	6118.93	8779.11	4980.19	11984.8	6991.48	8779.11	4980.19	11984.8	0.732519	0.272324	0	0.510556	0.057722	0	0.415541	0.015811	-1	0.567277	0.041561	-1	0.813899	0.452574	0	1.43475	0.230553	0
Q5XJW6_RAT	Q5XJW6	Cfh	Cfh protein	29803.9	19858.4	26470.4	14630.6	23073	0	13876.6	0	21667.4	15083.5	11968.6	0	0	30162.4	0	13555.4	17243	9851.98	16546.9	20472.9	22767.2	11772	11610.4	15534	22767.2	16875.9	21065.5	15534	0.75782	0.35819	0	1.46564	0.052642	0	0.747418	0.47487	0	0.986274	0.979125	0	0.509962	0.080276	0	0.517059	0.034077	-1
RAP1B_RAT	Q62636	Rap1b	Ras-related protein Rap-1b	139578	164901	96109.8	158688	84591.6	153917	179899	130442	200403	169640	86986.7	66875.6	77978.1	97180.2	98807.2	297768	148375	263505	232799	140844	128774	166860	85565.6	216658	128774	166860	85565.6	216658	0.770155	0.173709	0	0.594363	0.03713	-1	0.394934	0.003305	-1	0.512798	0.00028	-1	0.664465	0.037917	-1	1.29576	0.095608	0
Q62669_RAT	Q62669	LOC103694855	Globin a1	16139.1	14357.5	32754.5	29591	28348.9	7850.78	6920.24	66866.7	18101.1	24168.2	10587.9	56615.5	0	10180.3	10292.4	17902.8	17494.9	42214	19154.9	21253.4	24238.2	24781.4	17877.7	23604	24238.2	24781.4	21919	23604	1.04988	0.924035	0	1.02687	0.91858	0	0.757402	0.613377	0	0.721418	0.652329	0	0.737585	0.562169	0	1.02241	0.963879	0
DEF3A_RAT	Q62713		Neutrophil antibiotic peptide NP-3A	10848.3	30248.8	33805.7	0	0	0	13025.6	10758.9	11651.9	16869.9	16231.7	33933.3	23145.5	21201.7	40811.9	8187.74	0	10902.9	0	19234.8	15875.3	10765.1	27064.8	8744.67	24967.6	13076.6	27064.8	12775.1	1.23104	0.625714	0	1.81543	0.367461	0	3.095	0.009824	1	2.51413	0.013382	1	1.70483	0.207131	0	0.678099	0.50155	0
SPP24_RAT	Q62740	Spp2	Secreted phosphoprotein 24	115931	127554	162612	129894	153023	161235	121881	340857	102400	101530	96097.7	183947	131300	157759	197541	115734	117234	86404.2	87026.4	199945	137803	165581	153329	121269	137803	165581	153329	121269	1.3654	0.398487	0	1.13634	0.483267	0	1.26437	0.279786	0	0.926008	0.807678	0	1.11267	0.464329	0	1.20158	0.562287	0
PDE3A_RAT	Q62865	Pde3a	cGMP-inhibited 3',5'-cyclic phosphodiesterase A	4557.61	4206.25	0	0	0	11675.3	7285.23	5212.97	16800.1	0	3944.3	1048.19	0	0	6047.12	10316.3	10674.3	8236.31	8642.08	13120.9	4571.15	8443.92	4082.65	10198	4381.93	10243.4	3679.87	10198	0.827999	0.551082	0	0.448241	0.006378	-1	0.400339	0.001007	-1	0.483502	0.159694	0	0.893134	0.757138	0	1.84722	0.228026	0
ECM1_RAT	Q62894	Ecm1	Extracellular matrix protein 1	2.08172e+06	2.57605e+06	2.83161e+06	1.68623e+06	1.9169e+06	1.3569e+06	1.79226e+06	1.25361e+06	1804969	1649524	2.00197e+06	3236407	1.76379e+06	1.99839e+06	2.0316e+06	1.30522e+06	2.04547e+06	1.18704e+06	1.58436e+06	2081103	2.2185e+06	1.57145e+06	2.20643e+06	1.64064e+06	2.2185e+06	1.57145e+06	2.20643e+06	1.64064e+06	0.957829	0.757269	0	1.35222	0.07353	0	1.34486	0.115304	0	1.40407	0.056738	0	0.994558	0.972288	0	0.708339	0.027298	0
PDLI5_RAT	Q62920	Pdlim5	PDZ and LIM domain protein 5	9470.16	0	0	9052.79	5069.35	15027.2	14647.2	9845.69	11954.7	11748.5	10432.2	0	3553.03	5431.8	8575.78	17893.1	14308.6	17184.3	14324.5	0	5902.11	12644.7	6189.33	12925.1	7864.1	12644.7	6998.21	15927.6	0.978301	0.933113	0	0.456638	0.07503	0	0.47886	0.083685	0	0.489481	0.00594	-1	1.04866	0.893581	0	2.1424	0.005388	1
ZPI_RAT	Q62975	Serpina10	Protein Z-dependent protease inhibitor	1.80637e+06	1.95897e+06	1.8636e+06	1.99438e+06	2.22112e+06	1.75063e+06	1.12731e+06	2.12118e+06	1.58139e+06	1.42046e+06	1740599	2.00734e+06	3.37763e+06	2.40421e+06	2235329	1.46838e+06	1.26451e+06	1052504	1.14804e+06	1.55137e+06	1.96889e+06	1.60019e+06	2.35302e+06	1.29696e+06	1.96889e+06	1.60019e+06	2.35302e+06	1.29696e+06	1.2338	0.150504	0	1.51808	0.00046	1	1.81426	0.007162	1	1.47046	0.04914	0	1.1951	0.219478	0	0.812738	0.075473	0
A1M_RAT	Q63041	A1m	Alpha-1-macroglobulin	3581691	2.97495e+06	3612954	3.04729e+06	3.82467e+06	3.08879e+06	2193618	2.63725e+06	2.9906e+06	2.90208e+06	2872614	3282574	3.68541e+06	3.10884e+06	3096136	3.12436e+06	2.87601e+06	3.08974e+06	2.55041e+06	2.643e+06	3.40831e+06	2762470	3.20912e+06	2.85671e+06	3.40831e+06	2762470	3.20912e+06	2.85671e+06	0.967013	0.646644	0	1.19309	0.0267	0	1.12336	0.083156	0	1.16168	0.06656	0	0.941556	0.383053	0	0.81051	0.023986	0
NUCB1_RAT	Q63083	Nucb1	Nucleobindin-1	66069.4	69967.5	104480	97987.4	88596	109305	82825.3	139859	82583.4	105845	58292.1	110592	45340	46894.5	83378.3	92626.8	140084	61095.3	90661.8	66401.1	85420	104084	68899.4	90173.8	85420	104084	68899.4	90173.8	1.15426	0.449899	0	0.947283	0.772497	0	0.764074	0.288628	0	0.661962	0.063138	0	0.806596	0.289602	0	1.21849	0.188373	0
PRS6A_RAT	Q63569	Psmc3	26S proteasome regulatory subunit 6A	0	0	0	0	0	0	13638.6	0	4201.97	15221	0	0	0	0	0	20945.7	0	18200	17901	0	2099.2	7110.59	3291.84	12121.1		11020.5		19015.6	0.58663	0.366509	0	0.173186	0.046811	-1	0.27158	0.088038	0	0.462949	0.299136	0	1.56814	0.484095	0	3.38728	0.140414	0
Q63607_RAT	Q63607	Tpm1	Alpha-tropomyosin 3	1.45718e+06	1.95207e+06	1.176e+06	1.06722e+06	788424	1.79023e+06	2.52734e+06	1.10484e+06	2.06748e+06	2.67001e+06	905812	1.2696e+06	595102	1.1865e+06	1.55088e+06	1.83027e+06	2.29974e+06	2.5203e+06	3.06187e+06	2.8288e+06	1.28818e+06	2.03198e+06	1.10158e+06	2.50819e+06	1.28818e+06	2.03198e+06	1.10158e+06	2.50819e+06	0.810136	0.213601	0	0.513589	0.003024	-1	0.439192	0.000789	-1	0.542121	0.020874	-1	0.855143	0.487151	0	1.5774	0.061929	0
TPM3_RAT	Q63610	Tpm3	Tropomyosin alpha-3 chain	506682	704955	356141	377023	263860	529714	842719	379534	590870	804361	305691	402006	223560	393328	520101	590442	639311	752688	830429	859394	441732	629439	368937	734453	441732	629439	368937	734453	0.857018	0.329861	0	0.601444	0.013392	-1	0.502329	0.000985	-1	0.586136	0.031259	-1	0.835205	0.447778	0	1.42493	0.142665	0
HYOU1_RAT	Q63617	Hyou1	Hypoxia up-regulated protein 1	20237.6	18388.6	0	17719	15152.4	0	2240.8	6730.09	72944.2	14643.5	17278.7	26736.7	24432.2	9380.2	10773.2	8179.5	25346.7	9579.46	8476.85	17761.8	15086	19635.7	17720.2	13868.9	17874.4	24139.7	17720.2	13868.9	1.41581	0.689996	0	1.08776	0.791258	0	1.2777	0.450354	0	0.902449	0.89435	0	1.17461	0.578146	0	1.30159	0.750742	0
AMBP_RAT	Q64240	Ambp	Protein AMBP	3.41523e+06	2.19888e+06	4795613	2.93804e+06	3643687	2330421	2145246	3505442	3.08154e+06	2.68106e+06	2.37739e+06	3.81655e+06	4.15069e+06	2962673	3.89761e+06	1.39794e+06	2.61216e+06	2600752	1.89615e+06	2.65001e+06	3.39829e+06	2.74874e+06	3.44098e+06	2.2314e+06	3.39829e+06	2.74874e+06	3.44098e+06	2.2314e+06	1.23185	0.180831	0	1.52294	0.04661	1	1.54207	0.019861	1	1.25184	0.13366	0	1.01256	0.939157	0	0.80886	0.225414	0
PPP6_RAT	Q64620	Ppp6c	Serine/threonine-protein phosphatase 6 catalytic subunit	8561.24	6003.7	0	8999.82	0	15649.6	9834.29	6891.81	29491.7	13461.3	10260.8	0	5496.68	0	0	14961.5	13322.4	11200.7	21292.7	12214.7	6308.92	15065.8	6887.41	14598.4	7854.92	15065.8	7878.75	14598.4	1.03201	0.916039	0	0.432165	0.004207	-1	0.471792	0.009159	-1	0.457157	0.08386	0	1.09169	0.751403	0	2.38801	0.062968	0
NPL_RAT	Q66H59	Npl	N-acetylneuraminate lyase	19173.3	16316.8	15862.3	24476.7	23034.6	15608.6	10756.9	15907.4	11735.2	14041.3	28158.8	28191.3	26444.2	18766.3	24077.7	12620.7	8447.54	7191.16	17300.4	13541.8	19772.7	13609.9	25127.7	11820.3	19772.7	13609.9	25127.7	11820.3	1.1514	0.417256	0	1.67278	0.013429	1	2.12581	0.00077	1	1.84628	0.000479	1	1.27083	0.0622	0	0.688315	0.015739	0
OLFL1_RAT	Q66H86	Olfml1	Olfactomedin-like protein 1	17601.7	16127	15385	16963.1	20720.5	8238.55	19631.9	9557.52	10244.4	12803.9	16186.8	29138.4	23685.9	0	10113.3	8938.93	6017.96	3304.45	20181	13513.4	17359.5	12095.3	16178.2	10391.2	17359.5	12095.3	19781.1	10391.2	1.164	0.648531	0	1.6706	0.055639	0	1.55692	0.338315	0	1.33756	0.458976	0	0.93195	0.816587	0	0.696753	0.045502	0
CAVN2_RAT	Q66H98	Cavin2	Caveolae-associated protein 2	148162	180943	91290.3	202190	87936.5	305292	313270	132393	283105	247304	103252	156512	91511.3	105254	267949	261935	257138	233062	234537	355868	142104	256273	144895	268508	142104	256273	144895	268508	0.954433	0.76755	0	0.529236	0.004472	-1	0.539632	0.014501	-1	0.565395	0.043474	-1	1.01964	0.946168	0	1.80341	0.022031	1
MARE1_RAT	Q66HR2	Mapre1	Microtubule-associated protein RP/EB family member 1	77891.4	97662.9	47329.2	46835.5	37345.1	47863.2	102890	51959.6	93728.7	98486.4	62380.8	72497.4	52316.7	62034.8	102635	77477.8	96321.5	87009.9	77554.7	107704	61412.8	78985.5	70373	89213.5	61412.8	78985.5	70373	89213.5	0.885353	0.464047	0	0.68838	0.060674	0	0.788815	0.108493	0	0.890961	0.576305	0	1.1459	0.547946	0	1.28614	0.317905	0
GELS_RAT	Q68FP1	Gsn	Gelsolin	112347	134368	146173	116835	127211	124917	109601	93405.1	122473	128837	118545	171909	150986	158017	125340	118663	117312	144771	154533	124380	127387	115847	144959	131932	127387	115847	144959	131932	0.87808	0.142853	0	0.965551	0.650165	0	1.09874	0.328753	0	1.2513	0.040731	0	1.13794	0.172707	0	0.909408	0.229896	0
BIN2_RAT	Q68FR2	Bin2	Bridging integrator 2	3715.21	14699.1	11138.7	8844.59	0	15840.2	22548.2	18797.9	13519.1	19923.9	6252.65	0	5027.46	5856.73	18694.2	27210.3	25688.1	26922.1	29124.7	24118	8696.29	18125.9	7933.35	26612.7	9599.4	18125.9	8957.77	26612.7	0.6811	0.001424	0	0.326773	3.4e-05	-1	0.298105	0.000176	-1	0.437681	0.011868	-1	0.912269	0.826915	0	2.08432	0.006002	1
EF1G_RAT	Q68FR6	Eef1g	Elongation factor 1-gamma	49725.4	63660.4	48002.5	43215.3	30553.9	51988.4	62087.6	37688.5	64149.1	59458	36236.7	46404.9	36460.6	48078.9	43092.1	75753.7	71389.8	74494.8	74290.6	54214.7	47031.5	55074.3	42054.6	70028.7	47031.5	55074.3	42054.6	70028.7	0.786453	0.044101	0	0.671603	0.008818	0	0.600534	0.000348	-1	0.763598	0.042545	0	0.894181	0.422162	0	1.17101	0.295641	0
EF1D_RAT	Q68FR9	Eef1d	Elongation factor 1-delta	25508.8	23697.9	0	17777.6	0	24015.2	32984.8	32322	33360.2	32858.8	25144.5	18173.8	0	24172.6	31121.6	40680.2	40238.5	32110.4	43389.2	43166.7	14809.9	31108.2	19975.5	39917	22328.1	31108.2	24653.1	39917	0.779322	0.011849	0	0.371016	0.00132	-1	0.500427	0.00676	-1	0.642131	0.073604	0	1.3488	0.481661	0	2.10051	0.012782	1
CSN3_RAT	Q68FW9	Cops3	COP9 signalosome complex subunit 3	9582.57	10725	0	11671.4	0	13765.3	12210.9	11613.4	16597.8	12374.8	8145.23	13689.6	9603.69	7061.68	10441.6	16494.2	18577.9	13726.1	12713.3	13745.3	9862.11	13312.4	9788.35	15051.4	10659.7	13312.4	9788.35	15051.4	0.884466	0.250615	0	0.65523	0.024868	-1	0.65033	0.010028	-1	0.73528	0.040701	0	0.992521	0.970216	0	1.34986	0.088826	0
Q68FY4_RAT	Q68FY4	Gc	Group specific component	713512	646036	620935	574622	484599	1.79175e+06	1.41291e+06	635353	630506	899685	843878	679908	679305	785719	1.04315e+06	1.00716e+06	824304	976875	935638	956970	607941	1.07404e+06	806392	940190	607941	1.07404e+06	806392	940190	1.14237	0.578561	0	0.646615	0.000147	-1	0.857691	0.108317	0	0.750802	0.294695	0	1.32643	0.033056	0	1.76669	0.079638	0
Q6AXN2_RAT	Q6AXN2	Efemp1	EGF-containing fibulin-like extracellular matrix protein 1	148874	190565	164825	148705	176490	109314	110166	116272	175188	140369	162431	195499	137524	143495	132972	151118	150199	109256	130623	114902	165892	130262	154384	131220	165892	130262	154384	131220	0.992698	0.951507	0	1.26423	0.019177	0	1.17653	0.145277	0	1.18519	0.19351	0	0.930631	0.435108	0	0.78522	0.044244	0
Q6AY18_RAT	Q6AY18	Sar1a	SAR1 gene homolog A (S. cerevisiae), isoform CRA_b	9381.59	8761.78	0	20680	0	0	12651.8	7135.49	20612.7	10933.4	8661.74	21475.8	0	0	0	30294.3	20631.5	20648.2	24243	17296.4	9842.93	10647.7	7185.3	22622.7	12941.1	12833.4	15068.8	22622.7	0.470663	0.013693	-1	0.435091	0.007555	-1	0.317615	0.007991	-1	0.674824	0.500598	0	0.729996	0.591356	0	1.08176	0.853126	0
TBA8_RAT	Q6AY56	Tuba8	Tubulin alpha-8 chain	122745	162240	82504.7	166654	85665.9	237426	196077	109669	198713	187054	127202	46618.6	50682.9	91948.5	100891	248405	184379	231072	173160	106668	123962	185788	83468.6	188737	123962	185788	83468.6	188737	0.984376	0.929867	0	0.656798	0.067729	0	0.442249	0.00695	-1	0.449268	0.004268	-1	0.673341	0.12535	0	1.49875	0.055257	0
OAF_RAT	Q6AYE5	Oaf	Out at first protein homolog	19856.4	24785.9	29216.4	21010.7	23967.6	29566.7	25713.7	25899.1	24513.6	24495.4	27976.1	30194.1	29094.4	29602.8	29521	20786.1	19628.5	17572.3	25304.5	21761.8	23767.4	26037.7	29277.7	21010.6	23767.4	26037.7	29277.7	21010.6	1.23926	0.013049	0	1.13121	0.221456	0	1.39347	0.000258	0	1.12444	0.011895	0	1.23184	0.011164	0	1.09552	0.262482	0
PRUN1_RAT	Q6AYG3	Prune1	Exopolyphosphatase PRUNE1	1658.2	3609.32	0	2296.36	0	0	7838.94	4671.22	11341.9	7168.01	3810.61	0	0	0	0	9202.7	9051.9	11797	10372.7	6307.96	2573.94	6680.2	4493.4	9346.44	2521.29	7755.03	3810.61	9346.44	0.714733	0.169106	0	0.275393	0.000147	-1	0.480761	0.005052	-1	0.672644	0.248087	0	1.74573	0.088647	0	2.59532	0.031333	1
EIF3D_RAT	Q6AYK8	Eif3d	Eukaryotic translation initiation factor 3 subunit D	0	0	0	0	0	13520.7	16663.7	10609	9091.84	0	40735.9	0	0	0	0	3581.54	0	4972.18	8019.51	1207.01	3290.09	10177.3	14702.1	4163.88		12471.3	40735.9	4445.06	2.44419	0.069404	0	0.790149	0.545122	0	3.53086	0.158566	0	1.44459	0.54624	0	4.4686	0.128254	0	3.09333	0.036661	1
Q6AYQ9_RAT	Q6AYQ9	Ppic	Peptidyl-prolyl cis-trans isomerase	54100.3	32669.1	37944.6	55910.9	47205.9	52858.1	32471.7	39286.4	39074	32904	30127.1	53946.5	28341.5	25018.9	17067.1	22867.9	29148.1	27388.1	33951.4	37329.8	45566.2	39318.8	30900.2	30137.1	45566.2	39318.8	30900.2	30137.1	1.30467	0.073874	0	1.51197	0.017487	1	1.02532	0.91183	0	0.785889	0.275707	0	0.67814	0.091605	0	0.862895	0.314694	0
Q6AYS3_RAT	Q6AYS3	Ctsa	Carboxypeptidase	7104.34	5891.03	3953.43	2017.65	10553.5	12114.6	6154.86	9281.72	4661.86	11296.1	7894.46	0	54285.5	0	10591.9	6854.35	11357.1	4517.97	4905.22	39215.8	5903.98	8701.82	16637.5	13370.1	5903.98	8701.82	24257.3	13370.1	0.650843	0.507581	0	0.441582	0.299657	0	1.24438	0.784274	0	1.91195	0.432117	0	2.81801	0.295743	0	1.47389	0.208086	0
Q6IE07_RAT	Q6IE07	Tryx5	Trypsin X5	63859.3	181350	123338	0	56282.8	43852	46885.5	0	46972.7	91387.3	0	803289	61648.4	99269.4	184530	38259	257124	15778.8	69457.7	244293	85416.7	46056.8	230132	124983	106208	57274.4	287184	124983	0.368506	0.181926	0	0.683428	0.531172	0	1.84131	0.517473	0	4.99671	0.245896	0	2.69423	0.361418	0	0.539202	0.278713	0
MUG2_RAT	Q6IE52	Mug2	Murinoglobulin-2	51854.3	46332.2	50493	45696.4	55042.6	38237.9	40116.9	33930.6	42626.4	56871	26691.5	43109.8	49247.7	27738.5	42691	50273.4	42012.6	43280.1	46284.4	44596.8	49883.7	42356.5	37895.7	45289.5	49883.7	42356.5	37895.7	45289.5	0.93524	0.50001	0	1.10144	0.076457	0	0.836744	0.157201	0	0.894683	0.475918	0	0.75968	0.038338	0	0.849105	0.115982	0
K1C42_RAT	Q6IFU7	Krt42	Keratin, type I cytoskeletal 42	0	0	0	11736.8	0	0	23847.1	0	0	0	0	73054.2	0	0	0	0	4733.9	0	0	44887.2	4284.48	5810.22	17577.1	11475.6	11736.8	23847.1	73054.2	24810.5	0.50631	0.56878	0	0.373355	0.427585	0	1.53169	0.716495	0	3.0252	0.443312	0	4.1025	0.370249	0	1.35611	0.76352	0
K1C14_RAT	Q6IFV1	Krt14	Keratin, type I cytoskeletal 14	43185.2	77203.7	214075	17565.1	64382.3	19317.7	138766	33462.4	26325.9	75498.3	9688.32	457133	47194.4	72795	48403.4	26669	57280.2	11902.9	29557.2	137487	83282.2	58674.1	127043	52579.3	83282.2	58674.1	127043	52579.3	1.11592	0.852029	0	1.58394	0.474716	0	2.41621	0.412389	0	2.16523	0.449921	0	1.52545	0.639499	0	0.704521	0.563483	0
CBPQ_RAT	Q6IRK9	Cpq	Carboxypeptidase Q	26008.6	28912.7	37183.4	20340.3	34035.9	35835.6	24534.2	16361.2	24594.3	26154.6	5326.94	11960.3	49122	34409.9	34858.1	18512.2	28712.4	20566	30278.5	19745.1	29296.2	25496	27135.4	23562.8	29296.2	25496	27135.4	23562.8	1.08204	0.638306	0	1.24332	0.174812	0	1.15162	0.68301	0	1.0643	0.854296	0	0.926245	0.80786	0	0.870284	0.401722	0
Q6IRS6_RAT	Q6IRS6	Fetub	Fetub protein	430673	714208	747250	428089	604556	658480	460282	415054	523600	452416	532738	794988	419780	407299	432643	453600	418020	523889	495936	588077	584955	501966	517490	495904	584955	501966	517490	495904	1.01222	0.909876	0	1.17957	0.262126	0	1.04353	0.790319	0	1.03093	0.858829	0	0.884665	0.51683	0	0.858128	0.330879	0
QSOX1_RAT	Q6IUU3	Qsox1	Sulfhydryl oxidase 1	11540.1	27292	19267.4	17689.2	17525.7	11804.2	10541.3	9746.81	8288.62	15827.1	11509.8	35881.7	0	10294.5	0	13144.8	12065.2	7313.99	19302.8	0	18662.9	11241.6	12894.4	10646.6	18662.9	11241.6	19228.7	12956.7	1.05588	0.859694	0	1.75294	0.075151	0	1.21112	0.74594	0	1.14702	0.794245	0	0.69091	0.40107	0	0.602352	0.030699	-1
HABP2_RAT	Q6L711	Habp2	Hyaluronan-binding protein 2	336808	699967	864298	361109	492643	279727	479190	402570	465882	292644	723056	596738	461755	349480	466258	343466	510868	376776	446553	548698	550965	384003	519458	445272	550965	384003	519458	445272	0.8624	0.315181	0	1.23737	0.358815	0	1.16661	0.351634	0	1.35274	0.115577	0	0.942814	0.79958	0	0.696964	0.166771	0
CLIC1_RAT	Q6MG61	Clic1	Chloride intracellular channel protein 1	111447	122863	75670.6	89378.3	68909.4	133368	153308	122941	138967	155874	94206.2	77305.4	53422.3	93280.4	103035	165906	151651	183659	163226	162054	93653.6	140891	84249.9	165299	93653.6	140891	84249.9	165299	0.852342	0.016367	0	0.566571	0.000257	-1	0.509681	4.5e-05	-1	0.597977	0.000738	-1	0.89959	0.506415	0	1.50439	0.004338	1
Q6MG90_RAT	Q6MG90	C4b	Complement C4B (Chido blood group)	2.8044e+06	2931051	3.15501e+06	2378274	4464990	2393797	1.98161e+06	3.27358e+06	2.77862e+06	2.31143e+06	3.36665e+06	3018170	5165543	4051610	3090977	1.92331e+06	2.5279e+06	1890884	2291389	2309789	3.14675e+06	2.54781e+06	3.73859e+06	2.18865e+06	3.14675e+06	2.54781e+06	3.73859e+06	2.18865e+06	1.1641	0.193406	0	1.43775	0.033412	0	1.70817	0.006046	1	1.46737	0.031557	0	1.18808	0.299925	0	0.809665	0.188534	0
Q6MGA6_RAT	Q6MGA6	Psmb9	Proteasome subunit beta	122642	101180	122251	106042	106543	109681	88239.8	103716	93512.2	82431.6	122549	121249	89003.3	135768	165180	45274	67922.1	67842.3	68764.6	75069.2	111732	95516.1	126750	64974.4	111732	95516.1	126750	64974.4	1.47006	0.002679	0	1.71962	0.000126	1	1.95076	0.001676	1	1.327	0.046536	0	1.13441	0.284691	0	0.854871	0.041709	0
Q6P3V8_RAT	Q6P3V8	Eif4a1	Eukaryotic translation initiation factor 4A1	51301.3	57617.7	28670.3	42655.6	29525.5	78969.7	83040.3	67543.2	62533.7	57777.5	52190.8	54161.1	44267	47332.4	49647.1	77005.3	68156.7	79618.4	93932.5	58185.9	41954.1	69972.9	49519.7	75379.8	41954.1	69972.9	49519.7	75379.8	0.928272	0.500449	0	0.556569	0.003795	-1	0.656936	0.003175	-1	0.707698	0.003946	0	1.18033	0.244417	0	1.66785	0.005751	1
TCPG_RAT	Q6P502	Cct3	T-complex protein 1 subunit gamma	26962.2	43718	13391	28304	17072	42943.3	46643.5	23686.8	55534.4	62985.8	20567.9	20294.2	12601.9	30939.7	15179.4	53392.1	53139.5	45161.8	47221.1	52669.2	25889.4	46358.8	19916.6	50316.7	25889.4	46358.8	19916.6	50316.7	0.921339	0.580686	0	0.514529	0.002303	-1	0.395824	2.9e-05	-1	0.429619	0.007075	-1	0.769294	0.360007	0	1.79065	0.042642	1
SIL1_RAT	Q6P6S4	Sil1	Nucleotide exchange factor SIL1	19897.6	8698.39	13400.3	10550.5	14676	24938.6	10677.7	20987.4	14361.9	13691.5	11251	16237.9	16141.6	17256.4	14931.1	15528.3	13395.7	11211.3	11634.6	16060	13444.6	16931.4	15163.6	13566	13444.6	16931.4	15163.6	13566	1.24808	0.262838	0	0.991052	0.956589	0	1.11777	0.29813	0	0.89559	0.547686	0	1.12786	0.455084	0	1.25935	0.314178	0
C1S_RAT	Q6P6T1	C1s	Complement C1s subcomponent	277840	223562	205690	0	148415	0	246493	1.05997	157002	162797	0	0	197278	250628	271291	72881	0	96642.5	43992.3	0	171931	114054	144625	43669.5	213877	141573	239732	71171.9	2.61174	0.212385	0	3.93709	0.034432	1	3.3118	0.144238	0	1.26804	0.700617	0	0.841179	0.727512	0	0.663369	0.414889	0
IC1_RAT	Q6P734	Serping1	Plasma protease C1 inhibitor	1.20853e+06	1.14871e+06	1.24534e+06	989928	1.35942e+06	1334776	946063	960346	956967	1.0702e+06	1.1232e+06	1309476	1417738	1.15604e+06	1.25669e+06	624812	787281	773494	680528	881016	1.19038e+06	1.05367e+06	1.25263e+06	749426	1.19038e+06	1.05367e+06	1.25263e+06	749426	1.40597	0.007728	0	1.58839	0.000381	1	1.67145	8.8e-05	1	1.18882	0.060205	0	1.05229	0.462999	0	0.885152	0.190558	0
BZW1_RAT	Q6P7P5	Bzw1	Basic leucine zipper and W2 domain-containing protein 1	26209.3	94334.7	0	0	0	0	5808.52	14064.3	0	2493.7	0	0	0	0	13971.7	106176	117168	3287.46	0	2907.84	26032.3	6029.15	4707.19	47401.9	60272	7455.5	13971.7	57384.8	0.127192	0.15559	0	0.549182	0.519118	0	0.099304	0.144719	0	0.780739	0.689062	0	0.180821	0.265981	0	0.231603	0.293528	0
Q6P9V6_RAT	Q6P9V6	Psma5	Proteasome subunit alpha type	90945.3	93832.6	119390	81182.9	86126.6	83064.3	64364.1	81828.5	74278.8	70324.7	83005.3	121563	83853.1	96292	128199	37583.6	64069.4	52713.5	49558.8	71259.3	94295.5	74772.1	102582	55036.9	94295.5	74772.1	102582	55036.9	1.35858	0.020153	0	1.71331	0.002172	1	1.86388	0.002709	1	1.37193	0.02484	0	1.08788	0.493637	0	0.792955	0.031564	0
Q6PDW4_RAT	Q6PDW4	Psmb1	Proteasome subunit beta	364619	337237	428953	241558	330481	324786	265853	323775	298721	253010	286977	416559	257250	340621	353613	126300	222925	191701	201134	302702	340570	293229	331004	208952	340570	293229	331004	208952	1.40333	0.03007	0	1.62989	0.013198	1	1.58411	0.015195	1	1.12882	0.26233	0	0.971913	0.821348	0	0.860996	0.196985	0
HPSE_RAT	Q71RP1	Hpse	Heparanase	12496.2	0	17235.1	14452.3	14674.5	8743.4	33589.7	20655.8	31103	17442.8	23217.8	0	14279.9	24950.2	26832	25671.5	28873.3	26073.4	33143.2	18994.6	13224.7	22306.9	18538.5	26551.2	14714.5	22306.9	22320	26551.2	0.840148	0.430189	0	0.498083	0.001597	-1	0.698217	0.1426	0	0.831064	0.56626	0	1.40181	0.287219	0	1.68677	0.098104	0
DEST_RAT	Q7M0E3	Dstn	Destrin	50578	88571.2	40301.3	40156.1	28879.8	43567.7	75593.1	20769.3	48403.8	65174.4	31480.9	62817.1	22721.6	43461.8	45219.2	68826.5	82239.4	67581.5	87302.6	79615.2	49697.3	50701.7	41140.1	77113	49697.3	50701.7	41140.1	77113	0.657498	0.032029	-1	0.644473	0.037401	-1	0.533504	0.001744	-1	0.811416	0.434853	0	0.827815	0.507902	0	1.02021	0.944468	0
Q7TQ70_RAT	Q7TQ70	Fga	Ac1873	96135.8	72481.5	117043	77345.6	81570.7	88193.5	70668.1	95893.2	84968	64489.6	94920.2	81103.3	99530.1	99867.5	84819.5	65335.2	43942.6	64996.7	62500	105152	88915.3	80842.5	92048.2	68385.3	88915.3	80842.5	92048.2	68385.3	1.18216	0.312667	0	1.30021	0.148966	0	1.34602	0.058483	0	1.13861	0.145534	0	1.03523	0.735075	0	0.909208	0.439486	0
Q80YV8_RAT	Q80YV8	Cxcl12	C-X-C motif chemokine ligand 12	41281.9	47447.5	50516.3	62812.2	72677.9	82585.2	58597.2	46679.5	64364.5	42610.2	59713.8	46774.4	71978.1	91551.5	54241.8	73048.7	35559.4	31074.9	45050	48716.7	54947.2	58967.3	64851.9	46690	54947.2	58967.3	64851.9	46690	1.26296	0.262502	0	1.17685	0.397682	0	1.38899	0.1287	0	1.09979	0.592987	0	1.18026	0.335445	0	1.07316	0.669258	0
Q80ZA3_RAT	Q80ZA3	Serpinf1	Alpha-2 antiplasmin	116875	87487.8	88649	118857	114399	121537	49414.2	70718.3	95944.9	81413.4	96312.8	184880	112225	91967.2	69431.9	58070.1	92537.5	76950.5	79901	89043.4	105254	83805.5	110963	79300.5	105254	83805.5	110963	79300.5	1.05681	0.747597	0	1.32728	0.023302	0	1.39928	0.162953	0	1.32406	0.27403	0	1.05425	0.791908	0	0.796224	0.164335	0
CO6_RAT	Q811M5	C6	Complement component C6	1.95986e+06	2.46435e+06	2673356	2.59492e+06	2.55191e+06	1.87195e+06	1.50452e+06	1.61559e+06	2.14827e+06	1.76486e+06	2549679	2.43484e+06	3.42085e+06	3.1278e+06	3.11643e+06	1502954	1.93974e+06	1.38555e+06	1.63078e+06	1.77886e+06	2.44888e+06	1.78104e+06	2.92992e+06	1.64757e+06	2.44888e+06	1.78104e+06	2.92992e+06	1.64757e+06	1.08101	0.394328	0	1.48635	0.001056	0	1.77832	0.000304	1	1.64506	0.000759	1	1.19643	0.066464	0	0.727288	0.004179	0
CDC42_RAT	Q8CFN2	Cdc42	Cell division control protein 42 homolog	21662.7	42975.8	15160.2	36967.2	20600.6	34900.9	29954	30904.3	27202.4	33060.6	21583.5	23513.4	21223.2	16804.2	30854.4	28530.9	24268.8	38127.5	25975	25191.3	27473.3	31204.4	22795.7	28418.7	27473.3	31204.4	22795.7	28418.7	1.09802	0.357274	0	0.966732	0.876201	0	0.802138	0.138218	0	0.730528	0.01305	0	0.829741	0.441829	0	1.13581	0.514237	0
DMBT1_RAT	Q8CIZ5	Dmbt1	Deleted in malignant brain tumors 1 protein	68918.8	74891.2	45595.4	60411.5	87930.1	47319.4	45263.4	62447.6	57951.5	58753.7	67224.6	78784.8	71232.6	75565.4	54557.5	35796.8	27946.4	38102.2	40593.9	48134.6	67549.4	54347.1	69473	38114.8	67549.4	54347.1	69473	38114.8	1.42588	0.00882	0	1.77226	0.005468	1	1.82273	0.000372	1	1.27832	0.02326	0	1.02848	0.821316	0	0.804554	0.131319	0
FA7_RAT	Q8K3U6	F7	Coagulation factor VII	88037.7	102798	96066.3	122310	139235	126822	108996	212160	112329	93268.2	74936.1	77587.4	156943	120370	82691.6	66579.2	90420.1	76917.6	59822.4	151803	109690	130715	102506	89108.5	109690	130715	102506	89108.5	1.46692	0.158406	0	1.23097	0.309033	0	1.15035	0.574909	0	0.784191	0.316089	0	0.934507	0.706798	0	1.19168	0.38767	0
EHD3_RAT	Q8R491	Ehd3	EH domain-containing protein 3	15406.3	14769.8	0	13752.7	0	13296.6	19035.7	15655.8	16957.1	17106.6	15916.5	12332.7	13992.2	9860.7	17029.3	24457.6	21061.6	26352.6	29436.6	16145	9739.04	16410.3	13826.3	23490.7	14643	16410.3	13826.3	23490.7	0.69859	0.02104	0	0.414592	0.006657	-1	0.588587	0.006102	-1	0.842535	0.142746	0	1.41968	0.247641	0	1.68501	0.068002	0
Q8VHC1_RAT	Q8VHC1	Cst6	Cystatin	8206.58	0	7275.44	0	12568.6	5688.73	2055.86	15214.3	10529.4	5053.95	0	0	0	8105.54	0	4295.03	8590.66	5671.14	0	4269.92	6661.78	7708.44	5630.74	4730.28	9350.22	7708.44	8105.54	5706.69	1.62959	0.291044	0	1.40833	0.416447	0	1.19036	0.655577	0	0.730464	0.471969	0	0.84523	0.677679	0	1.15711	0.734448	0
COR1A_RAT	Q91ZN1	Coro1a	Coronin-1A	0	0	0	6298.33	0	20241.6	17802.1	8908.15	0	12752.4	0	0	0	4021.46	0	10630.6	4640.8	17844.5	14303.5	19198.5	4380.64	12870.8	2525.4	13323.6	6298.33	14926.1	4021.46	13323.6	0.966017	0.90989	0	0.328788	0.0166	-1	0.189543	0.003917	-1	0.196211	0.007378	-1	0.576491	0.245175	0	2.93812	0.027417	1
SKAP2_RAT	Q920G0	Skap2	Src kinase-associated phosphoprotein 2	93752.8	119425	67953.5	67188.4	52308.2	99353	145113	69564.3	142818	143052	55437.1	80570.3	17605.1	76887.7	114640	82393	114551	147054	134335	144624	80125.5	119980	69028.1	124591	80125.5	119980	69028.1	124591	0.962988	0.818182	0	0.643107	0.030014	-1	0.554036	0.023908	-1	0.575331	0.049938	-1	0.8615	0.592423	0	1.4974	0.073144	0
HEPH_RAT	Q920H8	Heph	Hephaestin	20355.9	28084.6	15868.2	16699.1	17098.9	0	6870.92	12547.2	12869.9	14653.9	12832	23664.1	19672.1	15996.7	20486.2	13237.1	19862.8	10669.9	15769.5	14628.1	19621.3	9569.63	18530.2	14833.5	19621.3	11735.5	18530.2	14833.5	0.645138	0.112196	0	1.32278	0.115647	0	1.24922	0.164088	0	1.93636	0.021626	1	0.944391	0.719137	0	0.487715	0.017874	-1
Q923Z2_RAT	Q923Z2	Tpm1	Tropomyosin 1, alpha, isoform CRA_a	15003.9	10660.3	14950.8	5568.36	0	35289.3	33979.7	21541.6	31192.8	36287.7	9693.91	0	3810.89	10515.8	34969.4	28096.3	20845	38461.7	45804.2	35006.1	9680.3	31658.2	12313.7	33642.7	11545.8	31658.2	14747.5	33642.7	0.941014	0.704627	0	0.287739	0.001345	-1	0.366015	0.018924	-1	0.388958	0.017139	-1	1.27204	0.691691	0	3.27038	0.000339	1
ILK_RAT	Q99J82	Ilk	Integrin-linked protein kinase	85144.1	124938	55397.2	92569.6	64167.8	133315	124489	60447.5	123411	131196	67018.9	85903.3	48829.5	75369.2	91130.3	194722	184899	174386	144913	139998	84443.4	114572	73650.2	167783	84443.4	114572	73650.2	167783	0.682855	0.015841	0	0.503289	0.000918	-1	0.43896	9.8e-05	-1	0.642831	0.03031	-1	0.872184	0.471498	0	1.35679	0.13823	0
Q99ME0_RAT	Q99ME0	Ppbp	CXC chemokine RTCK1	4617872	5.475e+06	6.8376e+06	2903147	4.80306e+06	3.38983e+06	4532516	3.46805e+06	3.77253e+06	4480338	4429062	6483240	3.63326e+06	4882933	5.96919e+06	2.49625e+06	5365833	3016077	3.85686e+06	5.54015e+06	4.92734e+06	3.92865e+06	5.07954e+06	4.05503e+06	4.92734e+06	3.92865e+06	5.07954e+06	4.05503e+06	0.968834	0.852551	0	1.21512	0.352669	0	1.25265	0.235995	0	1.29295	0.078418	0	1.03089	0.857499	0	0.797318	0.182323	0
HEPC_RAT	Q99MH3	Hamp	Hepcidin	42278	41600.3	59737.2	36188.1	26282.9	37816.6	139477	120475	141280	0	87484	20030.4	54270.3	131628	33491.7	22475.1	0	70746.9	88710.4	83368.8	41217.3	89263.8	65380.9	53304.9	41217.3	109762	65380.9	66325.3	1.67459	0.306714	0	0.773237	0.528057	0	1.22655	0.662428	0	0.732445	0.506977	0	1.58625	0.2792	0	2.16569	0.12948	0
PCYOX_RAT	Q99ML5	Pcyox1	Prenylcysteine oxidase	7467.8	2619.07	11396.3	14092.7	0	16493.6	7637.8	12795.1	8546.03	0	0	0	0	10672	0	20534.1	0	6503.93	0	0	8862.02	9436.62	3644.96	6639.96	8893.96	11368.1	10672	13519	1.42119	0.53968	0	1.33465	0.599861	0	0.548944	0.477778	0	0.386257	0.098494	0	0.411302	0.085825	0	1.06484	0.860167	0
LASP1_RAT	Q99MZ8	Lasp1	LIM and SH3 domain protein 1	5271.06	0	0	3827.54	0	15017.1	11827.4	9868.57	8124.34	12936.6	0	0	0	5039.37	16569.8	11869.3	0	20870	8985.82	21792.6	4601.8	11554.8	6455.8	13326.2	4549.3	11554.8	10804.6	15879.4	0.867075	0.649962	0	0.34532	0.045574	-1	0.484445	0.159012	0	0.558711	0.114818	0	1.40289	0.525152	0	2.51093	0.001887	1
TGFI1_RAT	Q99PD6	Tgfb1i1	Transforming growth factor beta-1-induced transcript 1 protein	8026.36	8357.07	0	8977.5	3212.83	8440.63	11230.3	0	7614.98	12509.5	0	0	0	8147.93	8377.1	10052.4	10457.5	13382.5	11237.7	11234.5	6072.73	8467.08	7368.03	11272.9	7143.44	9948.85	8262.52	11272.9	0.751098	0.16226	0	0.538699	0.011369	-1	0.653603	0.148998	0	0.870197	0.718224	0	1.2133	0.656177	0	1.39428	0.324025	0
CBPN_RAT	Q9EQV8	Cpn1	Carboxypeptidase N catalytic chain	122400	71366.5	115712	127794	86430.7	179920	96015	190601	100321	92507.4	94585.9	167965	89219	112391	95647.9	120467	105334	123550	78543.4	121423	104741	131873	111962	109863	104741	131873	111962	109863	1.20033	0.375938	0	0.953373	0.721468	0	1.0191	0.903783	0	0.849013	0.470345	0	1.06894	0.702128	0	1.25904	0.300218	0
CBPB2_RAT	Q9EQV9	Cpb2	Carboxypeptidase B2	239242	281360	242005	213784	222445	230005	254708	283674	290212	199471	214223	282640	180138	135936	136463	238833	192477	216439	195590	165537	239767	251614	189880	201775	239767	251614	189880	201775	1.247	0.044254	0	1.18829	0.055144	0	0.941048	0.702734	0	0.754647	0.091715	0	0.791934	0.132697	0	1.04941	0.579643	0
C1QR1_RAT	Q9ET61	Cd93	Complement component C1q receptor	25093.2	15743.8	45497.8	26086.5	9047.28	112421	81720.9	75224.5	106546	94900.4	70584.9	174804	53785.9	26205.3	7200.88	77274.7	67908.7	104834	64607.7	87000.8	24293.7	94162.6	66516.1	80325.2	24293.7	94162.6	66516.1	80325.2	1.17227	0.20952	0	0.302442	0.000369	-1	0.828085	0.658461	0	0.706396	0.384325	0	2.738	0.194788	0	3.87601	7.3e-05	1
Q9JKB7_RAT	Q9JKB7	Gda	Guanine deaminase	13556.3	8471.99	13201.3	11491.1	0	0	4469.22	12167.2	8632.24	10179.1	13015.3	7089.63	0	7436.7	8831.28	13064.7	9933.3	11208	13846.4	0	10079.6	8224.68	8197.26	9847.67	11680.2	8861.92	9093.22	12013.1	0.835191	0.561175	0	1.02355	0.938651	0	0.832406	0.552186	0	0.996666	0.989288	0	0.81325	0.436525	0	0.81597	0.446815	0
UGGG1_RAT	Q9JLA3	Uggt1	UDP-glucose:glycoprotein glucosyltransferase 1	0	1463.59	0	9646.88	0	0	3231.15	27339.5	22238.1	4220.16	23494.4	0	83560	0	4290.12	24239.1	5525.58	24135.9	488.686	0	3976.72	12859.4	25475.2	11350.2	5555.23	14257.2	37114.9	13597.3	1.13296	0.840846	0	0.350365	0.217481	0	2.24447	0.397725	0	1.98106	0.445031	0	6.40608	0.188883	0	3.23367	0.125965	0
BID_RAT	Q9JLT6	Bid	BH3-interacting domain death agonist	0	8351.61	5214.87	13963	0	20334.2	14747	16322.3	25040.3	2075.17	3466.07	10625.8	0	0	19334.3	11762.6	0	17269.6	25646.1	22506.4	6940.88	15703.8	7704.66	15941.6	9176.48	15703.8	11142.1	19296.2	0.985082	0.967297	0	0.435394	0.083153	0	0.483305	0.155623	0	0.490625	0.152306	0	1.11004	0.84675	0	2.2625	0.076873	0
GLRX3_RAT	Q9JLZ1	Glrx3	Glutaredoxin-3	6162.17	31547	14030	5591.29	3240.34	17967.9	17045.8	9928.17	11766.1	14552.2	8886.51	18626.2	8862.8	9932.15	13384	21414.4	21562.4	16585.2	12867	17910.2	12114.2	14252	11938.3	18067.8	12114.2	14252	11938.3	18067.8	0.788806	0.125101	0	0.670482	0.305177	0	0.660751	0.038187	-1	0.837659	0.365213	0	0.985487	0.975335	0	1.17648	0.702864	0
HTRA1_RAT	Q9QZK5	Htra1	Serine protease HTRA1	19719.1	17766.9	19127.9	23512.4	18750.7	20189.6	16127.4	17189.1	18535.5	23963.6	29575.4	28790.6	22065.4	17690.9	25722	20041.9	15798.6	11710.3	20468.9	19881.4	19775.4	19201	24768.9	17580.2	19775.4	19201	24768.9	17580.2	1.09219	0.478181	0	1.12487	0.295128	0	1.4089	0.032471	0	1.28998	0.06462	0	1.25251	0.072908	0	0.970956	0.742601	0
CADH1_RAT	Q9R0T4	Cdh1	Cadherin-1	40878.7	43620.1	52080.6	35314.5	54541.7	27953	37973.1	33685.6	37177.3	43490.3	40675.8	50020.7	29655.7	71442.6	33128.2	14438	32295.4	20814.4	31445.7	36823.4	45287.1	36055.9	44984.6	27163.4	45287.1	36055.9	44984.6	27163.4	1.32737	0.10447	0	1.66721	0.01044	1	1.65608	0.070455	0	1.24764	0.291628	0	0.99332	0.97177	0	0.796162	0.068494	0
INHBC_RAT	Q9WUK5	Inhbc	Inhibin beta C chain	27095.2	26464.4	27026.8	23702.7	19231.7	14224.7	19793.5	25024	20261.4	20017.6	21864.7	34415.5	30466.9	27667.2	13025.2	9425.48	16888.2	9814.08	22044.4	20106.4	24704.2	19864.2	25487.9	15655.7	24704.2	19864.2	25487.9	15655.7	1.26882	0.213253	0	1.57796	0.016709	1	1.62803	0.062373	0	1.28311	0.207474	0	1.03173	0.8502	0	0.804084	0.066333	0
FBLN5_RAT	Q9WVH8	Fbln5	Fibulin-5	187006	362699	202338	190023	229702	276250	207594	211039	229191	192415	222612	361240	126765	208428	184406	239099	243714	142009	188503	162496	234354	223298	220690	195164	234354	223298	220690	195164	1.14415	0.291516	0	1.2008	0.340848	0	1.13079	0.575617	0	0.988323	0.951294	0	0.941697	0.79507	0	0.952823	0.766581	0
ACTN1_RAT	Q9Z1P2	Actn1	Alpha-actinin-1	445851	607707	253538	442754	268816	559718	664249	382570	678524	667407	254915	224436	198085	317560	271794	591825	623361	824691	789757	587076	403733	590494	253358	683342	403733	590494	253358	683342	0.864126	0.257183	0	0.590821	0.009879	-1	0.370763	5.3e-05	-1	0.429062	0.000491	-1	0.627538	0.059621	0	1.46258	0.062387	0
ESYT1_RAT	Q9Z1X1	Esyt1	Extended synaptotagmin-1	13173.4	0	0	14642.5	0	12714.6	18962.4	11813.5	18730.8	16513.8	4255.89	0	0	0	0	27630.7	12881.4	21127.4	24850.8	24455.2	6552.37	15747	4205.83	22189.1	13908	15747	4255.89	22189.1	0.709674	0.060531	0	0.295297	0.004167	-1	0.189545	0.000112	-1	0.267087	6.6e-05	-1	0.641879	0.461561	0	2.40326	0.025751	1
R9PXW6_RAT	R9PXW6	Rasgrp2	RAS guanyl releasing protein 2 (Calcium and DAG-regulated) (Predicted), isoform CRA_b	29054.4	46711.4	27561.3	28470.4	18111.6	40764.6	44408.3	24982.8	52581.1	48825.5	19138.1	32059.1	18133.2	16398.2	46116	34322.2	35725	53523.5	53643.9	41959.1	29981.8	42312.5	26368.9	43834.7	29981.8	42312.5	26368.9	43834.7	0.965273	0.81639	0	0.683974	0.057294	0	0.601553	0.038092	-1	0.623195	0.063484	0	0.879497	0.634875	0	1.41127	0.100868	0
[truncated: 4 more columns]
