# Supplementary material for: Immune Responses to Multi-Frequencies of 1.5 GHz and 4.3 GHz Microwave Exposure in Rats: Transcriptomic and Proteomic Analysis
Source: Int J Mol Sci. 2022 Jun 22;23(13):6949. doi: 10.3390/ijms23136949 (PMC9266614; doi:10.3390/ijms23136949)
Supplement: Supplementary file 1 [file ijms-23-06949-s001.zip › Supplementary File S2.xlsx]

## Sheet: Diff.FC1.5.pvalue0.05.anno.all.
ID	Accession	Gene Name	Description	C10_1	C10_2	C10_3	C10_4	C10_5	L10_1	L10_2	L10_3	L10_4	L10_5	LC10_1	LC10_2	LC10_3	LC10_4	LC10_5	S_1	S_2	S_3	S_4	S_5	Imputation(C10)	Imputation(L10)	Imputation(LC10)	Imputation(SHAM)	Keep(C10)	Keep(L10)	Keep(LC10)	Keep(SHAM)	FC(L10_SHAM)	pValue(L10_SHAM)	Sig(L10_SHAM)	FC(C10_SHAM)	pValue(C10_SHAM)	Sig(C10_SHAM)	FC(LC10_SHAM)	pValue(LC10_SHAM)	Sig(LC10_SHAM)	FC(LC10_L10)	pValue(LC10_L10)	Sig(LC10_L10)	FC(LC10_C10)	pValue(LC10_C10)	Sig(LC10_C10)	FC(L10_C10)	pValue(L10_C10)	Sig(L10_C10)
A0A096MIS3_RAT	A0A096MIS3	Eif2b4	Translation initiation factor eIF-2B subunit delta	37256.1	32528	50332.4	40718.9	47147.1	43781.8	42923.9	40150.8	31960.5	40733.4	32822.4	37373.9	39073.4	33776.7	12446.5	41088.5	59822.6	39030.7	43150.1	60378.8	41596.5	39910.1	31098.6	48694.1	41596.5	39910.1	31098.6	48694.1	0.819607	0.126435	0	0.854241	0.248799	0	0.638652	0.030741	-1	0.779217	0.131117	0	0.747625	0.10727	0	0.959457	0.673217	0
A0A096MIV5_RAT	A0A096MIV5	Abcf2	ATP-binding cassette subfamily F member 2	100204	30575.2	122113	82073.8	82033.8	138300	196332	79659.7	81287.7	90547	105296	74328	74424.9	50014.9	62273.7	0	73855.7	100357	76390.7	60841.9	83399.9	117225	73267.6	64919.8	83399.9	117225	73267.6	77861.2	1.80569	0.085991	0	1.28466	0.402434	0	1.12859	0.63867	0	0.625015	0.108018	0	0.87851	0.582722	0	1.40558	0.24731	0
A0A096MIX2_RAT	A0A096MIX2	Ddx17	DEAD (Asp-Glu-Ala-Asp) box polypeptide 17, isoform CRA_a	248440	500064	249628	520809	563848	282247	474841	472277	526883	537427	525918	374268	236389	237574	414598	260374	421644	673747	618008	552720	416558	458735	357749	505298	416558	458735	357749	505298	0.907849	0.608633	0	0.82438	0.407366	0	0.707996	0.149501	0	0.779861	0.19776	0	0.858823	0.525025	0	1.10125	0.625442	0
A0A096MIX8_RAT	A0A096MIX8	Taf9	Transcription initiation factor TFIID subunit 9 (Fragment)	28788.5	18899.4	30573.2	30271.9	21457.2	30151.3	21374.6	25815.4	22105.5	26179.5	15684.6	30645	29326.6	25255.8	25206.7	38580.4	26166.8	23492.8	27018.5	26396.8	25998	25125.3	25223.7	28331	25998	25125.3	25223.7	28331	0.886846	0.327076	0	0.917652	0.533092	0	0.890321	0.42703	0	1.00392	0.975122	0	0.970216	0.833817	0	0.966429	0.771008	0
A0A096MIY6_RAT	A0A096MIY6		Uncharacterized protein	57199.7	38561.8	60558.7	52473	48653.5	60684.4	62898.8	52637.9	41290.1	46513.8	0	65113.4	53834.8	61928.9	9192.79	72411.2	65527.8	46307.9	44237.1	57355.7	51489.3	52805	39919.8	57167.9	51489.3	52805	47517.5	57167.9	0.923682	0.538814	0	0.900668	0.416455	0	0.69829	0.244339	0	0.755985	0.35965	0	0.775302	0.405458	0	1.02555	0.820152	0
A0A096MJ11_RAT	A0A096MJ11	Gsdmd	Gasdermin D	22536.1	68751.2	24690.6	58806.7	61377.4	32528.9	59073.6	57180.5	71560.8	65674.8	66851.8	37553.1	20693.7	31857.2	51419.4	13631.7	17910	60063.6	64917.4	72554.7	47232.4	57203.7	41675.1	45815.5	47232.4	57203.7	41675.1	45815.5	1.24857	0.443256	0	1.03093	0.930883	0	0.909628	0.786737	0	0.728537	0.174583	0	0.88234	0.671919	0	1.21111	0.424283	0
A0A096MJ14_RAT	A0A096MJ14	Hax1	HCLS1-associated protein X-1 (Fragment)	30842.6	26568.9	33440.2	26762	0	30304.3	26889.2	23630.3	20095	26612.4	19223.1	25883.8	31214	24117	23941.8	38212.3	30475.9	21656.7	22763.7	27737.2	26255.5	25506.3	24876	28169.2	29403.4	25506.3	24876	28169.2	0.905468	0.461399	0	0.932067	0.683525	0	0.883092	0.381207	0	0.975288	0.813431	0	0.947455	0.733489	0	0.971462	0.849047	0
A0A096MJ38_RAT	A0A096MJ38	Ifit1bl	Interferon-induced protein with tetratricopeptide repeats 1B-like	41709.1	37181.7	7175.7	35466.1	31684.7	13086.7	14888.3	28260.1	24759.4	13654.9	27105	32143.5	52020.6	19550.1	62603.5	37606.2	65986.3	25394.6	33818.4	23416.1	30643.5	18929.9	38684.5	37244.3	30643.5	18929.9	38684.5	37244.3	0.508262	0.057748	0	0.822769	0.518416	0	1.03867	0.899935	0	2.04357	0.05151	0	1.26241	0.448179	0	0.617746	0.125835	0
A0A096MJ91_RAT	A0A096MJ91	Plch1	Phosphoinositide phospholipase C	115666	121380	118087	55601.7	0	90997.8	65245.5	0	0	0	93305.8	72575.5	84329.9	0	0	99124.8	0	52832.5	88670.3	109626	83752.4	37996.5	55234.6	72681.5	102684	78121.6	83403.7	87563.4	0.522781	0.193777	0	1.15232	0.7091	0	0.759954	0.503861	0	1.45368	0.499315	0	0.659498	0.34725	0	0.453676	0.142619	0
A0A096MJA3_RAT	A0A096MJA3	Ly6g6f	Lymphocyte antigen 6 complex locus protein G6f	0	17529.2	0	0	7151.69	0	0	21272.9	18164.4	20025.2	15922.3	0	0	0	28387.3	0	0	14349.6	21242	9823.48	12795.7	17174.4	15773.3	12150.7	12340.4	19820.8	22154.8	15138.4	1.41345	0.142237	0	1.05308	0.83904	0	1.29814	0.418642	0	0.918419	0.720325	0	1.2327	0.452057	0	1.3422	0.103103	0
A0A096MJB3_RAT	A0A096MJB3	Wdr82	WD repeat domain 82 (Fragment)	0	9037.82	8477.16	7630.07	13241.8	0	2968.86	8629.7	4796.42	7605.03	20517.4	5657.21	2429.51	0	0	0	1935.2	4943.45	10018.7	0	9209.67	6367.83	9159.5	8111.57	9596.71	6000	9534.7	5632.45	0.78503	0.481834	0	1.13538	0.653072	0	1.12919	0.788288	0	1.4384	0.423074	0	0.994553	0.988238	0	0.691428	0.093375	0
A0A096MJG7_RAT	A0A096MJG7	Nebl	Nebulette (Fragment)	45419.9	46434.8	30125.8	25927.7	38919.2	49871.1	24535	37195	20484	42427.4	22564.1	27216.7	27621.2	54194.7	40902.9	31713.6	55324.1	45316.3	23954.6	57391.7	37365.5	34902.5	34499.9	42740.1	37365.5	34902.5	34499.9	42740.1	0.816622	0.385089	0	0.874249	0.505151	0	0.807203	0.373092	0	0.988466	0.960994	0	0.92331	0.696552	0	0.934083	0.727878	0
A0A096MJI4_RAT	A0A096MJI4	Gigyf2	Uncharacterized protein (Fragment)	0	0	0	0	14627	0	0	15350.2	0	0	0	12906.1	0	0	0	11235.8	0	9264.59	12126.6	0	10187	9170.54	10447.5	10100.3	14627	15350.2	12906.1	10875.7	0.907948	0.619788	0	1.00859	0.954882	0	1.03438	0.881163	0	1.13925	0.649798	0	1.02557	0.919853	0	0.900218	0.643841	0
A0A096MJI9_RAT	A0A096MJI9	Atp1b1	Sodium/potassium-transporting ATPase subunit beta (Fragment)	56664.5	60671.9	67039.1	43666.1	48870.9	67239.8	49017.4	33623.3	39843.3	49180.8	49923.7	28338.9	51716.8	0	23390.5	0	54361.1	54386.6	49783.6	57518	55382.5	47780.9	33702.9	46384.3	55382.5	47780.9	38342.4	54012.3	1.03011	0.887822	0	1.19399	0.335063	0	0.726601	0.267191	0	0.705362	0.166679	0	0.608547	0.032622	-1	0.862744	0.31161	0
A0A096MJL2_RAT	A0A096MJL2		Uncharacterized protein (Fragment)	1981.33	0	0	10944.8	0	9889.95	0	0	16741.5	10352.6	0	12598.4	0	0	7080.55	7477.88	0	0	10669.7	0	7967.98	10685.7	8328.48	11298.5	6463.06	12328	9839.47	9073.77	0.945763	0.781558	0	0.705224	0.162529	0	0.73713	0.161022	0	0.779403	0.298059	0	1.04524	0.8708	0	1.34108	0.278971	0
A0A096MJM1_RAT	A0A096MJM1	Rhog	Ras homolog family member G (Fragment)	131508	119505	118615	114404	105160	111895	119138	121460	127047	124296	135449	116031	125380	92886.3	160050	108170	113820	94800.2	119918	133892	117839	120767	125959	114120	117839	120767	125959	114120	1.05825	0.367109	0	1.03258	0.64351	0	1.10374	0.382152	0	1.04299	0.659644	0	1.06891	0.512472	0	1.02485	0.572921	0
A0A096MJM8_RAT	A0A096MJM8	Las1l	LAS1-like, ribosome biogenesis factor (Fragment)	17725.1	20901.3	29166.3	27857.8	0	31166.7	24670.6	10102.1	21317.4	12692.3	21233.7	19135.3	27005.7	0	22059.5	19193.7	5514.11	19768.1	19295.7	23091.5	22421.5	19989.8	19998.8	17372.6	23912.6	19989.8	22358.5	17372.6	1.15065	0.609781	0	1.29063	0.243136	0	1.15117	0.536515	0	1.00045	0.998521	0	0.891947	0.535225	0	0.891545	0.61604	0
A0A096MJP3_RAT	A0A096MJP3	Cpsf4	Cleavage and polyadenylation-specificity factor subunit 4	8928.97	0	7877.56	10938.7	0	12085.3	0	0	0	0	0	7352.69	0	0	14066.6	0	6653.15	4945.56	4035.28	0	10058.9	10547.2	11264	9238.23	9248.4	12085.3	10709.7	5211.33	1.14169	0.670642	0	1.08884	0.777262	0	1.21928	0.539922	0	1.06796	0.773469	0	1.11981	0.599738	0	1.04854	0.804715	0
A0A096MJP6_RAT	A0A096MJP6	Ncf1	Neutrophil cytosolic factor 1 (Fragment)	61256.1	53862.5	73043.8	52027.3	58347.1	70352.1	77288.2	55321.7	55169.9	60344.6	51700.6	76336.7	93417.7	79731.2	36734.6	95888.9	72710.9	79690.1	55852.9	56702.1	59707.4	63695.3	67584.2	72169	59707.4	63695.3	67584.2	72169	0.882586	0.357723	0	0.827327	0.174722	0	0.936471	0.727224	0	1.06105	0.735862	0	1.13192	0.490001	0	1.06679	0.506689	0
A0A096MJP9_RAT	A0A096MJP9	Ddi2	DNA damage-inducible 1 homolog 2	92351	77887	100756	79770.6	81208.8	87268.2	84563.2	69280.6	70892.3	66471	58371.4	73372.2	57031.7	127900	66581.5	78117.2	82112.6	85061.4	73843.8	78739.4	86394.6	75695	76651.3	79574.9	86394.6	75695	76651.3	79574.9	0.951243	0.429116	0	1.0857	0.19155	0	0.96326	0.83133	0	1.01263	0.946532	0	0.887223	0.502037	0	0.876155	0.118047	0
A0A096MJR6_RAT	A0A096MJR6		Poly [ADP-ribose] polymerase (Fragment)	0	10638.7	0	24777.2	0	37390.5	0	10566.6	12435.8	12406.8	11151.4	0	0	22436.6	0	0	0	22188.2	15589.7	36435	14534	17291	13790.4	18477.4	17707.9	18199.9	16794	24737.6	0.93579	0.875366	0	0.786581	0.547169	0	0.746342	0.447577	0	0.797552	0.551768	0	0.948842	0.863136	0	1.18969	0.661027	0
A0A096MJT3_RAT	A0A096MJT3	2020-09-04	Septin 4	23879.2	17789.1	10075.4	9471.03	6910.22	6790.7	0	0	23277.5	0	34880.4	50415.3	6990.99	21652.8	31465.3	3063.45	0	37228.9	24531.6	14514.2	13625	12461.2	29081	16753	13625	15034.1	29081	19834.5	0.743819	0.568389	0	0.813288	0.673199	0	1.73587	0.237164	0	2.33372	0.069113	0	2.13438	0.084757	0	0.914583	0.804666	0
A0A096MJX3_RAT	A0A096MJX3	Abhd16a	HLA-B associated transcript 5, isoform CRA_f	0	20840.5	0	0	0	0	0	0	12710.9	0	8486.69	0	0	0	0	0	0	11111.9	20859.7	0	13590.6	12452.1	8227.15	13123.6	20840.5	12710.9	8486.69	15985.8	0.948835	0.785087	0	1.03559	0.879858	0	0.626899	0.080904	0	0.660705	0.02829	-1	0.605354	0.056394	0	0.916225	0.638756	0
A0A096MJY6_RAT	A0A096MJY6	Gbe1	Glucan (1,4-alpha-), branching enzyme 1 (Fragment)	65452.2	55863.9	95083.7	87942.2	74507.3	86394.9	84416.5	44925.1	52531.7	49508.5	49588.1	85269.2	120222	67812.6	46817.3	81384.9	83301.3	96535.6	69405.7	66608.4	75769.9	63555.3	73941.8	79447.2	75769.9	63555.3	73941.8	79447.2	0.79997	0.1681	0	0.953714	0.691927	0	0.930704	0.714317	0	1.16342	0.539757	0	0.975874	0.907647	0	0.838795	0.319463	0
A0A096MJZ2_RAT	A0A096MJZ2	Tbl2	RCG21429, isoform CRA_b	0	0	0	4542.83	0	0	0	0	0	0	4830.76	0	0	0	0	5191.39	0	0	5103.42	0	6780.32	8174.32	8389.73	5676.28	4542.83		4830.76	5147.4	1.44008	0.288769	0	1.1945	0.559544	0	1.47803	0.220554	0	1.02635	0.943405	0	1.23737	0.562637	0	1.2056	0.630397	0
A0A096MK10_RAT	A0A096MK10	Selp	P-selectin	122157	21942.6	128657	0	57451.6	98672.9	0	58461.8	38256.7	44753.8	7408.5	79238.2	82804.4	121469	25774.3	100463	144132	31722.3	70582.8	42646.7	69004.5	49289.4	63338.9	77909.4	82552.1	60036.3	63338.9	77909.4	0.632651	0.291356	0	0.885702	0.785363	0	0.812982	0.629449	0	1.28504	0.597511	0	0.917896	0.863004	0	0.714293	0.507859	0
A0A096MK30_RAT	A0A096MK30	Msn	Moesin	2.17993e+06	1.84442e+06	2.19148e+06	2013743	1.7129e+06	2.45205e+06	1.84796e+06	1.62716e+06	1.80857e+06	1.8568e+06	1.84271e+06	1.86757e+06	2.23747e+06	1.98679e+06	2.40416e+06	2.29494e+06	1851088	2.13679e+06	1.89202e+06	2.05097e+06	1.9885e+06	1.91851e+06	2067738	2.04516e+06	1.9885e+06	1.91851e+06	2067738	2.04516e+06	0.938071	0.455791	0	0.972293	0.659646	0	1.01104	0.872491	0	1.07778	0.42475	0	1.03985	0.597031	0	0.964803	0.688216	0
A0A096MK41_RAT	A0A096MK41	RGD1566134	Similar to alpha-2u globulin PGCL2	0	0	18489.2	14270.3	37397.4	0	0	15266.3	16352	11231.2	17028.9	21871.3	6246.61	0	34942.2	20190.4	12998.7	14664.1	21585.2	11299	18294.3	11031.2	17556.3	16147.5	23385.6	14283.2	20022.2	16147.5	0.683153	0.126743	0	1.13295	0.701059	0	1.08725	0.807808	0	1.59152	0.283771	0	0.959662	0.921266	0	0.602985	0.221143	0
A0A096MK54_RAT	A0A096MK54	Synm	RCG24674, isoform CRA_e	48228.2	33887.5	0	43154.2	0	50712.3	43170.1	33923	25900	36242.9	17766.7	47220	52117.5	44250.3	28341.8	46995.4	0	43407.2	26061	64134.7	28395.8	37989.7	37939.3	37372.6	41756.6	37989.7	37939.3	45149.6	1.01651	0.955478	0	0.759804	0.510112	0	1.01516	0.962753	0	0.998674	0.994928	0	1.33609	0.397192	0	1.33786	0.342149	0
A0A096MK73_RAT	A0A096MK73	Stmn1	Stathmin (Fragment)	288783	190746	363598	207837	398630	226269	229662	217415	207543	223193	159612	213355	144738	167187	184800	296553	324549	268048	257821	220631	289919	220816	173938	273520	289919	220816	173938	273520	0.807312	0.019252	0	1.05995	0.723459	0	0.635925	0.001544	-1	0.787707	0.005391	0	0.599956	0.026603	-1	0.761649	0.132869	0
A0A096MK98_RAT	A0A096MK98	Slfn5	Schlafen family member 5	130874	107196	96170.2	136837	97089.6	114331	117481	106679	108695	128603	104980	104267	139837	128253	88096.1	104392	86895.1	113358	120556	129637	113634	115158	113087	110968	113634	115158	113087	110968	1.03776	0.626237	0	1.02402	0.818403	0	1.0191	0.861898	0	0.982013	0.841632	0	0.995186	0.966407	0	1.01341	0.874814	0
A0A096MKE2_RAT	A0A096MKE2	Snx12	Sorting nexin 12	205016	92256	200045	139544	197250	131412	113225	160713	99826.2	114005	80270.4	181870	137794	176412	129219	207778	284316	85597.4	88939.2	178240	166822	123836	141113	168974	166822	123836	141113	168974	0.732872	0.280765	0	0.987264	0.961857	0	0.835116	0.524223	0	1.13951	0.438098	0	0.845889	0.397613	0	0.742326	0.117299	0
A0A096MKE9_RAT	A0A096MKE9	Lig3	DNA ligase	0	0	5478.03	0	0	9197.47	7957.69	5549.4	9401.21	6693.22	0	0	0	3580.39	0	0	4286.93	5433.08	6347.8	5661.65	7272.59	7759.8	8207.11	5583.14	5478.03	7759.8	3580.39	5432.36	1.38986	0.029201	0	1.3026	0.316316	0	1.46998	0.141686	0	1.05764	0.802693	0	1.1285	0.68167	0	1.06699	0.782312	0
A0A096MKG5_RAT	A0A096MKG5	Nadk2	NAD kinase 2, mitochondrial	60580.3	26373.2	57869.2	41038.7	40126.7	92001.2	54219.9	37521	40900.5	51863.8	44279.4	44202.2	43764.4	33368	22535.7	53893.1	52652.8	55165	44006.7	68863.5	45197.6	55301.3	37629.9	54916.2	45197.6	55301.3	37629.9	54916.2	1.00701	0.971632	0	0.823028	0.229152	0	0.685224	0.018673	0	0.680453	0.134593	0	0.832565	0.350574	0	1.22355	0.40802	0
A0A096MKH2_RAT	A0A096MKH2	Vta1	Similar to RIKEN cDNA 1110059P08	244938	146029	213374	198437	194166	141598	130183	210126	124026	124115	149860	209194	208677	208465	331977	210699	142549	112651	110287	199978	199389	146010	221634	155233	199389	146010	221634	155233	0.940586	0.740058	0	1.28445	0.136301	0	1.42776	0.107772	0	1.51794	0.057003	0	1.11157	0.529972	0	0.732286	0.048099	0
A0A096P6L8_RAT	A0A096P6L8	Fn1	Fibronectin	694423	535371	730450	661830	603517	761376	649651	618997	477594	504569	610082	801234	895226	883600	613794	848561	829350	538799	608161	654037	645118	602437	760787	695781	645118	602437	760787	695781	0.865843	0.277196	0	0.927185	0.491993	0	1.09343	0.480478	0	1.26285	0.087147	0	1.1793	0.145462	0	0.93384	0.510173	0
A0A096P6L9_RAT	A0A096P6L9	C5	Complement C5	40343.9	10311.6	12305.6	6659	11207.8	0	18749	14465.4	0	7937.66	8117.14	0	23006	30152.4	14196.1	14692.6	14246.2	0	0	0	16165.6	12391	15930.8	11843.4	16165.6	13717.4	18867.9	14469.4	1.04624	0.811814	0	1.36495	0.506943	0	1.34513	0.428291	0	1.28568	0.51029	0	0.985477	0.976594	0	0.766505	0.572297	0
A0A097BW25_RAT	A0A097BW25	Postn	Periostin	75319.5	127953	180370	117112	108343	96124.4	107604	43253	65326.4	78976.2	55421.5	81338.2	69076.5	106784	79759.1	57696	193038	80897.3	68041	89288	121820	78256.7	78475.8	97792	121820	78256.7	78475.8	97792	0.800236	0.488747	0	1.2457	0.443297	0	0.802477	0.476127	0	1.0028	0.988025	0	0.644197	0.052519	0	0.642399	0.066308	0
A0A0A0MXU4_RAT	A0A0A0MXU4	Emc2	ER membrane protein complex subunit 2	21306.4	21441.2	18482.6	14124.3	15584.3	35223.4	10783.1	22052.3	13808.7	13654.5	13828.1	16389.3	9577.82	22566.8	21914.7	18345.9	16108.3	18542.9	15328.9	15353.4	18187.8	19104.4	16855.4	16735.9	18187.8	19104.4	16855.4	16735.9	1.14152	0.613208	0	1.08675	0.401981	0	1.00714	0.963868	0	0.882277	0.669673	0	0.926742	0.654368	0	1.0504	0.849793	0
A0A0A0MXW1_RAT	A0A0A0MXW1	Bckdhb	2-oxoisovalerate dehydrogenase subunit beta, mitochondrial	0	28085.2	0	11800.5	15715.2	0	0	14213.9	27807.6	16526.7	24379.1	0	0	0	12772.4	0	0	29894.7	26810.7	8360.51	13690.1	14364.6	13116.8	15810.7	18533.6	19516.1	18575.7	21688.6	0.908533	0.828643	0	0.865873	0.753553	0	0.829616	0.664938	0	0.913138	0.807677	0	0.958126	0.91218	0	1.04927	0.906978	0
A0A0A0MXW3_RAT	A0A0A0MXW3	H2afz	Histone H2A	1.51378e+06	816370	1.2536e+06	1.28119e+06	900823	1.25147e+06	1.32479e+06	1.29777e+06	1.16018e+06	1158273	972388	1.27631e+06	1.52082e+06	1.34301e+06	1.03349e+06	1.06728e+06	1.03059e+06	939477	966492	1057180	1.15315e+06	1.2385e+06	1.2292e+06	1.0122e+06	1.15315e+06	1.2385e+06	1.2292e+06	1.0122e+06	1.22357	0.000729	0	1.13925	0.315409	0	1.21439	0.07088	0	0.992495	0.932795	0	1.06595	0.65526	0	1.07401	0.540999	0
A0A0A0MXX5_RAT	A0A0A0MXX5	Bdh2	3-hydroxybutyrate dehydrogenase type 2	27578.7	26712.1	0	15534.5	0	34221.9	22491.2	23295.6	18127	21047.6	16802.4	10244.7	18122.8	17135.9	25879.1	12296.3	18607.7	19466.2	16505.7	22010.9	16755	23836.6	17637	17777.3	23275.1	23836.6	17637	17777.3	1.34084	0.094003	0	0.942489	0.836932	0	0.992104	0.96351	0	0.73991	0.13253	0	1.05264	0.868583	0	1.42266	0.217432	0
A0A0A0MXY4_RAT	A0A0A0MXY4	Trip12	E3 ubiquitin-protein ligase TRIP12	28891.7	9489.92	34538.2	13076.6	0	31309.9	0	36283.7	20897.9	24218.9	18786	25405.6	14487.1	33802.5	0	24376.8	0	7986.58	17511.2	22273.8	19621.1	24864.3	19534.4	15811.9	21499.1	28177.6	23120.3	18037.1	1.5725	0.143253	0	1.24091	0.556032	0	1.23542	0.554459	0	0.785642	0.43297	0	0.995582	0.990424	0	1.26722	0.450602	0
A0A0A0MY07_RAT	A0A0A0MY07	Usp15	Ubiquitin carboxyl-terminal hydrolase 15	51969.6	30545.3	57176.7	36369.4	38585.5	57281	39680.6	39023.2	28451.6	31556.7	26037.4	44325	43256.4	51890.8	31646.8	54729.3	69735.1	35469.7	30571.2	39619.6	42929.3	39198.6	39431.3	46025	42929.3	39198.6	39431.3	46025	0.851682	0.457629	0	0.932739	0.732464	0	0.856736	0.462901	0	1.00594	0.973692	0	0.918517	0.622526	0	0.913098	0.61229	0
A0A0A0MY09_RAT	A0A0A0MY09	Hsp90b1	Endoplasmin	1.27023e+06	1.39397e+06	1.24785e+06	1.16418e+06	1.34028e+06	1.24271e+06	936760	942549	1.23935e+06	1.02461e+06	1320872	1.234e+06	1.1475e+06	988103	1.58803e+06	1.23407e+06	1.1302e+06	1.23417e+06	1.2912e+06	1.12687e+06	1.2833e+06	1.0772e+06	1.2557e+06	1.2033e+06	1.2833e+06	1.0772e+06	1.2557e+06	1.2033e+06	0.895202	0.135061	0	1.06649	0.155011	0	1.04355	0.630219	0	1.16572	0.178354	0	0.978493	0.803219	0	0.839393	0.031484	0
A0A0A0MY22_RAT	A0A0A0MY22	Siae	Sialate O-acetylesterase	2104.73	47519.1	149469	147931	0	173706	0	112705	60143.8	5438.53	22940.3	106056	151198	99739.4	52420.2	127594	40691.1	29899.4	39764.9	17080	71252.7	72167.9	86470.8	51005.9	86755.8	87998.4	86470.8	51005.9	1.41489	0.588851	0	1.39695	0.608658	0	1.69531	0.266614	0	1.19819	0.72369	0	1.21358	0.70976	0	1.01284	0.984509	0
A0A0A0MY31_RAT	A0A0A0MY31	Itpr1	Inositol 1,4,5-trisphosphate receptor type 1	0	11594.2	0	0	14408.7	19391	9417.04	15071.4	20716.1	5406.17	13483.9	10063.9	13926.9	0	9652.93	0	0	26946.2	22180.8	0	9216.66	14000.3	11386.3	15026.5	13001.5	14000.3	11781.9	24563.5	0.931712	0.842278	0	0.613361	0.224399	0	0.757748	0.407223	0	0.813286	0.419007	0	1.2354	0.307401	0	1.51903	0.197152	0
A0A0A0MY49_RAT	A0A0A0MY49	Dnm2	Dynamin-2	303202	307249	342169	241863	233697	341868	277277	297738	253867	297363	296697	277282	362980	309572	288368	315068	296925	284784	293031	332146	285636	293623	306980	304391	285636	293623	306980	304391	0.964624	0.54	0	0.938386	0.426827	0	1.00851	0.884209	0	1.04549	0.539419	0	1.07472	0.427853	0	1.02796	0.76023	0
A0A0B4J2J0_RAT	A0A0B4J2J0	Fcgr1a	Fc fragment of IgG receptor Ia	24540.8	40124.2	24900.1	26182.1	23585	32024.3	23308.6	22444.8	24641.3	28615.7	14953.6	16398.5	27431.1	29136.8	26310.7	0	19317.1	36242.5	30094.4	32827.6	27866.5	26207	22846.2	25086.2	27866.5	26207	22846.2	29620.4	1.04468	0.847463	0	1.11083	0.664561	0	0.910706	0.723675	0	0.871759	0.361423	0	0.819844	0.27538	0	0.940448	0.655073	0
A0A0B4J2J1_RAT	A0A0B4J2J1	Fcgr3a	Fc fragment of IgG receptor IIIa	149526	133033	108164	202192	168210	194205	148093	118780	126488	130629	89687	148716	166013	183815	102730	152399	137427	230674	166033	172054	152225	143639	138192	171717	152225	143639	138192	171717	0.836484	0.215487	0	0.886485	0.411569	0	0.804765	0.201972	0	0.96208	0.815782	0	0.907815	0.576893	0	0.943597	0.691846	0
A0A0G2JSG6_RAT	A0A0G2JSG6	Ak2	Adenylate kinase 2, mitochondrial	184773	154491	190433	169599	167194	211647	161522	164140	146314	154009	162245	190781	195243	167126	149919	186038	186992	181321	175070	169777	173298	167526	173063	179840	173298	167526	173063	179840	0.931532	0.3319	0	0.963625	0.392066	0	0.962318	0.4845	0	1.03305	0.70976	0	0.998644	0.983137	0	0.966696	0.672271	0
A0A0G2JSH2_RAT	A0A0G2JSH2	Bdh1	3-hydroxybutyrate dehydrogenase, type 1, isoform CRA_a	41043.9	42004.5	63997.1	73979.5	39153.2	60345.1	53740.4	47361.1	43047.2	50982.9	62339.7	52517.5	55323.5	51847.4	23256.8	62724	39006.7	46294.6	54211.5	49713.8	52035.7	51095.3	49057	50390.1	52035.7	51095.3	49057	50390.1	1.01399	0.889651	0	1.03266	0.844865	0	0.973543	0.868416	0	0.960107	0.787789	0	0.942757	0.768476	0	0.981929	0.905717	0
A0A0G2JSH4_RAT	A0A0G2JSH4	Gsk3b	Glycogen synthase kinase 3 beta, isoform CRA_b	43830.8	21383	28566.3	0	20944	13989.8	18012.9	27171.1	16233.2	10574.3	29106.2	50615.1	0	24463.1	12331.2	34701.3	21733	22679.5	12133.4	24110.7	24732.9	17196.3	24916.8	23071.5	28681	17196.3	29128.9	23071.5	0.745345	0.232201	0	1.07201	0.811892	0	1.07998	0.829665	0	1.44897	0.361997	0	1.00744	0.984899	0	0.695279	0.270197	0
A0A0G2JSH5_RAT	A0A0G2JSH5	Alb	Serum albumin	4.64769e+06	25865.1	16182.9	9721.48	0	212444	231349	62674.3	4.29487e+06	65283.8	19353.2	29156.8	4958943	61442.1	25137.8	0	0	25045.7	3.68624e+06	45775.3	941333	973324	1.01881e+06	755507	1.17487e+06	973324	1.01881e+06	1.25235e+06	1.28831	0.849054	0	1.24596	0.878901	0	1.34851	0.835548	0	1.04673	0.972714	0	1.0823	0.955721	0	1.03398	0.980125	0
A0A0G2JSH9_RAT	A0A0G2JSH9	Prdx2	Peroxiredoxin-2	5087267	4.12826e+06	7002915	5.51862e+06	6.54189e+06	4325776	6279680	4.2789e+06	3.59969e+06	3923381	3.5928e+06	5.23294e+06	5738890	7325467	7147360	7757024	8417614	5239122	3.46875e+06	4.56713e+06	5.65579e+06	4.48149e+06	5807491	5.88993e+06	5.65579e+06	4.48149e+06	5807491	5.88993e+06	0.760873	0.218967	0	0.960248	0.833295	0	0.986004	0.94543	0	1.29588	0.148141	0	1.02682	0.863554	0	0.792371	0.129611	0
A0A0G2JSI1_RAT	A0A0G2JSI1	Aldh9a1	4-trimethylaminobutyraldehyde dehydrogenase	413189	320811	343862	346609	314732	404246	335189	344020	356783	311100	257825	379320	365654	381309	328010	372525	349114	338385	313306	373760	347840	350268	342424	349418	347840	350268	342424	349418	1.00243	0.965628	0	0.995486	0.941459	0	0.979983	0.793309	0	0.977605	0.785499	0	0.984427	0.856777	0	1.00698	0.919643	0
A0A0G2JSI5_RAT	A0A0G2JSI5	Cela1	Chymotrypsin-like elastase family member 1	0	22830.6	0	0	0	0	0	0	0	0	0	0	0	0	0	0	0	0	0	0	10220.6	6756.11	5827	8734.54	22830.6				0.773493	0.294254	0	1.17014	0.684274	0	0.667121	0.129996	0	0.862478	0.457446	0	0.570121	0.216498	0	0.661027	0.32384	0
A0A0G2JSJ2_RAT	A0A0G2JSJ2	Cmpk1	UMP-CMP kinase	461454	403539	450695	418186	363027	443908	432718	379180	340955	390809	330839	426479	456079	457222	329762	546612	450539	422960	399492	455388	419380	397514	400076	454998	419380	397514	400076	454998	0.873661	0.102836	0	0.921718	0.277636	0	0.879292	0.189614	0	1.00645	0.942632	0	0.95397	0.584943	0	0.947861	0.418608	0
A0A0G2JSJ3_RAT	A0A0G2JSJ3	Slc2a3	Solute carrier family 2 (Facilitated glucose transporter), member 3	43601.5	32579.5	64507.3	15155.3	24570.7	13952.6	14170	41527.4	28537.9	26633.2	17949.5	32240.8	36819.1	69600.2	25404.1	49119.3	32470.3	49480.1	49592.6	27185.1	36082.9	24964.2	36402.7	41569.5	36082.9	24964.2	36402.7	41569.5	0.600542	0.046916	-1	0.868014	0.590913	0	0.875708	0.623988	0	1.4582	0.297637	0	1.00886	0.979899	0	0.691858	0.295649	0
A0A0G2JSJ8_RAT	A0A0G2JSJ8	Fuca1	Alpha-L-fucosidase	46069.2	38455.9	42821.9	60263.4	45062.6	48931.4	56479.7	49291.3	46821.6	46114.3	51755.2	35239.4	32582.4	31776.1	96356.2	39422.1	41787.7	43454.1	53266.6	59260	46534.6	49527.6	49541.9	47438.1	46534.6	49527.6	49541.9	47438.1	1.04405	0.632547	0	0.980954	0.868163	0	1.04435	0.87378	0	1.00029	0.999112	0	1.06462	0.820086	0	1.06432	0.487104	0
A0A0G2JSK1_RAT	A0A0G2JSK1	Serpina3c	RCG20603	169558	141896	194782	175577	231096	98862.1	240193	203939	139978	130152	162676	299602	183543	165971	275159	163148	254682	116597	126201	134942	182582	162625	217390	159114	182582	162625	217390	159114	1.02206	0.924802	0	1.14749	0.444135	0	1.36625	0.167671	0	1.33676	0.196637	0	1.19065	0.316799	0	0.890696	0.521591	0
A0A0G2JSK5_RAT	A0A0G2JSK5	Itgb1	Integrin beta	168077	169796	206267	160961	179477	175476	167625	123005	195823	182660	134209	178548	141764	144450	183584	156127	206818	189438	182586	206136	176916	168918	156511	188221	176916	168918	156511	188221	0.897442	0.247793	0	0.939935	0.38155	0	0.831527	0.050644	0	0.926553	0.461429	0	0.884665	0.152477	0	0.954791	0.601007	0
A0A0G2JSL0_RAT	A0A0G2JSL0	LOC100360846	Proteasome subunit beta	30741	24277	28433.1	17354.1	39399.9	35365.6	30035.4	24850.5	17490.7	13330.2	17987.8	38575.6	26393.5	26061.9	11773	52997	52102.1	22207.2	18750.5	17259.6	28041	24214.5	24158.4	32663.3	28041	24214.5	24158.4	32663.3	0.741336	0.380012	0	0.858487	0.618891	0	0.739618	0.38844	0	0.997682	0.992818	0	0.861537	0.522071	0	0.863538	0.500095	0
A0A0G2JSL8_RAT	A0A0G2JSL8	Adk	Adenosine kinase	42922.4	53312	48921.5	65683.1	49832.6	48062.7	73863.2	68837.4	76107.2	74608.5	77242.2	52481.7	52555.8	49550.6	94890.4	40067.4	51351.6	58990.3	60160.2	63484.6	52134.3	68295.8	65344.1	54810.8	52134.3	68295.8	65344.1	54810.8	1.24603	0.078179	0	0.951169	0.647762	0	1.19218	0.316474	0	0.956781	0.782353	0	1.25338	0.209986	0	1.31	0.036182	0
A0A0G2JSM0_RAT	A0A0G2JSM0	Dnajc2	DnaJ (Hsp40) homolog, subfamily C, member 2	35399	29685.9	0	21132.1	15274.5	26382.4	20198.5	29187.9	24552.5	27894.6	25218.6	32438.4	37895.9	0	20930.8	0	0	13399.5	21116.4	23903.2	22764.1	25643.2	25027.7	14618.6	25372.9	25643.2	29120.9	19473.1	1.75415	0.019334	1	1.5572	0.178962	0	1.71204	0.125787	0	0.975998	0.90982	0	1.09943	0.741794	0	1.12647	0.549295	0
A0A0G2JSM3_RAT	A0A0G2JSM3	Pdlim3	PDZ and LIM domain 3, isoform CRA_a	34242.1	26275.3	29323.1	44672.9	43451.4	36303.7	41489.1	31082.6	34203.3	28779.4	42990.1	27857.6	36216.5	23866.5	14780.7	24609.4	58941.3	46874.1	30318.6	61594.1	35593	34371.6	29142.3	44467.5	35593	34371.6	29142.3	44467.5	0.77296	0.228643	0	0.800426	0.315754	0	0.655361	0.123025	0	0.847858	0.357613	0	0.818765	0.322845	0	0.965686	0.783278	0
A0A0G2JSM7_RAT	A0A0G2JSM7	Add1	Adducin 1 (Alpha), isoform CRA_b	63150.1	46986	55574.3	47780.3	36214.3	55506.4	52939.7	75046.7	50990.3	57733.1	57668.3	55465	55448.2	68351.1	72529	61837.9	133317	59463.5	46521.8	54658.5	49941	58443.2	61892.3	71159.8	49941	58443.2	61892.3	71159.8	0.821296	0.458711	0	0.701816	0.231645	0	0.869765	0.582047	0	1.05902	0.554756	0	1.23931	0.071688	0	1.17024	0.210128	0
A0A0G2JSP3_RAT	A0A0G2JSP3	Cul3	Cullin-3	16098.6	17231.1	17494.6	23032.2	12284.6	23903.4	24077.9	20522.8	20151.5	22632.3	22353.9	14156	23753.4	22213.6	32890.2	23613.7	17654.7	23376.9	20191	29179	17228.2	22257.6	23073.4	22803.1	17228.2	22257.6	23073.4	22803.1	0.976078	0.802019	0	0.755522	0.063753	0	1.01186	0.941227	0	1.03666	0.798563	0	1.33928	0.127994	0	1.29192	0.03013	0
A0A0G2JSP8_RAT	A0A0G2JSP8	Ckm	Creatine kinase M-type	92352.1	136495	122876	119234	117071	123497	86930.3	76581.6	92850.8	101411	12241	94453.5	122235	123966	37662.2	146950	142969	129302	99319.2	138357	117606	96254.2	78111.5	131379	117606	96254.2	78111.5	131379	0.732643	0.01665	0	0.895161	0.251449	0	0.59455	0.059203	0	0.811513	0.471836	0	0.664182	0.135437	0	0.818449	0.080524	0
A0A0G2JSQ4_RAT	A0A0G2JSQ4	Tpm1	Tropomyosin 1, alpha, isoform CRA_p	249610	170600	309981	88648.5	110361	188111	297558	229750	127438	165538	108875	225269	208062	342801	218628	153035	127387	109203	98340.7	214279	185840	201679	220727	140449	185840	201679	220727	140449	1.43596	0.124805	0	1.32319	0.358299	0	1.57158	0.095599	0	1.09445	0.697188	0	1.18772	0.549806	0	1.08523	0.763665	0
A0A0G2JSR0_RAT	A0A0G2JSR0	Vdac3	Voltage-dependent anion-selective channel protein 3	130131	114695	104278	119681	115150	137545	116037	121862	149660	143966	97900.9	117887	103517	118393	145832	112457	110475	123077	136559	147024	116787	133814	116706	125919	116787	133814	116706	125919	1.0627	0.431044	0	0.927481	0.296379	0	0.926836	0.421654	0	0.872149	0.142054	0	0.999305	0.993248	0	1.1458	0.057216	0
A0A0G2JSR4_RAT	A0A0G2JSR4	Stat5b	Signal transducer and activator of transcription	32736.5	31187.8	36820	46939.6	41474.4	42737.5	41203.5	44305.6	33052.1	41550.3	43453.9	19618.6	25480.8	21473.3	33134.5	43259.1	44964.8	53561.8	43647.4	44022.3	37831.7	40569.8	28632.2	45891.1	37831.7	40569.8	28632.2	45891.1	0.884046	0.089413	0	0.82438	0.04934	0	0.623918	0.006898	-1	0.705753	0.0374	0	0.756833	0.117392	0	1.07238	0.45556	0
A0A0G2JSR7_RAT	A0A0G2JSR7	Matr3	Matrin-3	81324.8	73031.2	76482.1	78951.3	78654.6	92077.9	74949.8	77246.3	80059.6	72974.6	70186	75493.7	80245.3	65651.2	66875.1	95923.6	79085.2	79984.4	78159.8	76404.3	77688.8	79461.6	71690.3	81911.4	77688.8	79461.6	71690.3	81911.4	0.970092	0.630251	0	0.948449	0.300727	0	0.875217	0.052089	0	0.9022	0.111025	0	0.922787	0.086447	0	1.02282	0.639782	0
A0A0G2JSS1_RAT	A0A0G2JSS1	Ilkap	Integrin-linked kinase-associated serine/threonine phosphatase 2C	37344	23740.4	51331.9	28487.7	32023.1	38157.9	28092.5	29115.9	33657.5	33249.7	28881.1	26231.9	30894.3	58926.6	13639.3	63016.8	65567.7	39799.5	31674.8	37404.6	34585.4	32454.7	31714.6	47492.7	34585.4	32454.7	31714.6	47492.7	0.683362	0.070922	0	0.728226	0.165189	0	0.667779	0.160838	0	0.977197	0.925323	0	0.916995	0.75313	0	0.938393	0.685386	0
A0A0G2JSS8_RAT	A0A0G2JSS8	Prdx5	Peroxiredoxin	559392	685019	628574	644550	581622	602290	594119	551953	562254	612554	564723	516880	652478	585857	639390	649362	572770	622062	609548	714240	619831	584634	591866	633596	619831	584634	591866	633596	0.922723	0.100492	0	0.978275	0.683679	0	0.934137	0.258058	0	1.01237	0.798916	0	0.954882	0.427389	0	0.943214	0.201598	0
A0A0G2JSS9_RAT	A0A0G2JSS9	Atl3	Atlastin-3	0	4773.14	0	0	0	8899.47	0	2906.1	13018.9	6567.86	5759.32	0	0	0	8320.75	0	0	5426.24	7870.83	6078.82	7897.62	7840.6	8081.53	6929.67	4773.14	7848.08	7040.04	6458.63	1.13145	0.609791	0	1.13968	0.481709	0	1.16622	0.385954	0	1.03073	0.907387	0	1.02329	0.915268	0	0.992781	0.978408	0
A0A0G2JST3_RAT	A0A0G2JST3	Krt1	Keratin, type II cytoskeletal 1	567084	99232.8	31164.1	35554.2	438239	70275.8	99863.4	17389.9	45210.4	481188	27330.3	18576.6	128501	60679.3	21068.2	36649.6	30189	16842.1	25673.7	46478.2	234255	142785	51231	31166.5	234255	142785	51231	31166.5	4.58138	0.229689	0	7.51624	0.107921	0	1.64379	0.374621	0	0.358797	0.329438	0	0.218698	0.147078	0	0.609531	0.534987	0
A0A0G2JST6_RAT	A0A0G2JST6	Hk3	Hexokinase 3, isoform CRA_a	38899.6	28258.7	0	54797.9	43266.4	36053.5	0	35021.7	35918.6	34693.8	43231.9	46322.8	68367	49875.7	0	19392.9	30432.4	22886.7	20508.2	46483.3	34505.2	29833.6	42867.9	27940.7	41305.7	35421.9	51949.3	27940.7	1.06774	0.807512	0	1.23494	0.507477	0	1.53424	0.221473	0	1.4369	0.290866	0	1.24236	0.534347	0	0.86461	0.645642	0
A0A0G2JSU3_RAT	A0A0G2JSU3	Set	Protein SET	264854	181209	225221	192069	169899	206854	183430	202407	196607	205972	187856	242417	242100	221873	183234	228727	195684	162592	169943	242748	206650	199054	215496	199939	206650	199054	215496	199939	0.995575	0.958164	0	1.03357	0.781206	0	1.07781	0.465737	0	1.0826	0.258135	0	1.0428	0.691194	0	0.96324	0.680246	0
A0A0G2JSV2_RAT	A0A0G2JSV2	Cbr1	Carbonyl reductase [NADPH] 1	168156	201638	181527	193982	176437	185061	176244	142171	179251	138698	202159	153995	165940	141482	175098	229620	162334	173375	153105	171163	184348	164285	167735	177919	184348	164285	167735	177919	0.923369	0.436406	0	1.03613	0.673464	0	0.942758	0.563648	0	1.021	0.81484	0	0.909882	0.201127	0	0.891169	0.120512	0
A0A0G2JSV3_RAT	A0A0G2JSV3	LOC314140	Ribose-phosphate pyrophosphokinase I -like	45335.3	233183	45122.4	174343	337184	51909.4	151458	194735	229710	218492	330021	97924.2	41717	77324.9	295593	43094.7	150763	345398	258412	322455	167034	169261	168516	224025	167034	169261	168516	224025	0.755546	0.424021	0	0.745604	0.494436	0	0.752221	0.518799	0	0.995599	0.991526	0	1.00887	0.986029	0	1.01333	0.973406	0
A0A0G2JSV6_RAT	A0A0G2JSV6	Hba-a2	Globin c2	2.05272e+06	4030621	2.54694e+06	2183245	3580076	201166	2617321	1.84167e+06	1683404	1.15773e+06	1.7484e+06	1.7639e+06	2033365	3.46227e+06	3.9328e+06	854443	861967	745900	1.12643e+06	984744	2.87872e+06	1.50026e+06	2.58815e+06	914698	2.87872e+06	1.50026e+06	2.58815e+06	914698	1.64017	0.186658	0	3.14718	0.001155	1	2.82951	0.007099	1	1.72513	0.112884	0	0.899062	0.644746	0	0.521155	0.039534	-1
A0A0G2JSW0_RAT	A0A0G2JSW0	Myl12b	Myosin regulatory light chain 12B	1.7587e+06	1.30842e+06	1678998	1364974	1230335	1.49019e+06	1.40931e+06	1.36342e+06	1328259	1.38644e+06	1.14456e+06	1.46729e+06	1655375	1.60611e+06	1.26164e+06	1.28023e+06	1497087	1.17037e+06	1.30813e+06	1.60788e+06	1.46828e+06	1.39552e+06	1.42699e+06	1.37274e+06	1.46828e+06	1.39552e+06	1.42699e+06	1.37274e+06	1.0166	0.791718	0	1.0696	0.488313	0	1.03952	0.678084	0	1.02255	0.765386	0	0.971879	0.781562	0	0.950445	0.522162	0
A0A0G2JSW3_RAT	A0A0G2JSW3	Hbb	Globin a4	466025472	425424992	811685696	570199552	801960064	350626208	774566464	470207392	372207040	375835584	436311456	600640768	619975680	905177600	1555537024	737231040	808962816	519303840	310795584	524177472	6.15059e+08	4.68689e+08	8.23529e+08	5.80094e+08	6.15059e+08	4.68689e+08	8.23529e+08	5.80094e+08	0.807953	0.375475	0	1.06028	0.778991	0	1.41965	0.294047	0	1.75709	0.134591	0	1.33894	0.358861	0	0.762022	0.23451	0
A0A0G2JSY2_RAT	A0A0G2JSY2	Cast	Calpastatin	119079	83074	127980	95519.8	89187	130302	106969	89128.5	95211.4	102330	79936.8	88584.5	52490.1	97939	71389.3	111397	88811	97207.2	97682.2	137095	102968	104788	78068	106439	102968	104788	78068	106439	0.984493	0.884809	0	0.967393	0.782791	0	0.733455	0.038886	0	0.745008	0.034499	0	0.758177	0.06583	0	1.01768	0.875333	0
A0A0G2JSY3_RAT	A0A0G2JSY3	Nln	Neurolysin (Metallopeptidase M3 family), isoform CRA_a	68828.4	83387	59591.8	75479	88194	91960	69718.7	59465.9	80234.2	74480	88813.5	73200.9	62294.3	55647.6	66703.9	70070.2	59520.1	75578.7	90046.8	73635.1	75096	75171.8	69332	73770.2	75096	75171.8	69332	73770.2	1.019	0.852768	0	1.01797	0.856292	0	0.939838	0.570048	0	0.922315	0.476488	0	0.923245	0.470524	0	1.00101	0.992119	0
A0A0G2JSZ1_RAT	A0A0G2JSZ1	Rab31	Ras-related protein Rab-31	20549.1	38322	24944.3	0	32163	49927.3	33503.2	32142.9	33856	23342.1	15853.4	0	31720.1	40602.8	0	45325.4	18271.2	0	39002	35606	24643.5	34554.3	20255.3	30166	28994.6	34554.3	29392.1	34551.2	1.14547	0.579687	0	0.81693	0.520416	0	0.671462	0.317454	0	0.586187	0.115355	0	0.821933	0.626579	0	1.40217	0.18479	0
A0A0G2JSZ5_RAT	A0A0G2JSZ5	Pdia6	Protein disulfide-isomerase A6	827445	1.05128e+06	993346	803696	888866	1.28764e+06	987254	657342	770499	824745	642473	784415	868184	810793	880889	1.00317e+06	1.06863e+06	888970	902174	908176	912926	905497	797351	954224	912926	905497	797351	954224	0.948935	0.682438	0	0.956721	0.504917	0	0.835601	0.021719	0	0.880567	0.383668	0	0.873401	0.108277	0	0.991862	0.951854	0
A0A0G2JSZ9_RAT	A0A0G2JSZ9	Ccs	Copper chaperone for superoxide dismutase	115283	68688.8	124314	91838	81721	120142	98789.3	110458	74378.5	47615.2	62501.6	118111	122682	126020	46338.1	126504	108330	71631.4	82422.5	85476.2	96369	90276.7	95130.5	94872.9	96369	90276.7	95130.5	94872.9	0.951555	0.786977	0	1.01577	0.919398	0	1.00272	0.989812	0	1.05377	0.825995	0	0.987149	0.951616	0	0.936782	0.724866	0
A0A0G2JT00_RAT	A0A0G2JT00	Cuta	Divalent cation tolerant protein CUTA, isoform CRA_c	91113	228236	276943	193736	229326	234101	156458	190450	181845	204619	103449	169231	241384	208517	320393	264548	235903	253656	183201	255569	203871	193495	208595	238575	203871	193495	208595	238575	0.811042	0.048944	0	0.854534	0.342535	0	0.874335	0.464304	0	1.07804	0.704313	0	1.02317	0.923606	0	0.949105	0.765896	0
A0A0G2JT06_RAT	A0A0G2JT06	Gps1	COP9 signalosome complex subunit 1	19595.5	27400.2	0	25728.8	0	27150	15636.8	31675.6	26327.5	24126.2	22981.8	26408.9	23455.2	24970.6	20545.3	29004	21508.2	26967.6	22975.1	79854.2	18662.4	24983.2	23672.4	36061.8	24241.5	24983.2	23672.4	36061.8	0.692788	0.357281	0	0.517512	0.173245	0	0.656438	0.295712	0	0.947531	0.654243	0	1.26845	0.228155	0	1.33869	0.202508	0
A0A0G2JT07_RAT	A0A0G2JT07	Uhrf1	E3 ubiquitin-protein ligase UHRF1	0	0	0	0	0	10280.9	0	9141.8	0	6639.67	0	5990.96	0	0	0	0	0	0	5820.27	4128.93	7570.83	9116.66	9046.48	6680.48		8687.46	5990.96	4974.6	1.36467	0.187931	0	1.13328	0.571061	0	1.35417	0.248003	0	0.992302	0.964983	0	1.19491	0.304549	0	1.20418	0.172981	0
A0A0G2JT25_RAT	A0A0G2JT25	Dcxr	L-xylulose reductase	24448.2	14669.3	24566.5	19264.3	26737.1	22734.7	21034.3	14020.9	13381	16629.2	21782.1	19685.2	30198.4	23535.2	8151.29	33295.5	20190.8	24995.5	18657	19483.6	21937.1	17560	20670.4	23324.5	21937.1	17560	20670.4	23324.5	0.752858	0.119153	0	0.940518	0.702057	0	0.886212	0.572305	0	1.17713	0.464271	0	0.94226	0.771084	0	0.800472	0.16709	0
A0A0G2JT30_RAT	A0A0G2JT30	Mat2b	Methionine adenosyltransferase 2 subunit beta	198896	175454	198953	172313	159671	240277	146343	141239	154448	147131	163001	157181	158361	131647	25603.3	176155	176610	180735	157980	179074	181058	165888	127159	174111	181058	165888	127159	174111	0.95277	0.679173	0	1.0399	0.451791	0	0.730332	0.112034	0	0.766535	0.26092	0	0.702311	0.081989	0	0.916214	0.475441	0
A0A0G2JT63_RAT	A0A0G2JT63	Cyfip2	Cytoplasmic FMR1-interacting protein 2	97107.7	77939.2	90399.2	80310	78503.4	92497.8	94665.2	93023.9	90454.9	93858.9	86730.6	89546.8	106479	101751	65780.7	80022.9	83177.2	85992.4	86175.2	88911.9	84851.9	92900.1	90057.6	84855.9	84851.9	92900.1	90057.6	84855.9	1.0948	0.001332	0	0.999953	0.999248	0	1.0613	0.493797	0	0.969402	0.700638	0	1.06135	0.536071	0	1.09485	0.071289	0
A0A0G2JT86_RAT	A0A0G2JT86		Uncharacterized protein	8041.67	16198.5	9150.62	20114.9	5300.55	13699.8	12849.3	8660.67	10767.7	17472.7	12656.9	6630.84	25592.9	27764.1	0	7505.15	0	13875.5	14266.6	14323.5	11761.3	12690	16040.4	11197.3	11761.3	12690	18161.2	12492.7	1.13331	0.543477	0	1.05036	0.868828	0	1.43252	0.345808	0	1.26402	0.497475	0	1.36383	0.439121	0	1.07897	0.774102	0
A0A0G2JT90_RAT	A0A0G2JT90	Ash2l	ASH2-like histone lysine methyltransferase complex subunit	6334.78	5316.34	0	9414.4	10841.2	23968.5	12025.9	9545.53	3340.47	7136.23	0	9858.13	9089	0	0	14449.4	13121.9	11743.5	8116.24	0	8886.04	11203.3	7171.31	11142.1	7976.68	11203.3	9473.57	11857.7	1.00549	0.98729	0	0.797517	0.259624	0	0.643621	0.040975	-1	0.640106	0.300547	0	0.807031	0.340545	0	1.26078	0.553845	0
A0A0G2JT93_RAT	A0A0G2JT93	Ctnnb1	Catenin (Cadherin associated protein), beta 1, isoform CRA_a	59232.3	69224.6	74603.6	62475.4	71832.2	65953.4	65730.2	48166.6	62683.2	52075.4	64773.3	57413.1	62626.4	56478.3	40595.2	70743.5	95111.1	63575.5	60694.3	75371.2	67473.6	58921.7	56377.2	73099.1	67473.6	58921.7	56377.2	73099.1	0.806053	0.081425	0	0.923043	0.427418	0	0.771244	0.05412	0	0.956815	0.662874	0	0.835545	0.062326	0	0.873256	0.10515	0
A0A0G2JTA0_RAT	A0A0G2JTA0	Faf2	FAS-associated factor 2	80037.3	29153.2	72640.9	66607.5	61627.8	51835	68985.7	44315.1	25334.7	34701.1	30101.1	38046.6	70874.2	66535.8	32063.2	80602.4	69845.5	29943.3	33830.7	30306.6	62013.3	45034.3	47524.2	48905.7	62013.3	45034.3	47524.2	48905.7	0.92084	0.776966	0	1.26802	0.376233	0	0.971751	0.923771	0	1.05529	0.834299	0	0.766354	0.276449	0	0.726204	0.178737	0
A0A0G2JTB2_RAT	A0A0G2JTB2	Gbe1	Glucan (1,4-alpha-), branching enzyme 1	16937.6	16620.2	0	0	0	21259.2	0	0	19036	8478.71	20778.4	15223.6	0	0	0	0	10356.2	21357.7	14148.5	21243.1	11725.9	12064.8	11612.5	15786.5	16778.9	16258	18001	16776.4	0.764245	0.389009	0	0.742778	0.239638	0	0.735594	0.28161	0	0.962512	0.919706	0	0.990329	0.97512	0	1.0289	0.934661	0
A0A0G2JTF6_RAT	A0A0G2JTF6	Thtpa	Thiamine-triphosphatase	20175.8	15878.7	0	0	0	13824.7	0	18536.3	7616.53	13974.6	8104.08	18340.7	26154.9	0	0	13083	9421.87	0	0	0	11430.5	12274.4	12826.9	9402.12	18027.3	13488	17533.2	11252.4	1.30549	0.253115	0	1.21574	0.518138	0	1.36425	0.436492	0	1.04501	0.907062	0	1.12216	0.785391	0	1.07383	0.817646	0
A0A0G2JTG7_RAT	A0A0G2JTG7	Hnrnph1	Heterogeneous nuclear ribonucleoprotein H	385555	289238	375815	337803	331524	382269	300957	299828	352340	308443	287600	381108	295634	284772	351149	320667	329064	342217	322321	315090	343987	328768	320053	325872	343987	328768	320053	325872	1.00889	0.870029	0	1.05559	0.339618	0	0.982143	0.77878	0	0.973492	0.74158	0	0.93042	0.384213	0	0.955755	0.541172	0
A0A0G2JTH4_RAT	A0A0G2JTH4	Cd47	Leukocyte surface antigen CD47	84811	115400	87074.5	83593.4	51688.8	100513	134833	74393.7	75326.1	79228.7	87400.7	67465.4	111267	83890.8	110661	137423	105010	138966	78836.5	84975.9	84513.6	92858.9	92137	109042	84513.6	92858.9	92137	109042	0.851586	0.372234	0	0.775052	0.168414	0	0.844965	0.298168	0	0.992225	0.960844	0	1.0902	0.577444	0	1.09875	0.600764	0
A0A0G2JTH7_RAT	A0A0G2JTH7	Ube3a	Ubiquitin protein ligase E3A	33030.6	0	10189.1	0	0	15661.4	0	9156.03	5952.22	8705.28	8202.54	0	7811.88	0	5908.68	0	0	41479.8	10626.2	22173	11511.1	8833.71	6220.55	17545.3	21609.8	9868.73	7307.7	24759.7	0.50348	0.241681	0	0.656078	0.503778	0	0.354542	0.129212	0	0.704183	0.256507	0	0.540396	0.372836	0	0.767408	0.658605	0
A0A0G2JTJ9_RAT	A0A0G2JTJ9	Tfcp2	RCG50655	10266	21413	0	22960	18281	15758.7	0	19446.7	19623.4	14785.7	7336.52	17169.2	0	0	0	0	28533.8	0	19658.5	21739.2	15579.5	14404.9	10459.6	16618.1	18230	17403.6	12252.9	23310.5	0.866818	0.691607	0	0.9375	0.856303	0	0.629406	0.226362	0	0.726111	0.305428	0	0.671366	0.221051	0	0.924606	0.807486	0
A0A0G2JTK4_RAT	A0A0G2JTK4	Ppp6r1	Protein phosphatase 6, regulatory subunit 1	11108.1	8152.82	12380.4	24624.8	8627	23404.3	14089.4	14197.2	0	16338.7	9133.8	7099.07	13204.8	8579.87	0	11358.3	0	32431.1	15902.2	13362.2	12978.6	14606.2	8618.94	15540.5	12978.6	17007.4	9504.39	18263.5	0.939877	0.868717	0	0.835146	0.654565	0	0.554611	0.187983	0	0.590089	0.10132	0	0.664088	0.223063	0	1.1254	0.709263	0
A0A0G2JTK6_RAT	A0A0G2JTK6	Mta3	Metastasis-associated 1 family, member 3	44037.6	45937	41688.8	45324.7	75251.1	55043.7	77972.1	30562.5	29858.1	34392.1	30267.2	35930	43616.4	55869	27444.4	115226	42078.5	39079.3	44270.7	89693.3	50447.8	45565.7	38625.4	66069.7	50447.8	45565.7	38625.4	66069.7	0.689662	0.287975	0	0.763555	0.37512	0	0.584616	0.129618	0	0.847686	0.532233	0	0.76565	0.181312	0	0.903224	0.674882	0
A0A0G2JTL5_RAT	A0A0G2JTL5	Pc	Pyruvate carboxylase, mitochondrial	42184.8	25465.3	42935.5	22863.4	25902.8	34361.8	28106.5	23551.2	12286.9	23520.3	17644.6	41403	25201.4	20997	27877	31969	30905.6	24895.4	22893.7	35628.7	31870.4	24365.3	26624.6	29258.5	31870.4	24365.3	26624.6	29258.5	0.832762	0.289029	0	1.08927	0.614433	0	0.909979	0.591658	0	1.09272	0.689722	0	0.835403	0.407715	0	0.764514	0.223759	0
A0A0G2JTN4_RAT	A0A0G2JTN4	Pfas	Phosphoribosylformylglycinamidine synthase	295914	203969	295720	278553	212712	318916	274720	269511	232001	276896	160990	239246	301865	297694	231431	304124	307032	253895	250362	290580	257374	274409	246245	281198	257374	274409	246245	281198	0.975855	0.722016	0	0.915274	0.344093	0	0.875698	0.255035	0	0.897365	0.363485	0	0.956761	0.743196	0	1.06619	0.507498	0
A0A0G2JTQ5_RAT	A0A0G2JTQ5	Galk2	N-acetylgalactosamine kinase	174085	51234.4	161285	128299	129531	131779	132741	105011	79362.2	68034.4	60092.1	136331	132052	126072	62118.9	154298	115502	138460	65489.5	85982.1	128887	103386	103333	111946	128887	103386	103333	111946	0.923528	0.694529	0	1.15133	0.546316	0	0.923059	0.726936	0	0.999492	0.998136	0	0.801736	0.379916	0	0.802143	0.339744	0
A0A0G2JTS3_RAT	A0A0G2JTS3	Vps29	Vacuolar protein sorting-associated protein 29	62165.2	63788.4	51723.4	75604.9	85533.7	85513.8	88572	68090.9	59048.6	59559.7	81587.4	56850.3	60361.2	56910.1	75446.4	64894.2	54047.5	60817.9	54727.9	51637.7	67763.1	72157	66231.1	57225	67763.1	72157	66231.1	57225	1.26093	0.05821	0	1.18415	0.134436	0	1.15738	0.152635	0	0.917875	0.48734	0	0.977391	0.848874	0	1.06484	0.622909	0
A0A0G2JTT2_RAT	A0A0G2JTT2	Picalm	Phosphatidylinositol binding clathrin assembly protein, isoform CRA_a	54824.4	69855	53754.9	47840.7	68051.4	62344	46352.9	54860	65892.2	62409.4	48149.3	47869.8	44426.5	45449.4	67662.1	61966.3	64691.3	62954.8	59834.4	67604.8	58865.3	58371.7	50711.4	63410.3	58865.3	58371.7	50711.4	63410.3	0.92054	0.214812	0	0.928323	0.341192	0	0.799734	0.022241	0	0.868767	0.204363	0	0.861483	0.216426	0	0.991616	0.931244	0
A0A0G2JTV1_RAT	A0A0G2JTV1	Ptbp1	Polypyrimidine tract-binding protein 1	489410	418475	420276	402627	446838	542490	358775	408125	464015	368637	398107	459803	426799	381837	252740	458173	375322	509090	486211	476224	435525	428409	383857	461004	435525	428409	383857	461004	0.929295	0.449705	0	0.944732	0.381894	0	0.832655	0.104618	0	0.896007	0.390302	0	0.881366	0.216448	0	0.98366	0.853254	0
A0A0G2JTW5_RAT	A0A0G2JTW5	Psmd1	26S proteasome non-ATPase regulatory subunit 1	120304	108804	140706	147492	144576	160578	147380	132030	120772	140821	103221	122301	123739	130794	126909	163399	152649	169224	143461	156316	132376	140316	121393	157010	132376	140316	121393	157010	0.893677	0.072557	0	0.843108	0.022978	0	0.773155	0.000596	0	0.865139	0.051335	0	0.91703	0.254831	0	1.05998	0.45649	0
A0A0G2JTX5_RAT	A0A0G2JTX5	Dpp4	Dipeptidyl peptidase 4	165491	189082	156895	189654	215779	153138	161783	157247	231657	165250	225331	163063	148171	183800	117374	162898	132758	241509	213233	229061	183380	173815	167548	195892	183380	173815	167548	195892	0.8873	0.40866	0	0.93613	0.60328	0	0.855307	0.332042	0	0.963944	0.794053	0	0.913663	0.468546	0	0.947839	0.607625	0
A0A0G2JTX7_RAT	A0A0G2JTX7	Col6a5	Collagen type VI alpha 5 chain	39912.6	19918.3	38100.3	34687.8	35028.4	37215.4	23829.7	15206.6	56094.8	63892.8	18434.7	20293.1	35441.7	38928.7	20934.9	46913.5	13174.7	34785.3	41782.4	48611.4	33529.5	39247.8	26806.6	37053.4	33529.5	39247.8	26806.6	37053.4	1.05922	0.850451	0	0.904895	0.64423	0	0.723458	0.22192	0	0.683009	0.25717	0	0.799495	0.261382	0	1.17055	0.579539	0
A0A0G2JTY6_RAT	A0A0G2JTY6	Grsf1	G-rich RNA sequence-binding factor 1	0	0	0	6312.61	0	19533.7	0	7678.85	9893.63	11697.1	6511.29	0	0	0	0	0	0	5204.87	18747.1	16585.1	6006.27	11456.8	8353.72	9518.96	6312.61	12200.8	6511.29	13512.4	1.20358	0.640544	0	0.63098	0.348995	0	0.877588	0.748345	0	0.72915	0.220275	0	1.39083	0.132479	0	1.90747	0.050297	0
A0A0G2JTZ9_RAT	A0A0G2JTZ9	Abcg3l1	ATP-binding cassette, subfamily G (WHITE), member 3-like 1	92069.3	37416	61877.2	53614.5	61003.5	75979.2	51399.7	49335.5	47807.7	39083.3	34705.9	86734.8	72756.7	79710.3	47683.7	95127.2	77172.4	45214.5	52114	74820.4	61196.1	52721.1	64318.3	68889.7	61196.1	52721.1	64318.3	68889.7	0.765297	0.17806	0	0.88832	0.560545	0	0.933641	0.742023	0	1.21997	0.349837	0	1.05102	0.820376	0	0.86151	0.455976	0
A0A0G2JU07_RAT	A0A0G2JU07	Ube2v2	Ubiquitin-conjugating enzyme E2 variant 2	463705	426259	481790	483192	453243	500286	426841	402719	449501	384357	524967	424327	446707	442799	493752	522849	409694	358457	428764	387380	461638	432741	466510	421429	461638	432741	466510	421429	1.02684	0.751	0	1.09541	0.214633	0	1.10697	0.21575	0	1.07804	0.252739	0	1.01056	0.824946	0	0.937403	0.239007	0
A0A0G2JU12_RAT	A0A0G2JU12	Mgst2	Microsomal glutathione S-transferase 2	43799.9	48137.1	37341.5	52430.6	35307.1	45319.9	53896.4	46540.4	45144.6	52703.7	29891.3	54299.5	67354.9	50756.8	0	43231.7	46772.2	47126.8	47192.9	65995.2	43403.2	48721	41237.9	50063.8	43403.2	48721	50575.6	50063.8	0.973179	0.771629	0	0.866959	0.233634	0	0.823707	0.476701	0	0.846408	0.525261	0	0.95011	0.856098	0	1.12252	0.191685	0
A0A0G2JU25_RAT	A0A0G2JU25	Galnt2	Polypeptide N-acetylgalactosaminyltransferase	14708.4	10750.5	11569.6	11392.1	0	14541.4	2378.99	11722.3	7306.57	12074.8	7658.11	6652.19	6808.96	0	8775.83	9453.33	15542.3	5100.13	12470.7	6199.28	11608.2	9604.81	7065.07	9753.14	12105.1	9604.81	7473.77	9753.14	0.984792	0.960405	0	1.1902	0.406384	0	0.724389	0.219568	0	0.735576	0.28584	0	0.608628	0.002046	-1	0.827417	0.411209	0
A0A0G2JU49_RAT	A0A0G2JU49	Mtx1	Metaxin 1	65454.4	35483.9	71860.4	76179.6	68462.6	103044	79008.7	71522.1	59881.3	74414.4	23501.2	57896.9	72331.7	73172.7	26948.1	72589	81392.2	67988.8	31515.8	88134.6	63488.2	77574.2	50770.1	68324.1	63488.2	77574.2	50770.1	68324.1	1.13539	0.467899	0	0.929221	0.702354	0	0.743078	0.263709	0	0.654472	0.071732	0	0.799678	0.356079	0	1.22187	0.202039	0
A0A0G2JU77_RAT	A0A0G2JU77	Eif3k	Eukaryotic translation initiation factor 3 subunit K	160957	103565	175624	140465	116848	172354	152921	173244	117682	159631	105756	291871	169539	164307	107334	153486	167610	124965	141135	174493	139492	155166	167761	152338	139492	155166	167761	152338	1.01857	0.839428	0	0.915675	0.447415	0	1.10125	0.671204	0	1.08117	0.730704	0	1.20266	0.459605	0	1.11237	0.377239	0
A0A0G2JU83_RAT	A0A0G2JU83		Uncharacterized protein	95801.7	66775.2	77950.8	90686.7	81363.3	53211.5	77439.9	79001	85614.7	76150	67984.3	100895	91802.2	110915	67879.2	94056.7	61004.8	67493	68744	17993.5	82515.5	74283.4	87895.2	61858.4	82515.5	74283.4	87895.2	61858.4	1.20086	0.384531	0	1.33394	0.159824	0	1.42091	0.122654	0	1.18324	0.222627	0	1.06519	0.607393	0	0.900236	0.303572	0
A0A0G2JU89_RAT	A0A0G2JU89	Ubr4	E3 ubiquitin-protein ligase UBR4	40465.3	38140.1	40825.1	43486.1	37235.5	36716.4	39326	45191.7	39155.7	43115.1	30950	39119.1	45566	47297.7	33239.9	42204.3	40915.5	41338.5	41119.3	52791.4	40030.4	40701	39234.5	43673.8	40030.4	40701	39234.5	43673.8	0.931931	0.310858	0	0.916577	0.189356	0	0.898354	0.295462	0	0.96397	0.692555	0	0.980118	0.82179	0	1.01675	0.729844	0
A0A0G2JU92_RAT	A0A0G2JU92	Emb	Embigin	21159.8	88427.9	52664.2	90428.5	267052	28436.3	119525	110363	84555.3	100217	87784.7	63468.4	27757.5	62026.5	202284	48304.8	182549	126060	94157.9	108237	103947	88619.5	88664.2	111862	103947	88619.5	88664.2	111862	0.792223	0.417207	0	0.929241	0.873106	0	0.792623	0.549211	0	1.0005	0.998983	0	0.852979	0.777108	0	0.852548	0.745791	0
A0A0G2JUA5_RAT	A0A0G2JUA5	Ahnak	AHNAK nucleoprotein	818541	552552	735335	603683	607101	693759	644252	623281	716498	595654	708783	704560	842306	763367	977547	779295	671146	573773	586541	698959	663442	654689	799312	661943	663442	654689	799312	661943	0.989041	0.872967	0	1.00226	0.981307	0	1.20752	0.062627	0	1.2209	0.031749	0	1.2048	0.091375	0	0.986806	0.875112	0
A0A0G2JUA6_RAT	A0A0G2JUA6	Wbp11l1	WW domain-binding protein 11	20457.8	9113.72	0	0	0	16151.4	17789.8	13369.2	13004.2	19001.6	0	23174.8	22484.3	0	10349.7	0	13680.9	0	0	16179	10209.5	15863.2	15645.6	10303.8	14785.8	15863.2	18669.6	14929.9	1.53955	0.089769	0	0.99085	0.980502	0	1.51843	0.26568	0	0.986279	0.955709	0	1.53245	0.260001	0	1.55377	0.088209	0
A0A0G2JUA7_RAT	A0A0G2JUA7	Nck1	NCK adaptor protein 1	28049.6	18773.2	20802.4	13187.8	18007.9	20863.8	16764.9	19135.7	19187.5	20569	15371.2	24443.3	28480.1	24777.4	13580.8	15595.3	17901.4	14184.2	18030.4	18806.3	19764.2	19304.2	21330.6	16903.5	19764.2	19304.2	21330.6	16903.5	1.14202	0.06626	0	1.16924	0.297882	0	1.2619	0.18174	0	1.10497	0.517042	0	1.07925	0.689241	0	0.976725	0.860001	0
A0A0G2JUB9_RAT	A0A0G2JUB9	Aldh4a1	Delta-1-pyrroline-5-carboxylate dehydrogenase, mitochondrial	53785	26009.6	56074.5	42158	42915.9	56667.2	30433.7	30223	23189.6	36453.7	22629.6	29803.8	45294.6	52087.5	43148.4	53135.4	32951.6	37492.5	36904.5	26683.7	44188.6	35393.4	38592.8	37433.5	44188.6	35393.4	38592.8	37433.5	0.945501	0.78407	0	1.18046	0.356221	0	1.03097	0.871419	0	1.09039	0.694442	0	0.873365	0.481519	0	0.800963	0.293417	0
A0A0G2JUC7_RAT	A0A0G2JUC7	Dctn2	Dynactin subunit 2	104787	95935.7	108364	96513.4	90003.9	113750	95392.8	88668.1	81665.4	90354.4	81753.1	95984.2	104666	96223.5	73041.5	113479	108277	105688	90530.1	137166	99120.7	93966.1	90333.8	111028	99120.7	93966.1	90333.8	111028	0.846329	0.10403	0	0.892756	0.18719	0	0.813613	0.060169	0	0.961344	0.655643	0	0.911351	0.21761	0	0.947997	0.439601	0
A0A0G2JUD2_RAT	A0A0G2JUD2	Sar1a	Secretion-associated, Ras-related GTPase 1A	65171.4	82403.6	96145.7	69117.1	77698	50619.1	84586.7	77694	75349.8	76671.9	91033.2	77107.6	76034.9	77684	86106	81356.9	84507.2	69238	83679.8	81475.3	78107.2	72984.3	81593.1	80051.5	78107.2	72984.3	81593.1	80051.5	0.911717	0.304513	0	0.975712	0.758346	0	1.01926	0.713943	0	1.11796	0.223669	0	1.04463	0.589141	0	0.934413	0.538037	0
A0A0G2JUD9_RAT	A0A0G2JUD9	Mmp9	Matrix metalloproteinase-9	50757.5	40339.5	58547.5	69872.8	24468.8	36910.7	59512.8	58243.8	23297.5	57758.5	41111.3	85088.2	81005.6	65243.7	42421.7	53679.9	39269.8	29086.4	29963.6	46365.4	48797.2	47144.7	62974.1	39673	48797.2	47144.7	62974.1	39673	1.18833	0.414834	0	1.22999	0.34508	0	1.58733	0.055562	0	1.33576	0.216383	0	1.29053	0.274898	0	0.966134	0.880538	0
A0A0G2JUF2_RAT	A0A0G2JUF2	Snx30	Sorting nexin family member 30	0	18974.4	0	0	0	21940.9	0	0	13961	17111.6	18176	0	0	0	0	14561.7	0	0	16526.2	0	12043	13564.9	8969.34	11821.6	18974.4	17671.2	18176	15543.9	1.14747	0.619967	0	1.01873	0.943113	0	0.758722	0.427435	0	0.661215	0.294004	0	0.744776	0.440772	0	1.12637	0.696313	0
A0A0G2JUF8_RAT	A0A0G2JUF8	Top2a	DNA topoisomerase 2	65967	47031.9	64989.1	42116.5	45800.7	96056.2	58189.7	90509	45963.6	70900.5	36088.9	66259	40664.9	47243.3	30524.3	89391.7	78802.9	43084.6	65263.9	59708.1	53181.1	72323.8	44156.1	67250.2	53181.1	72323.8	44156.1	67250.2	1.07544	0.6924	0	0.790794	0.174872	0	0.656594	0.051068	0	0.610533	0.037305	-1	0.830297	0.291748	0	1.35995	0.112624	0
A0A0G2JUF9_RAT	A0A0G2JUF9	Nckap1l	NCK-associated protein 1-like	35447.9	40149.5	34888.4	37038.9	20036.8	41318.3	41573.8	41398.6	32530.6	37192.6	29716.7	20434.6	41558.3	35752.9	45244.4	23718.3	19955.1	31932.1	42512.1	44966.5	33512.3	38802.8	34541.4	32616.8	33512.3	38802.8	34541.4	32616.8	1.18965	0.27328	0	1.02746	0.886154	0	1.059	0.778839	0	0.890178	0.395324	0	1.03071	0.859221	0	1.15787	0.213458	0
A0A0G2JUJ8_RAT	A0A0G2JUJ8	Art2b	NAD(P)(+)--arginine ADP-ribosyltransferase	5786.71	11975.3	0	0	0	0	0	5362.21	6678.8	13993.3	4687.95	0	4857.52	0	0	0	0	0	0	0	7583.61	7761.91	6126.83	9044.61	8881	8678.1	4772.74		0.858181	0.505902	0	0.838468	0.450394	0	0.677402	0.020547	0	0.789345	0.374947	0	0.807904	0.426671	0	1.02351	0.940678	0
A0A0G2JUJ9_RAT	A0A0G2JUJ9	Sec63	SEC63 homolog, protein translocation regulator	20835.1	12154.6	17676.4	0	0	22164.3	22158.4	29910	13048.4	24069.7	7352.37	33114.7	18970.5	4402.01	0	32430.1	14925.5	10103.5	18168.5	24881.7	12669.2	22270.2	14345.1	20101.8	16888.7	22270.2	15959.9	20101.8	1.10787	0.660439	0	0.630251	0.167036	0	0.713622	0.407803	0	0.64414	0.220106	0	1.13228	0.789369	0	1.75782	0.043073	1
A0A0G2JUK2_RAT	A0A0G2JUK2	Lsm14a	LSM14A mRNA-processing body assembly factor	0	9187.63	0	11963.7	0	0	10493.1	28509.1	19172.8	24307.6	10774.5	0	0	0	0	0	0	0	12243.8	23189.7	10397	17916.2	7055.02	12052.8	10575.7	20620.6	10774.5	17716.7	1.48648	0.280043	0	0.862625	0.656787	0	0.585345	0.160606	0	0.393779	0.031832	-1	0.678562	0.164618	0	1.72321	0.130703	0
A0A0G2JUL7_RAT	A0A0G2JUL7	2020-09-11	Septin 6 (Predicted), isoform CRA_b	153878	124245	145947	135784	148013	179719	137291	123671	136996	106871	121443	130813	132899	135596	135369	127144	166596	122355	121744	112763	141573	136910	131224	130120	141573	136910	131224	130120	1.05218	0.668959	0	1.08802	0.318331	0	1.00848	0.912748	0	0.958472	0.657236	0	0.926899	0.113997	0	0.967058	0.731932	0
A0A0G2JUM2_RAT	A0A0G2JUM2	Vps35l	VPS35 endosomal protein sorting factor-like	46908.6	27897.2	13724.8	41543.5	12052.3	29329.6	37088.3	29525.8	32831.2	36778.2	22378.3	30147.4	45916.4	40578.5	12735.2	10832.8	34119.7	18010	36060.9	91160	28425.3	33110.6	30351.2	38036.7	28425.3	33110.6	30351.2	38036.7	0.870492	0.737802	0	0.747312	0.55938	0	0.797944	0.629745	0	0.916659	0.669754	0	1.06775	0.840628	0	1.16483	0.536857	0
A0A0G2JUM3_RAT	A0A0G2JUM3	Rp2	RP2, ARL3 GTPase-activating protein	16248.4	17573.9	22090.3	0	22729.9	21417.1	21387.9	24697.8	25094.3	28214.3	24310.3	23152.2	27128.6	24676.8	38723.8	36234.6	27437.3	20073.6	29354.6	22564.1	17122.1	24162.3	27598.3	27132.9	19660.6	24162.3	27598.3	27132.9	0.890517	0.365027	0	0.631047	0.036514	-1	1.01716	0.910461	0	1.14221	0.304214	0	1.61185	0.031343	1	1.41117	0.0532	0
A0A0G2JUN7_RAT	A0A0G2JUN7	Txnrd1	Thioredoxin reductase 1, cytoplasmic	136838	84999.8	140832	120210	111227	125029	131162	109392	116101	132151	90888.5	117269	135562	120619	93600.6	121293	124961	117905	116089	121424	118821	122767	111588	120335	118821	122767	111588	120335	1.02022	0.615855	0	0.987425	0.88516	0	0.927311	0.340234	0	0.908938	0.275863	0	0.939121	0.597	0	1.03321	0.727998	0
A0A0G2JUP0_RAT	A0A0G2JUP0	Nek7	Serine/threonine-protein kinase Nek7	0	15449.3	0	6084.91	10227.5	0	0	12758.8	19031.1	9668.9	18073.5	0	0	0	12334.7	0	0	9532.76	13884	13409.8	9491.81	13848.4	11694.8	11561.7	10587.2	13819.6	15204.1	12275.5	1.19778	0.399427	0	0.820968	0.487023	0	1.01151	0.963477	0	0.844486	0.4315	0	1.23209	0.464606	0	1.45898	0.135856	0
A0A0G2JUP9_RAT	A0A0G2JUP9	LOC691143	Similar to Serum amyloid A-3 protein precursor	0	4225.59	0	0	0	0	0	0	0	0	4863.09	0	0	0	13445.3	0	0	5351.5	6561.63	0	6851.23	6030.55	9457.47	7805.95	4225.59		9154.18	5956.57	0.772558	0.468849	0	0.877693	0.725886	0	1.21157	0.581583	0	1.56826	0.142161	0	1.38041	0.314178	0	0.880214	0.652013	0
A0A0G2JUR2_RAT	A0A0G2JUR2	Irf5	Interferon regulatory factor 5	14752.7	0	24636.1	18851.5	13218.8	21712.8	14363.7	22177.7	24938.7	24291.6	12314.3	10730.6	18391.7	19218.4	0	0	12736.9	11256.4	15933.9	17303.8	15622.7	21496.9	14943.8	12186.8	17864.8	21496.9	15163.7	14307.8	1.76395	0.015442	1	1.28194	0.394801	0	1.22623	0.370628	0	0.695161	0.031417	0	0.956546	0.847704	0	1.37601	0.13498	0
A0A0G2JUR5_RAT	A0A0G2JUR5	Mprip	Myosin phosphatase Rho-interacting protein	17896.6	16268	12083.6	15941	17244	17201.4	18895.7	20419.6	13939.7	13532.7	11850.9	12462.9	16661.6	14261.6	22695	12018	19216.6	14745.2	16352.3	22752.1	15886.6	16797.8	15586.4	17016.8	15886.6	16797.8	15586.4	17016.8	0.987129	0.926139	0	0.933583	0.606322	0	0.91594	0.610248	0	0.927882	0.625056	0	0.981102	0.895277	0	1.05736	0.604086	0
A0A0G2JUS0_RAT	A0A0G2JUS0	LOC108348175	Protein quaking-like	82622.9	79352.3	72115.2	69062	79603.7	105297	96546.1	91700.1	76908.4	86473.5	54132.2	82854	78841.2	78371.5	44086	75588.3	91576.9	83210.3	77824.2	106837	76551.2	91385	67657	87007.4	76551.2	91385	67657	87007.4	1.05031	0.570823	0	0.879824	0.131104	0	0.7776	0.079211	0	0.740351	0.031525	0	0.883813	0.308721	0	1.19378	0.025227	0
A0A0G2JUT0_RAT	A0A0G2JUT0	Hspa2	Heat shock-related 70 kDa protein 2	79929.1	13669.8	0	40847	0	69807.6	0	57703.1	30576.7	26595.4	12270.1	0	97330.7	74935.8	0	0	86655.1	36548.3	0	0	30619	38272.8	38649.4	28425.2	44815.3	46170.7	61512.2	61601.7	1.34644	0.624817	0	1.07718	0.918733	0	1.35969	0.696096	0	1.00984	0.987214	0	1.26227	0.746934	0	1.24997	0.677968	0
A0A0G2JUU6_RAT	A0A0G2JUU6	Exosc9	Exosome complex component RRP45	0	30767.9	7911.73	19341.1	20467.6	0	19589.5	30320.6	15889.3	28527.9	17812.9	11848.3	0	0	24998.2	37206.5	15681.6	13677.7	17906.3	33936.8	17178.5	20272.9	12983.9	23681.8	19622.1	23581.8	18219.8	23681.8	0.856055	0.615111	0	0.72539	0.352242	0	0.548264	0.12741	0	0.640454	0.243325	0	0.75582	0.494644	0	1.18013	0.625952	0
A0A0G2JUW8_RAT	A0A0G2JUW8	LOC108348118	Leucyl-cystinyl aminopeptidase	175740	138665	155885	132351	121122	167803	139884	127877	142758	136496	126385	146544	178263	162872	122487	176194	120452	140378	130574	157748	144753	142964	147310	145069	144753	142964	147310	145069	0.985486	0.864697	0	0.997819	0.982251	0	1.01545	0.881247	0	1.0304	0.738055	0	1.01767	0.862484	0	0.98764	0.882073	0
A0A0G2JUX4_RAT	A0A0G2JUX4	Usp47	Ubiquitin-specific peptidase 47	39043.9	22580.8	38412.9	45133.9	13871.1	35623.7	49657.5	24180.8	27103.6	34040.6	18421.5	27632.7	34026.2	48764.6	11597.7	23379.5	37524.6	28022.2	24685.4	25253.9	31808.5	34121.2	28088.5	27773.1	31808.5	34121.2	28088.5	27773.1	1.22857	0.249224	0	1.1453	0.543905	0	1.01136	0.964781	0	0.823198	0.46209	0	0.883051	0.679736	0	1.07271	0.760181	0
A0A0G2JUX5_RAT	A0A0G2JUX5	Purb	Transcriptional activator protein Pur-beta	22814.8	42509.2	40013	34896.8	27512.6	50062.4	35827.6	33321.3	38918.6	33660.8	42884.5	35024.1	32476.5	29105.4	36244.2	27643.6	38318	31312.4	38457.4	46831.3	33549.3	38358.1	35146.9	36512.6	33549.3	38358.1	35146.9	36512.6	1.05055	0.694371	0	0.918842	0.567788	0	0.962598	0.743101	0	0.916284	0.427999	0	1.04762	0.723568	0	1.14334	0.348644	0
A0A0G2JUY1_RAT	A0A0G2JUY1	Nedd4l	E3 ubiquitin-protein ligase	18277.5	14566.9	0	0	0	9613.13	12784.3	0	10661.7	863.078	13117.1	14674.1	8867.41	0	10473.2	13166.2	11445.1	16866.4	6866.67	13237.5	11025	8017.31	11113.2	12316.4	16422.2	8480.57	11783	12316.4	0.650947	0.142357	0	0.895151	0.70153	0	0.902311	0.568927	0	1.38615	0.234959	0	1.008	0.977749	0	0.727193	0.415555	0
A0A0G2JUZ0_RAT	A0A0G2JUZ0	Mtmr1	Myotubularin-related protein 1	0	30190.3	0	0	0	0	0	0	20390.8	0	23680.6	0	27145.1	0	0	37182.7	0	15284.4	18340.9	0	12639.4	10063.7	13709.6	17098.1	30190.3	20390.8	25412.9	23602.7	0.588588	0.282765	0	0.739232	0.548787	0	0.801821	0.654615	0	1.36228	0.528057	0	1.08467	0.875798	0	0.796216	0.640041	0
GGA3_RAT	A0A0G2JV04	Gga3	ADP-ribosylation factor-binding protein GGA3	7263.3	5839.03	0	10894.5	10672.2	11248	11739.3	6906.34	0	17481.1	7251.21	8299.35	10972.8	0	0	14797.2	16223.2	12912.4	9603.7	7330.97	8413.72	10723.8	6995.13	12173.5	8667.26	11843.7	8841.13	12173.5	0.880912	0.592772	0	0.691151	0.086586	0	0.57462	0.039118	-1	0.652301	0.160331	0	0.831396	0.416129	0	1.27456	0.335934	0
A0A0G2JV12_RAT	A0A0G2JV12	Col15a1	Collagen type XV alpha 1 chain	23454.4	23946.7	27850.2	14118.3	20853.2	20336.9	19482.7	16179.6	18218.2	17984.1	13790.9	33935	18689.3	15877.7	20923.1	18203.6	23872.4	17971.6	22379	28997	22044.6	18440.3	20643.2	22284.7	22044.6	18440.3	20643.2	22284.7	0.827486	0.112296	0	0.989224	0.939232	0	0.926339	0.69804	0	1.11946	0.55838	0	0.936431	0.747555	0	0.836501	0.168918	0
A0A0G2JV16_RAT	A0A0G2JV16	Dock11	Dedicator of cytokinesis 11	25001.2	106326	24356.2	34523	62511.6	26095.9	49169.3	22697	52988	26549.1	18943.6	18355.2	24645.2	0	15856.9	27864.6	15837.3	31189.1	38034.3	23012.9	50543.5	35499.8	16828.2	27187.6	50543.5	35499.8	19450.2	27187.6	1.30573	0.29601	0	1.85906	0.182869	0	0.618966	0.062604	0	0.474037	0.029931	-1	0.332946	0.066176	0	0.702362	0.397882	0
A0A0G2JV31_RAT	A0A0G2JV31	Xpnpep1	X-prolyl aminopeptidase (Aminopeptidase P) 1, soluble, isoform CRA_a	155258	152468	164231	148232	149555	213277	153293	142038	136196	171132	121866	142477	146597	140374	108132	172617	196412	179219	165275	174661	153949	163187	131889	177637	153949	163187	131889	177637	0.918654	0.357843	0	0.866649	0.003983	0	0.742464	0.000926	0	0.808209	0.080856	0	0.856707	0.022615	0	1.06001	0.532303	0
A0A0G2JV37_RAT	A0A0G2JV37	Ces2c	Carboxylic ester hydrolase	5048.52	5014.24	0	0	19150.5	23343	0	6556.08	12700.2	0	8476.36	0	0	0	6235.36	0	0	19731	15749.3	0	9187.37	12279.6	7141.04	12050.1	9737.77	14199.7	7355.86	17740.2	1.01904	0.956298	0	0.76243	0.465898	0	0.592612	0.11866	0	0.581537	0.141688	0	0.777267	0.47467	0	1.33657	0.462067	0
A0A0G2JV51_RAT	A0A0G2JV51	Nat10	RNA cytidine acetyltransferase	56835.7	33514.8	125300	119373	126339	118966	0	77586.6	36159.8	0	35941.8	73579.9	0	101991	0	0	114865	113543	53780.4	107294	92272.7	50110	46306.2	80298.4	92272.7	77570.9	70504.4	97370.8	0.624047	0.337268	0	1.14912	0.684015	0	0.576676	0.249436	0	0.924091	0.895318	0	0.501841	0.123714	0	0.543064	0.183748	0
A0A0G2JV54_RAT	A0A0G2JV54	Ptbp3	Polypyrimidine tract-binding protein 3	18353.1	44121.7	33214.6	31738.3	40498.5	49626.9	32694.5	28746.4	39599.7	32671.7	44705.8	25292.6	15638.9	16483.3	47818.5	31667.2	17632.6	31960.4	42895.1	51366.6	33585.2	36667.9	29987.8	35104.4	33585.2	36667.9	29987.8	35104.4	1.04454	0.823768	0	0.956725	0.838908	0	0.854247	0.582652	0	0.817823	0.416516	0	0.892887	0.671845	0	1.09179	0.607575	0
A0A0G2JV77_RAT	A0A0G2JV77	Mink1	Misshapen-like kinase 1	86295.3	87232.7	81802.6	70366.2	75172.4	77593	64219.2	73446.9	65745.4	78339.2	90152.1	55965	1.5729e+06	1.62123e+06	92092.6	1.73271e+06	1.15884e+06	111350	73871.8	99551.2	80173.8	71868.8	686467	635264	80173.8	71868.8	686467	635264	0.113132	0.139272	0	0.126206	0.144427	0	1.0806	0.921892	0	9.55167	0.137011	0	8.56223	0.141691	0	0.896411	0.094745	0
A0A0G2JV81_RAT	A0A0G2JV81	Arf3	ADP-ribosylation factor 3	567997	485525	623694	686510	529615	552536	611895	679896	620180	740358	551005	540996	668703	718149	902334	583096	537033	566741	693766	736422	578668	640973	676237	623411	578668	640973	676237	623411	1.02817	0.735768	0	0.928228	0.417829	0	1.08474	0.509182	0	1.05502	0.64324	0	1.16861	0.228102	0	1.10767	0.22704	0
A0A0G2JVA7_RAT	A0A0G2JVA7	Eif1a	Eukaryotic translation initiation factor 1A	13677	19349.9	11647.3	10405.8	16645.9	16974.5	10810.3	0	14012.9	7881.63	14574.5	9618.06	13161.3	11856.1	4637.38	12505.9	10869.2	19010.1	12683.1	8854.5	14345.2	11503	10769.5	12784.6	14345.2	12419.8	10769.5	12784.6	0.899758	0.616802	0	1.12207	0.527293	0	0.84238	0.431319	0	0.936229	0.775432	0	0.750737	0.172407	0	0.801874	0.273488	0
A0A0G2JVB6_RAT	A0A0G2JVB6	Stx12	Syntaxin-12	116163	115806	125545	129905	237756	161124	147842	106544	108786	116037	79713.7	111426	118685	117536	86760.2	122935	146121	147918	129964	144182	145035	128067	102824	138224	145035	128067	102824	138224	0.926513	0.42777	0	1.04927	0.782566	0	0.743894	0.006018	0	0.802897	0.104342	0	0.708961	0.126187	0	0.883004	0.529871	0
A0A0G2JVD6_RAT	A0A0G2JVD6	Kmt2d	Lysine methyltransferase 2D	23481	15143.9	13019.4	14363.2	0	20707.9	0	19987.8	21528.1	0	15057.4	15507.7	17316.7	14313.2	0	21527.7	0	0	17422.3	19196.3	14172.9	15881.6	14462.2	15666.9	16501.9	20741.2	15548.7	19382.1	1.0137	0.957363	0	0.904639	0.707413	0	0.923102	0.669336	0	0.910627	0.67443	0	1.02041	0.930102	0	1.12056	0.697409	0
A0A0G2JVD9_RAT	A0A0G2JVD9	Ikzf1	IKAROS family zinc finger 1	41252.8	21865.6	25298.6	30655.2	30257.7	19612.5	27604.5	33794.1	31621.7	31397.4	18716.5	25200.5	30130.1	38530.6	49431	26930.1	0	20821.7	25443	17987.3	29866	28806.1	32401.7	20576.5	29866	28806.1	32401.7	22795.5	1.39995	0.057272	0	1.45146	0.061358	0	1.5747	0.084491	0	1.12482	0.559461	0	1.0849	0.696664	0	0.964511	0.803835	0
A0A0G2JVE6_RAT	A0A0G2JVE6	Anpep	Aminopeptidase	34201.3	24357.1	51871.9	27772.7	56089.9	38768.7	35173.2	22305.4	37627.2	27307.3	24121.1	51987.2	16637.1	29141.5	31528.6	31946.2	40022.1	36166.6	30702.9	30828.8	38858.6	32236.4	30683.1	33933.3	38858.6	32236.4	30683.1	33933.3	0.949992	0.656111	0	1.14515	0.480749	0	0.904217	0.613098	0	0.951816	0.822757	0	0.789609	0.375565	0	0.829582	0.381879	0
A0A0G2JVF0_RAT	A0A0G2JVF0	Arhgap4	Rho GTPase activating protein 4, isoform CRA_a	18264.5	25177.4	47221.4	52897.5	29128.1	40001.4	44511.3	26684.1	25399	29135.4	14228.9	24382.8	32632.4	47956.7	0	17286.4	2900.7	56823.7	31129.8	61792.2	34537.8	33146.2	25017.9	33986.6	34537.8	33146.2	29800.2	33986.6	0.975275	0.945532	0	1.01622	0.967447	0	0.73611	0.523479	0	0.754772	0.3533	0	0.724362	0.36282	0	0.95971	0.860376	0
A0A0G2JVG3_RAT	A0A0G2JVG3	Pkm	Pyruvate kinase	97368.9	188479	88207.6	159827	169393	161538	133268	128120	142991	120120	201412	115698	110155	244445	343055	314117	83040.4	171130	131841	186463	140655	137207	202953	177318	140655	137207	202953	177318	0.773791	0.336693	0	0.793237	0.424115	0	1.14457	0.670415	0	1.47917	0.172849	0	1.44291	0.228665	0	0.975486	0.87573	0
A0A0G2JVH4_RAT	A0A0G2JVH4	Immt	MICOS complex subunit MIC60	148180	115763	139757	136013	118615	166855	135288	127759	106529	130637	71431	123825	139981	139131	71452	124793	144871	139265	127363	143450	131665	133414	109164	135949	131665	133414	109164	135949	0.981354	0.816292	0	0.968494	0.583678	0	0.80298	0.137013	0	0.818237	0.224692	0	0.829101	0.218877	0	1.01328	0.883362	0
A0A0G2JVL6_RAT	A0A0G2JVL6	Ndufa8	NADH dehydrogenase [ubiquinone] 1 alpha subcomplex subunit 8	43451.7	17432.4	39864.7	41909.3	19825.4	47782.4	23645.3	47446	24975.4	43986.8	21404.4	26109.1	41202	35184	14503.9	37384.7	47861.7	15083.3	27667.4	48475.6	32496.7	37567.2	27680.7	35294.5	32496.7	37567.2	27680.7	35294.5	1.06439	0.792654	0	0.920729	0.751157	0	0.784276	0.365036	0	0.736831	0.20959	0	0.8518	0.535186	0	1.15603	0.538569	0
A0A0G2JVM2_RAT	A0A0G2JVM2	Mia3	Uncharacterized protein	0	7481.1	10373.4	10844.7	10017.2	14099.2	8660.36	7671.06	10515.9	0	6393.19	3786.18	0	0	0	0	0	0	6981.48	0	8224.56	9751.93	6713.23	7706.19	9679.09	10236.6	5089.69	6981.48	1.26547	0.227974	0	1.06727	0.787918	0	0.871147	0.573654	0	0.6884	0.132236	0	0.816242	0.487064	0	1.18571	0.461132	0
A0A0G2JVN4_RAT	A0A0G2JVN4	Usp19	RCG25629, isoform CRA_a	0	5158.11	0	9667.82	9087.78	0	3842.66	0	6802.67	7828.51	5544.6	3617.56	0	5952.29	0	0	0	13219.4	12717.4	10120.9	7457.59	6444.9	7126.49	10124.4	7971.24	6157.95	5038.15	12019.2	0.636573	0.0364	-1	0.736598	0.139892	0	0.703895	0.307084	0	1.10576	0.795009	0	0.955603	0.903056	0	0.864208	0.43718	0
A0A0G2JVP4_RAT	A0A0G2JVP4	Ighm	Immunoglobulin heavy constant mu	90535.9	119349	106711	107571	98961	95339.8	122008	120493	132952	128152	155507	132075	121742	99592.8	137727	83827.1	78373.4	111426	149031	108887	104625	119789	129329	106309	104625	119789	129329	106309	1.1268	0.367849	0	0.984165	0.903304	0	1.21654	0.177559	0	1.07964	0.422873	0	1.23611	0.044964	0	1.14493	0.09752	0
A0A0G2JVP5_RAT	A0A0G2JVP5	Paip1	Poly(A)-binding protein-interacting protein 1	28202.8	43157.8	24499.4	39665	30828.9	23800.5	37635.9	42836.9	35774.5	35868.9	44670.8	30941.2	24750.3	44016.2	27996.4	35999.4	17885.8	30965.3	36652	40038.4	33270.8	35183.3	34475	32308.2	33270.8	35183.3	34475	32308.2	1.08899	0.579979	0	1.02979	0.858838	0	1.06707	0.712957	0	0.979867	0.894839	0	1.03619	0.830267	0	1.05749	0.694862	0
A0A0G2JVQ5_RAT	A0A0G2JVQ5	Kng1	Kininogen-1	58577.5	66736.1	84934.3	57389.7	85771.1	29229.7	98525.7	87227.7	60870.7	62100.7	124583	134910	282898	345577	250840	71805.4	117601	34879.3	39516.3	47359.5	70681.7	67590.9	227762	62232.4	70681.7	67590.9	227762	62232.4	1.08611	0.789453	0	1.13577	0.621395	0	3.65986	0.00659	1	3.36971	0.006991	1	3.22235	0.006704	1	0.956271	0.824982	0
A0A0G2JVR0_RAT	A0A0G2JVR0	Ptpra	Receptor-type tyrosine-protein phosphatase alpha	0	13993.9	0	0	0	0	0	0	13012.5	12141.8	13726.4	0	0	0	11262.5	0	0	12005.5	14915.6	13169.8	6832.96	10334	8557.29	10459.8	13993.9	12577.2	12494.4	13363.7	0.987975	0.957425	0	0.653261	0.236379	0	0.818115	0.540836	0	0.828073	0.517056	0	1.25236	0.594659	0	1.51237	0.191725	0
A0A0G2JVV1_RAT	A0A0G2JVV1	Clec2g	C-type lectin domain family 2, member G	76591.3	69769.9	83481.2	91060.8	101127	102394	97618.6	73972.2	93798.8	64894.6	86808.9	79991.5	64826.4	80708.3	127211	75891	73142	113241	97497.1	95416.2	84406	86535.6	87909.2	91037.5	84406	86535.6	87909.2	91037.5	0.950549	0.676092	0	0.927156	0.492878	0	0.965637	0.813625	0	1.01587	0.916801	0	1.0415	0.774451	0	1.02523	0.82069	0
A0A0G2JVV5_RAT	A0A0G2JVV5	Usp14	Ubiquitin-specific peptidase 14	32111.7	21165.6	22476.5	23355.5	108721	24480.3	33065.6	34106.8	20418.5	30433.6	31575.9	21711.8	44792.1	53837.9	47397.1	23975.2	31885.7	37294.1	23504.4	28517.8	41566	28501	39862.9	29035.5	41566	28501	39862.9	29035.5	0.981591	0.887995	0	1.43156	0.48446	0	1.37291	0.12674	0	1.39865	0.112404	0	0.959028	0.926414	0	0.68568	0.466802	0
A0A0G2JVW0_RAT	A0A0G2JVW0	Siglec10	Sialic acid-binding Ig-like lectin 10	69440.1	50752.1	10409.2	59054.8	41875.1	32371	55269.7	0	38965.6	28098.3	35914.6	76553.8	60030.9	29452.2	35763.8	65783	28351.5	0	37376.2	29530.3	46306.3	32268.1	47543.1	33655	46306.3	38676.2	47543.1	40260.3	0.958792	0.913174	0	1.37591	0.386437	0	1.41266	0.317094	0	1.47338	0.236334	0	1.02671	0.929057	0	0.696842	0.304481	0
A0A0G2JVW5_RAT	A0A0G2JVW5	Huwe1	E3 ubiquitin-protein ligase HUWE1	153739	48467.9	83846	141573	139127	144777	58387.4	135810	136475	136095	143269	167077	131671	178948	57432.5	198593	135304	121420	134513	157486	113350	122309	135680	149463	113350	122309	135680	149463	0.818322	0.232859	0	0.758383	0.176383	0	0.90778	0.599914	0	1.10932	0.629544	0	1.19699	0.468587	0	1.07903	0.737595	0
A0A0G2JVY2_RAT	A0A0G2JVY2	Cd163	CD163 molecule	144240	341467	136176	206403	324055	137110	265474	295609	339741	292877	220958	175677	161632	180114	335055	121447	213414	303677	283512	357628	230468	266162	214687	255936	230468	266162	214687	255936	1.03996	0.852766	0	0.900492	0.68088	0	0.838833	0.447496	0	0.806603	0.302879	0	0.931527	0.77703	0	1.15488	0.538223	0
A0A0G2JVY6_RAT	A0A0G2JVY6	2020-09-08	Septin-8	25788.5	18240.5	4780.26	8747.61	10897.8	34092	13819.4	21989.9	19656.7	18106.1	32522.6	14698.4	0	8490.45	26628.1	0	10821.4	8388.15	25097.1	21284.6	13690.9	21532.8	17867.2	14044	13690.9	21532.8	20584.9	16397.8	1.53324	0.18688	0	0.974861	0.949523	0	1.27223	0.565402	0	0.829766	0.563544	0	1.30504	0.524131	0	1.57278	0.159545	0
A0A0G2JW12_RAT	A0A0G2JW12	LOC103689965	Complement C4-like	55383.3	62556.1	56320.2	63562.5	86210.5	38623	75414.1	52576.4	55774.5	57841	84465.2	65939	104879	104650	109669	71066.1	98805.5	47118.6	58997	58012.6	64806.5	56045.8	93920.4	66800	64806.5	56045.8	93920.4	66800	0.839009	0.341517	0	0.970158	0.853779	0	1.406	0.055156	0	1.67578	0.005694	1	1.44924	0.019138	0	0.864817	0.312234	0
A0A0G2JW14_RAT	A0A0G2JW14	Spg21	Maspardin	15309.7	28923.3	36329.2	29845.3	28552	32914.5	26877.9	24742.9	29171.7	31548.8	11583.3	25639.7	28140.4	0	0	35516.6	23572.7	30517.6	32157.7	27183.7	27791.9	29051.2	14810.1	29789.6	27791.9	29051.2	21787.8	29789.6	0.97521	0.778485	0	0.932938	0.630464	0	0.497156	0.027118	-1	0.509794	0.029107	-1	0.532893	0.069257	0	1.04531	0.744774	0
A0A0G2JW28_RAT	A0A0G2JW28	Add3	Gamma-adducin	59130.3	112990	101365	109871	64143.9	94262.9	84447.4	46456.2	38996.7	91493.2	33725.1	136369	147760	135366	33166.5	107693	78573.6	80347.1	72291.5	40346.6	89500.1	71131.3	97277.3	75850.4	89500.1	71131.3	97277.3	75850.4	0.937784	0.774761	0	1.17996	0.412559	0	1.28249	0.470323	0	1.36757	0.388519	0	1.0869	0.7925	0	0.794762	0.297771	0
A0A0G2JW29_RAT	A0A0G2JW29	Man1a1	alpha-1,2-Mannosidase	13783.2	24996.3	5983.59	18809.9	0	30887.1	17733.1	22426.7	20673.2	17452.9	22595.5	17863.1	0	0	7988.03	10887.2	0	44758.8	24380.5	22278.3	13913.7	21834.6	12257.9	21055.2	15893.2	21834.6	16148.9	25576.2	1.03702	0.919777	0	0.660818	0.397589	0	0.582176	0.29439	0	0.561395	0.049837	-1	0.880992	0.74831	0	1.56929	0.111409	0
A0A0G2JW38_RAT	A0A0G2JW38	Rpe	Ribulose-phosphate 3-epimerase	265052	274830	275276	258596	244494	276930	257634	244187	245755	249078	208466	266831	295090	595738	108043	298117	244862	215982	258207	116919	263649	254717	294833	226817	263649	254717	294833	226817	1.123	0.395522	0	1.16239	0.269135	0	1.29987	0.458117	0	1.15749	0.637717	0	1.11828	0.713479	0	0.966119	0.313492	0
A0A0G2JW41_RAT	A0A0G2JW41		Uncharacterized protein	35341.6	0	0	0	0	20758.1	0	0	0	14506.8	38470.6	11574.2	2703.76	0	0	0	0	0	6985.61	0	13937.4	11187.5	12470	6115.97	35341.6	17632.5	17582.9	6985.61	1.82923	0.140183	0	2.27885	0.205095	0	2.03893	0.372406	0	1.11464	0.864984	0	0.89472	0.870435	0	0.802701	0.676238	0
A0A0G2JW60_RAT	A0A0G2JW60	Utrn	Utrophin	27482.3	24209.9	31620.6	24169.9	24675.8	35227.5	31710.9	17044.9	18589.2	26071.3	12469.6	20806.2	26103.1	26958	5648.64	32914.8	27389	18156.6	26628.2	41198.5	26431.7	25728.8	18397.1	29257.4	26431.7	25728.8	18397.1	29257.4	0.879393	0.517037	0	0.903418	0.506827	0	0.628802	0.088126	0	0.715041	0.213531	0	0.696025	0.101501	0	0.973406	0.859019	0
A0A0G2JW85_RAT	A0A0G2JW85	Rasa3	Ras GTPase-activating protein 3	61225.3	71705.8	65862.4	67141.7	67707.4	67111.7	72690.2	78183.1	75167	74780.1	52380.3	52562.5	69686.6	73709.7	56797.2	80806.3	75064.5	71691.9	74330.9	89344.9	66728.5	73586.4	61027.3	78247.7	66728.5	73586.4	61027.3	78247.7	0.940429	0.236971	0	0.852786	0.012139	0	0.779924	0.013629	0	0.829328	0.03179	0	0.91456	0.267201	0	1.10277	0.025204	0
A0A0G2JW88_RAT	A0A0G2JW88	Map4	Microtubule-associated protein	89609.2	60481.6	58111.3	63028	52592.8	69263.4	52159.6	63660.5	62816.6	64849.2	44888.6	79796.9	52156.4	58011.7	59940.1	47807.4	55233	51401	56382.3	73784.9	64764.6	62549.9	58958.7	56921.7	64764.6	62549.9	58958.7	56921.7	1.09888	0.318825	0	1.13778	0.346942	0	1.03579	0.788784	0	0.942588	0.594631	0	0.910355	0.523009	0	0.965804	0.761053	0
A0A0G2JW90_RAT	A0A0G2JW90	Pdha1	Pyruvate dehydrogenase E1 component subunit alpha	417286	333196	394723	372689	341478	458213	343941	346643	318589	331678	292358	405526	371210	352796	288327	394686	400806	408019	328275	375397	371875	359813	342044	381436	371875	359813	342044	381436	0.94331	0.475932	0	0.974932	0.666272	0	0.896725	0.181215	0	0.950616	0.614109	0	0.919783	0.313055	0	0.967565	0.694994	0
A0A0G2JWA3_RAT	A0A0G2JWA3	Xpo7	Exportin 7	40585.4	26213.8	33216.4	43717.2	58436.2	39592.9	41312.6	56296.2	53847.2	50184.9	46327.8	47645	43021.9	46802.7	62762.4	32739.8	52735	41261.9	48342	56166.8	40433.8	48246.8	49312	46249.1	40433.8	48246.8	49312	46249.1	1.04319	0.719164	0	0.874261	0.421278	0	1.06622	0.588465	0	1.02208	0.83004	0	1.21957	0.20489	0	1.19323	0.255019	0
A0A0G2JWB6_RAT	A0A0G2JWB6	Pxdn	Peroxidasin	30745	24899.9	45494.2	42243.5	35378.8	39043.6	28147.4	22908.4	29635.1	29183.9	25170.3	36208.4	34450.9	35543.7	0	57989.3	46339	38804.5	37998	41366.8	35752.3	29783.7	27453	44499.5	35752.3	29783.7	32843.3	44499.5	0.669303	0.011418	0	0.803431	0.133835	0	0.616929	0.037034	-1	0.921748	0.721604	0	0.767868	0.26089	0	0.833056	0.227027	0
A0A0G2JWC7_RAT	A0A0G2JWC7	Fermt2	Fermitin family member 2	29033.5	35673.5	28834.1	29258.8	27349.4	15032.7	26859.9	37382.4	42921	25806.5	33819	25435.9	25543.8	29245.4	29090.4	16847.3	23635.1	27493.5	32380	40466.3	30029.9	29600.5	28626.9	28164.4	30029.9	29600.5	28626.9	28164.4	1.05099	0.825022	0	1.06623	0.671887	0	1.01642	0.916502	0	0.967109	0.853241	0	0.953281	0.525383	0	0.985703	0.934598	0
A0A0G2JWD2_RAT	A0A0G2JWD2	Fxr1	Fragile X mental retardation syndrome-related protein 1	57243.6	40412.1	33089.4	42761.6	32369.3	38354.8	33677.4	42554.1	39958.5	44076.2	32752.9	52398.6	63313.6	103069	25486.9	36404.5	33966.3	29876.2	31783	41321.7	41175.2	39724.2	55404.2	34670.3	41175.2	39724.2	55404.2	34670.3	1.14577	0.096882	0	1.18762	0.222309	0	1.59803	0.172473	0	1.39472	0.289236	0	1.34557	0.352507	0	0.96476	0.772245	0
A0A0G2JWD6_RAT	A0A0G2JWD6	Ap3b1	AP-3 complex subunit beta	73266.7	85390.1	79517	85142.5	79205.1	95066	81752.5	71759.2	67724.6	71491.9	70517.7	57164.2	70655.3	72750.4	65665.4	68847.7	78710.5	85588.1	86621.5	78940.4	80504.3	77558.8	67350.6	79741.6	80504.3	77558.8	67350.6	79741.6	0.972626	0.720424	0	1.00956	0.84938	0	0.84461	0.019107	0	0.868381	0.110652	0	0.836609	0.006324	0	0.963412	0.602889	0
A0A0G2JWE3_RAT	A0A0G2JWE3	Iws1	Protein IWS1 homolog	48889.2	41458.5	67558.5	49635.1	32450.2	44193.5	37625.1	45253.4	45250.4	53957	32633	70086.2	65859.6	69557.9	34519.3	40330.1	33261.3	39910.5	41696.7	45507.5	47998.3	45255.9	54531.2	40141.2	47998.3	45255.9	54531.2	40141.2	1.12742	0.156292	0	1.19573	0.235173	0	1.35848	0.141304	0	1.20495	0.331638	0	1.13611	0.545907	0	0.942864	0.677085	0
A0A0G2JWF4_RAT	A0A0G2JWF4	Aspscr1	ASPSCR1, UBX domain-containing tether for SLC2A4	0	12991.3	0	7867.85	10499.5	0	0	0	12250.5	9467.85	13715.7	0	0	0	13095.4	0	5453.91	8897.68	10271.6	0	8731.5	7263.33	10289.7	7082.95	10452.9	10859.2	13405.5	8207.74	1.02547	0.927821	0	1.23275	0.371045	0	1.45274	0.168068	0	1.41667	0.251576	0	1.17846	0.517593	0	0.831853	0.510589	0
A0A0G2JWG0_RAT	A0A0G2JWG0	LOC103690022	Uncharacterized protein	9131.38	13776.1	6495.84	22895	18587.9	15998.2	0	11100.9	11638.5	13567.8	16892.9	6860.2	0	0	4935.14	10646.6	0	11455.9	13900.2	15067.9	14177.2	11606.1	8921.86	11603.1	14177.2	13076.4	9562.76	12767.7	1.00025	0.998972	0	1.22185	0.459996	0	0.768919	0.372946	0	0.768724	0.396446	0	0.629308	0.212955	0	0.81864	0.477441	0
A0A0G2JWH5_RAT	A0A0G2JWH5	Stt3a	Serine/threonine-protein kinase Chk1	70112.6	65582	64562.3	67830.7	58069.6	77533.8	59247	52611.9	67811	65141.2	38664.9	81838	85218.1	82403.4	56042.2	88626.6	69103.1	63625.9	62566.4	79349.5	65231.4	64469	68833.3	72654.3	65231.4	64469	68833.3	72654.3	0.887339	0.243682	0	0.897833	0.20479	0	0.947409	0.724545	0	1.0677	0.677471	0	1.05522	0.712394	0	0.988311	0.873844	0
A0A0G2JWJ0_RAT	A0A0G2JWJ0	Ppp1r12a	Protein phosphatase 1 regulatory subunit 12A	30354.9	16563.3	21883.4	11915.4	7781.42	20662.8	13669	19223.6	19012.6	18019.2	12369.2	19096.8	23413.2	17957.1	7683.01	17505.4	14890.3	11382.5	16017.6	19903.2	17699.7	18117.4	16103.9	15939.8	17699.7	18117.4	16103.9	15939.8	1.13662	0.27262	0	1.11041	0.685393	0	1.01029	0.958929	0	0.88886	0.519848	0	0.909839	0.748255	0	1.0236	0.921686	0
A0A0G2JWK7_RAT	A0A0G2JWK7	Tagln	Transgelin	421976	281583	419974	289595	223293	337258	332707	414084	402674	442395	398570	423408	526998	453722	618434	364531	411725	222678	332638	440736	327284	385824	484226	354462	327284	385824	484226	354462	1.08848	0.493032	0	0.923328	0.634626	0	1.36609	0.045969	0	1.25505	0.062184	0	1.47953	0.023882	0	1.17886	0.233906	0
A0A0G2JWM2_RAT	A0A0G2JWM2	Sirt2	NAD-dependent protein deacetylase	46204.9	36673.3	51021.4	36476	54064.4	56838.2	52350.8	35511.6	39830.4	43634	32106.9	66203.9	56248.4	70418.3	51002.8	64975.4	63619.5	57994.2	41531.8	50823.6	44888	45633	55196.1	55788.9	44888	45633	55196.1	55788.9	0.817958	0.12189	0	0.804604	0.090195	0	0.989373	0.942816	0	1.20957	0.254812	0	1.22964	0.214046	0	1.0166	0.892706	0
A0A0G2JWP1_RAT	A0A0G2JWP1	Cstf2	Cleavage stimulation factor subunit 2	55714.5	38545.2	43601.9	39119.2	35888.6	44645	41975.9	46711.6	38994.5	43778.4	41883.3	44431.6	47988.3	42605	27023.9	41046.7	39134	35025.5	35302.8	39371.1	42573.9	43221.1	40786.4	37976	42573.9	43221.1	40786.4	37976	1.13812	0.017954	0	1.12107	0.250251	0	1.07401	0.479834	0	0.94367	0.54249	0	0.958015	0.731417	0	1.0152	0.867095	0
A0A0G2JWR2_RAT	A0A0G2JWR2	Pacsin1	Protein kinase C and casein kinase substrate in neurons protein 1	34397.8	34798.7	23633.6	38183.1	50064.9	33780.9	30536.8	25811.2	30253	32437.4	34548.5	18937.5	22714.6	0	32587	23431.8	43850.9	47183	37344.9	27004.8	36215.6	30563.9	24887.1	35763.1	36215.6	30563.9	27196.9	35763.1	0.854621	0.311688	0	1.01265	0.944238	0	0.695889	0.104386	0	0.814267	0.190258	0	0.687193	0.079686	0	0.843941	0.239642	0
A0A0G2JWR5_RAT	A0A0G2JWR5	LOC103694865	TATA-binding protein-associated factor 2N-like	188037	114766	180107	172539	142921	190836	162447	186812	124892	178486	97224.7	190712	198737	173040	238651	186985	174952	136133	155484	201311	159674	168695	179673	170973	159674	168695	179673	170973	0.986674	0.894292	0	0.933914	0.543131	0	1.05089	0.745902	0	1.06508	0.685671	0	1.12525	0.478735	0	1.05649	0.631756	0
A0A0G2JWV2_RAT	A0A0G2JWV2	Fam162a	Protein FAM162A	71129.1	79191.6	61943.9	65313.9	59400.5	69148.3	51134.2	44728.5	68754.2	56701	72133	73573.2	73754.7	64239.4	44445.8	88301.5	58267.7	65724.3	65582.9	68388.4	67395.8	58093.2	65629.2	69253	67395.8	58093.2	65629.2	69253	0.838856	0.148645	0	0.973183	0.771071	0	0.947674	0.642982	0	1.12972	0.336585	0	0.973788	0.795953	0	0.861971	0.158592	0
A0A0G2JWX4_RAT	A0A0G2JWX4	Krt2	Keratin, type II cytoskeletal 2 epidermal	114857	10141.8	0	0	104999	0	0	0	0	67674.3	8041.71	0	0	0	0	0	0	0	0	0	48955.6	19648.8	7824.11	7856.62	76665.9	67674.3	8041.71		2.50092	0.358709	0	6.23113	0.139102	0	0.995862	0.984359	0	0.398199	0.35441	0	0.15982	0.138296	0	0.401359	0.321218	0
A0A0G2JWZ2_RAT	A0A0G2JWZ2		Amine oxidase	64347	60796.9	41456.7	66098.5	74372.6	73255.7	47807.7	62355.2	71830.3	59471.5	74257.1	75200.1	50329.6	45595.1	62277.9	81794.8	46287.1	65455.3	65921.1	70963.4	61414.3	62944.1	61532	66084.4	61414.3	62944.1	61532	66084.4	0.952481	0.681747	0	0.929332	0.572537	0	0.931112	0.600137	0	0.977566	0.857246	0	1.00191	0.988829	0	1.02491	0.836058	0
A0A0G2JX39_RAT	A0A0G2JX39	Cd5	CD5 antigen, isoform CRA_b	36006.4	42406.3	0	37568.7	0	23708.1	23278.6	30141.8	28135.9	35806	35796.4	0	0	0	29324.5	0	0	61897.1	23055.9	67023.7	27648.9	28214.1	16759.4	34632	38660.5	28214.1	32560.4	50658.9	0.814683	0.624967	0	0.798364	0.635325	0	0.483929	0.238716	0	0.594008	0.137733	0	0.60615	0.283019	0	1.02044	0.939388	0
A0A0G2JX43_RAT	A0A0G2JX43	Strn4	Striatin 4	11060.3	7007.45	27113	7464.89	0	0	8803.7	12707.3	10096.9	6226.29	9701.09	23923.9	12565.6	0	9884.57	17393.3	0	5695.41	9450.36	6352	12724.3	8531.21	12103.6	8897.39	13161.4	9458.57	14018.8	9722.76	0.958844	0.89302	0	1.43012	0.401582	0	1.36036	0.43859	0	1.41875	0.340367	0	0.951221	0.902563	0	0.670466	0.319577	0
A0A0G2JX64_RAT	A0A0G2JX64	Tpm1	Tropomyosin 1, alpha, isoform CRA_i	4455412	2233338	4.36973e+06	3.57912e+06	2735772	3.71087e+06	3494793	3.23162e+06	3314845	3.15807e+06	2.65061e+06	3616366	4.51742e+06	4.16397e+06	2665666	3.32958e+06	4084492	3.03296e+06	3.39616e+06	3.74832e+06	3.47467e+06	3.38204e+06	3.5228e+06	3.5183e+06	3.47467e+06	3.38204e+06	3.5228e+06	3.5183e+06	0.96127	0.529016	0	0.9876	0.929137	0	1.00128	0.991752	0	1.04162	0.730044	0	1.01385	0.93608	0	0.97334	0.842217	0
A0A0G2JX72_RAT	A0A0G2JX72	Mbnl1	Muscleblind-like-splicing regulator 1	174943	158810	126486	119012	113005	136248	112354	136847	134809	129580	112802	158536	146101	128518	68840.3	121763	113730	192657	116105	128566	138451	129968	122959	134564	138451	129968	122959	134564	0.96584	0.773556	0	1.02889	0.843485	0	0.91376	0.603455	0	0.946078	0.677761	0	0.888107	0.454786	0	0.938725	0.529662	0
A0A0G2JX74_RAT	A0A0G2JX74	Mtor	Serine/threonine-protein kinase mTOR	39524.6	0	25292.6	18114.5	0	27607.8	0	28045.3	21122.6	30530.8	11990.8	0	0	0	0	0	0	21107.2	23027.2	0	19774.3	23588.1	10173.8	13913.1	27643.9	26826.6	11990.8	22067.2	1.69539	0.087293	0	1.42128	0.418829	0	0.731239	0.356759	0	0.431309	0.009653	-1	0.514494	0.159801	0	1.19286	0.598634	0
A0A0G2JX77_RAT	A0A0G2JX77	Wdr44	WD repeat-containing protein 44	13915	8051.92	6856.79	7462.23	15474.5	9013.12	11729.2	7665.12	8239.26	11543.2	14545.1	16567.9	8284.12	10289.4	9263.87	3824.75	0	5565.13	5955.98	8310.12	10352.1	9637.99	11790.1	5591.84	10352.1	9637.99	11790.1	5914	1.72358	0.007939	1	1.85128	0.041557	1	2.10844	0.008387	1	1.22329	0.268747	0	1.13891	0.567181	0	0.931019	0.728724	0
A0A0G2JX79_RAT	A0A0G2JX79	Ssr1	Translocon-associated protein subunit alpha	59293.4	73827.6	71642.7	72195.6	72940.7	71054.8	43746.6	50830.2	47396.1	70010.2	42558.3	77010.8	52927.9	87808.1	45988.3	89907.4	57118.4	68813.6	57618.7	75120.8	69980	56607.6	61258.7	69715.8	69980	56607.6	61258.7	69715.8	0.811976	0.157722	0	1.00379	0.969346	0	0.878692	0.457558	0	1.08216	0.674448	0	0.875374	0.378532	0	0.808911	0.069833	0
A0A0G2JX83_RAT	A0A0G2JX83	RT1-Bb	Rano class II histocompatibility antigen, B-1 beta chain (Fragment)	36717.9	0	25134.7	28954.3	0	84392.1	45687.9	32739.6	23488.9	22547.6	28952.9	25295.7	0	29676.2	30943.5	0	6930.69	46429.5	0	32356.5	20909.7	41771.2	23607.5	19331.5	30268.9	41771.2	28717.1	28572.2	2.16078	0.153882	0	1.08164	0.883319	0	1.22119	0.678858	0	0.565161	0.186269	0	1.12902	0.743436	0	1.99769	0.14539	0
A0A0G2JXA8_RAT	A0A0G2JXA8	Flot2	Flotillin 2, isoform CRA_d	0	37034.8	45640.7	46773.9	18689.3	48135.1	49666.9	28926	8353.14	19519.9	39203	6218.98	48152	32084.6	27792.4	7921.83	41548.4	39922.8	37618.7	4762.13	32817.4	30920.2	30690.2	26354.8	37034.7	30920.2	30690.2	26354.8	1.17323	0.701423	0	1.24522	0.555683	0	1.1645	0.698714	0	0.99256	0.983328	0	0.935179	0.830391	0	0.94219	0.859436	0
A0A0G2JXB1_RAT	A0A0G2JXB1	Lgals3	Galectin	31342.1	52157.6	30915.6	22421.1	32229.4	31187.8	20518	23210.5	28887.3	16317	31576.6	24194.3	23762.8	57871.5	39254.1	27937.7	28037.4	29787.2	24468.9	22814.8	33813.2	24024.1	35331.9	26609.2	33813.2	24024.1	35331.9	26609.2	0.90285	0.414194	0	1.27073	0.19394	0	1.32781	0.21231	0	1.47068	0.138172	0	1.04491	0.854094	0	0.710496	0.119447	0
A0A0G2JXC1_RAT	A0A0G2JXC1	Lman1	Protein ERGIC-53	86085.1	73194.4	80801.3	62792.7	47434	69768.8	66054.6	54894	49575.1	61147.8	37100.7	75595.5	81775.7	89390.1	76085.6	45374.7	68571.7	37821.3	44415.7	73563.6	70061.5	60288.1	71989.5	53949.4	70061.5	60288.1	71989.5	53949.4	1.11749	0.452852	0	1.29865	0.143137	0	1.33439	0.156971	0	1.19409	0.265805	0	1.02752	0.869725	0	0.860502	0.245177	0
A0A0G2JXC3_RAT	A0A0G2JXC3	Rps21	40S ribosomal protein S21	144901	154962	119545	99057.8	119850	133263	100067	136984	125785	132864	154512	118399	106087	94922.9	209081	109163	119165	113042	118975	123216	127663	125793	136600	116712	127663	125793	136600	116712	1.0778	0.238576	0	1.09383	0.317615	0	1.1704	0.368159	0	1.08592	0.632713	0	1.07001	0.707486	0	0.985347	0.879992	0
A0A0G2JXD0_RAT	A0A0G2JXD0	LOC103692829	60S ribosomal protein L9 pseudogene	45644.4	39077.5	71877.2	41186.1	34007.9	26427.5	18400.6	25942.6	31562.3	69969	22000.1	63066.5	50386.2	37154.6	19579	60757.8	65714.3	36345.5	43775.1	43194.5	46358.6	34460.4	38437.3	49957.4	46358.6	34460.4	38437.3	49957.4	0.689795	0.186299	0	0.927963	0.690415	0	0.769401	0.283803	0	1.1154	0.755332	0	0.829129	0.477565	0	0.743344	0.322637	0
A0A0G2JXE0_RAT	A0A0G2JXE0	LOC102549061	Histone H2B	2.02694e+06	1.74892e+06	1.27848e+06	1.63473e+06	1.70671e+06	1.98747e+06	1.52929e+06	1733107	2.4951e+06	2.21228e+06	3.4315e+06	1.40989e+06	1.3156e+06	1123587	3.09502e+06	1.49228e+06	1.29758e+06	1.77654e+06	1.7515e+06	43937920	1.67915e+06	1.99145e+06	2.07512e+06	1.00512e+07	1.67915e+06	1.99145e+06	2.07512e+06	1.00512e+07	0.198131	0.369387	0	0.167061	0.352052	0	0.206456	0.374791	0	1.04201	0.875924	0	1.23581	0.455293	0	1.18598	0.173091	0
A0A0G2JXF0_RAT	A0A0G2JXF0		Uncharacterized protein	0	17994.2	0	0	0	16291.3	37453.7	25131.1	21757.6	14446	12297.4	276057	42244.2	33932.3	343557	0	33215.6	0	30354.7	0	7702.82	23015.9	141618	16977.4	17994.2	23015.9	141618	31785.2	1.35568	0.434967	0	0.45371	0.200361	0	8.34154	0.112531	0	6.15302	0.127614	0	18.3852	0.090965	0	2.98799	0.013415	1
A0A0G2JXJ7_RAT	A0A0G2JXJ7	Esyt1	Extended synaptotagmin-1	234402	146146	223852	210312	184921	269681	228563	194877	199992	190391	116792	191080	205838	187542	175649	197000	198500	224130	196044	256002	199926	216701	175380	214335	199926	216701	175380	214335	1.01104	0.903274	0	0.932774	0.483821	0	0.818251	0.078627	0	0.809319	0.089465	0	0.877223	0.298338	0	1.0839	0.460908	0
A0A0G2JXN8_RAT	A0A0G2JXN8	Osbpl8	Oxysterol-binding protein	61703	49796.6	65752.1	27839.2	22302.2	87745.4	30372	47742.9	39291	70037.7	24170.8	46872.1	34135.1	52013.5	39503.2	70660.1	31132.4	44373.9	60154.3	39848	45478.6	55037.8	39339	49233.7	45478.6	55037.8	39339	49233.7	1.11789	0.659634	0	0.923729	0.748435	0	0.799024	0.285111	0	0.714762	0.211995	0	0.864999	0.557802	0	1.21019	0.504648	0
A0A0G2JXP1_RAT	A0A0G2JXP1	Gyg1	Glycogenin-1	73387	79516.4	87230	88147.4	90403.4	80575	70938.8	78984.4	87588.2	69536.4	100812	87126.7	74585.2	89922.4	91605.6	89571.8	79912.7	87980	79098.4	78386	83736.8	77524.6	88810.3	82989.8	83736.8	77524.6	88810.3	82989.8	0.934146	0.21783	0	1.009	0.85539	0	1.07014	0.265292	0	1.14558	0.069041	0	1.06059	0.365453	0	0.925812	0.212698	0
A0A0G2JXT3_RAT	A0A0G2JXT3	Fdps	Farnesyl pyrophosphate synthase	19863.9	13916.4	27146.5	21082.3	46046	31921	29656.9	44653.3	13084.5	12691	12389.2	51566	8555.71	29617.9	4084.49	16675.1	23410	25991.8	15788.6	6219.17	25611	26401.4	21242.7	17616.9	25611	26401.4	21242.7	17616.9	1.49864	0.24434	0	1.45378	0.254482	0	1.20581	0.709295	0	0.804605	0.640693	0	0.829434	0.683483	0	1.03086	0.925725	0
A0A0G2JXT8_RAT	A0A0G2JXT8	Flnb	Filamin B	123944	100350	134335	102083	106263	120283	102567	96060.8	108264	97400.8	96562.6	101801	132225	96196.7	83991.4	113352	105193	93938.1	108238	135357	113395	104915	102155	111216	113395	104915	102155	111216	0.943347	0.460118	0	1.0196	0.825464	0	0.918533	0.416038	0	0.973696	0.77159	0	0.900879	0.315102	0	0.925215	0.321238	0
A0A0G2JXZ9_RAT	A0A0G2JXZ9	Ptprj	Protein tyrosine phosphatase, receptor type, J	37359.4	21340.7	34757.8	13453.7	25306.1	32942.8	15472.1	31689.3	27282.3	17287.2	23526.4	36301.7	40647.4	39299.1	12019.3	48125.5	33571.3	21045.4	16324.3	106559	26443.5	24934.7	30358.8	45125.2	26443.5	24934.7	30358.8	45125.2	0.552568	0.261628	0	0.586004	0.301036	0	0.672769	0.416092	0	1.21753	0.43402	0	1.14806	0.592816	0	0.942943	0.797604	0
A0A0G2JY07_RAT	A0A0G2JY07	Mcm5	DNA helicase	109826	82768.1	97740.5	109484	108594	222973	102169	133650	71170.4	142106	51105.3	113425	78064.5	68986.1	54636.1	155439	170195	111182	125551	121358	101683	134414	73243.5	136745	101683	134414	73243.5	136745	0.982951	0.935161	0	0.743593	0.021558	0	0.535621	0.00381	-1	0.544911	0.058813	0	0.720315	0.049961	0	1.32189	0.243088	0
A0A0G2JY08_RAT	A0A0G2JY08	Myo18a	Myosin XVIIIa	35462.1	23325.5	34126.8	38000.6	25067.7	36493	32264.7	32060.3	25598.5	29802.9	14501.4	30869.7	36202.8	35656.5	22069.2	27036.9	27727.6	24308.4	21762.7	46957.3	31196.5	31243.9	27860	29558.6	31196.5	31243.9	27860	29558.6	1.05702	0.735448	0	1.05541	0.767478	0	0.942533	0.788817	0	0.891693	0.478621	0	0.893046	0.532779	0	1.00152	0.989338	0
A0A0G2JY11_RAT	A0A0G2JY11	Tspan9	Tetraspanin	27203	0	0	0	0	0	58768.9	0	11922.3	45937.7	63696.3	24909.6	105623	0	27946.1	56281.8	0	59849.6	24049.5	0	9800.11	24661.3	45206	29837	27203	38876.3	55543.8	46727	0.826534	0.765143	0	0.328455	0.157424	0	1.5151	0.49696	0	1.83308	0.363699	0	4.6128	0.090966	0	2.51643	0.264702	0
A0A0G2JY12_RAT	A0A0G2JY12	Pxn	Paxillin	9645.53	15527.4	11183.6	12077.8	16140.2	0	0	9823.33	15349.3	8587.63	12075.3	7104.13	10682.3	0	0	6355.9	13885.1	7506.34	7598.04	0	12914.9	10585.3	8251.66	10478.2	12914.9	11253.4	9953.9	8836.34	1.01022	0.966178	0	1.23255	0.349873	0	0.787507	0.400375	0	0.779539	0.240827	0	0.638926	0.035772	-1	0.81962	0.224515	0
A0A0G2JY22_RAT	A0A0G2JY22	Dip2b	Disco-interacting protein 2 homolog B	50205.9	32707.1	28591.8	31023.1	38381.6	48974.2	43085.5	28409.3	1	43073.2	20609.6	34034.1	55551	34755.3	9513.68	28464.7	27320.1	41137.7	20360.9	24106.1	36181.9	32708.6	30892.7	28277.9	36181.9	32708.6	30892.7	28277.9	1.15669	0.654195	0	1.27951	0.168183	0	1.09247	0.765989	0	0.944483	0.881058	0	0.853818	0.557476	0	0.904006	0.728451	0
A0A0G2JY31_RAT	A0A0G2JY31	Serpina1	Alpha-1-antiproteinase	854411	694154	1.22224e+06	747445	879230	657391	1.62731e+06	763648	630492	892938	933450	1.02007e+06	1.30519e+06	1.4131e+06	1.16786e+06	1.0961e+06	1.52374e+06	553492	701353	772878	879496	914356	1.16794e+06	929512	879496	914356	1.16794e+06	929512	0.983695	0.953641	0	0.946191	0.805069	0	1.2565	0.25455	0	1.27733	0.249454	0	1.32796	0.053695	0	1.03964	0.869765	0
A0A0G2JY43_RAT	A0A0G2JY43	Aldh3a2	Fatty aldehyde dehydrogenase	78728.5	87943.4	77425.7	76299.2	72004	93309.1	75121.1	65652.6	80536.6	75657.8	62386.9	70580.2	90083.3	65887.7	83866.8	62694.6	64517.6	77614.5	80437.1	100160	78480.2	78055.4	74560.9	77084.7	78480.2	78055.4	74560.9	77084.7	1.01259	0.907697	0	1.0181	0.851827	0	0.96726	0.77639	0	0.955231	0.630007	0	0.950061	0.527508	0	0.994588	0.937116	0
A0A0G2JY69_RAT	A0A0G2JY69	Pex19	Peroxisomal biogenesis factor 19-like	0	5193.88	0	0	0	0	0	0	7035.31	0	4062.06	4310.01	0	0	0	0	0	8339.03	6125.03	0	6246.34	6064.08	4872.35	5227.01	5193.88	7035.31	4186.04	7232.03	1.16014	0.587151	0	1.19501	0.547074	0	0.932148	0.723323	0	0.803477	0.356703	0	0.780032	0.350847	0	0.970821	0.921084	0
A0A0G2JY73_RAT	A0A0G2JY73	Eif4g3	Eukaryotic translation initiation factor 4 gamma, 3	10975.9	23529.2	34211.4	0	29326.7	20431.9	0	32846.4	33421.3	9222.82	4779.78	14236.2	22155.4	0	49799.4	29280.1	17341.4	27182.2	4914.77	11018.2	21799.5	20350.1	19886.8	17947.3	24510.8	23980.6	22742.7	17947.3	1.13388	0.753567	0	1.21464	0.577494	0	1.10806	0.839682	0	0.977232	0.963745	0	0.912259	0.8426	0	0.933513	0.850607	0
A0A0G2JYA2_RAT	A0A0G2JYA2	Arfip1	ADP-ribosylation factor interacting protein 1, isoform CRA_b	29566.2	25230.8	17853.1	10386.5	7024.79	16217.9	10006.7	15500.6	23466.2	13744.2	9562.65	9586.9	20549.5	10332	32340	9166.82	10577.4	11371.7	10714.1	44656.7	18012.2	15787.1	16474.2	17297.4	18012.2	15787.1	16474.2	17297.4	0.912688	0.838967	0	1.04133	0.931596	0	0.952412	0.922357	0	1.04352	0.893891	0	0.914612	0.809962	0	0.876465	0.655488	0
A0A0G2JYA4_RAT	A0A0G2JYA4	LOC100362453	Serine/threonine-protein phosphatase	565071	442577	577105	529980	432035	578450	502840	459561	453513	442732	436533	542136	544704	534474	658488	585418	552262	537885	486303	537986	509354	487419	543267	539971	509354	487419	543267	539971	0.902677	0.114002	0	0.943299	0.399378	0	1.00611	0.934101	0	1.11458	0.231434	0	1.06658	0.486902	0	0.956937	0.592702	0
A0A0G2JYD1_RAT	A0A0G2JYD1	Ubap2	Ubiquitin-associated protein 2	40912.6	32771	34130.8	37955.1	34679.4	51848.2	39639.4	47078.6	27597.2	39579.6	20531.7	39590.4	0	24513.6	13912.5	39697.9	49570.4	38799.8	37292.6	35824.6	36089.8	41148.6	21170.7	40237.1	36089.8	41148.6	24637.1	40237.1	1.02265	0.853306	0	0.896928	0.18218	0	0.52615	0.012758	-1	0.514495	0.019183	-1	0.586613	0.029777	-1	1.14017	0.280216	0
A0A0G2JYE0_RAT	A0A0G2JYE0	Atxn2l	Ataxin 2-like	40248.7	20434.1	17207.3	23598.8	25933.3	36009.6	65723.8	30634.3	26510.9	26176	22380	35220.7	32475.4	69173.8	0	28714.5	31899.6	37993.2	20040	41544.4	25484.4	37010.9	32567.5	32038.3	25484.4	37010.9	39812.5	32038.3	1.15521	0.565229	0	0.795436	0.264481	0	1.01652	0.963917	0	0.879944	0.741469	0	1.27794	0.552214	0	1.4523	0.206993	0
A0A0G2JYG5_RAT	A0A0G2JYG5	Myo9b	Unconventional myosin-IXb	17342.1	8189.93	27799.7	9413.11	21253.8	17636	13658.9	19067.6	16789.4	24358	10051.9	16009.1	16285.8	13727	9553.26	19726.9	21748	13479.4	18639.6	26826.2	16799.7	18302	13125.4	20084	16799.7	18302	13125.4	20084	0.911271	0.540762	0	0.836472	0.463442	0	0.653525	0.027968	-1	0.717159	0.051467	0	0.781288	0.378493	0	1.08942	0.721658	0
A0A0G2JYI0_RAT	A0A0G2JYI0	Lrba	LPS-responsive beige-like anchor protein	59158.4	48786.4	65680.5	54758.6	43198.9	60332.9	49368.5	55866.5	56178.2	59739.2	52891.9	60156.4	78641.8	65520.9	37544.6	51474.4	46816.5	39389.3	50020.6	77845.7	54316.5	56297.1	58951.1	53109.3	54316.5	56297.1	58951.1	53109.3	1.06002	0.652333	0	1.02273	0.87792	0	1.11	0.552902	0	1.04714	0.71765	0	1.08533	0.5715	0	1.03646	0.662996	0
A0A0G2JYN0_RAT	A0A0G2JYN0	Dcaf8	DDB1- and CUL4-associated factor 8	24023.7	33719.9	39789.5	18781.4	11252.8	25662.6	10829.3	24627.4	24007.3	19445.1	23202.7	26125.8	24643.7	34668	18193.4	33466	20745.2	15991.5	20777.1	24658.9	25513.5	20914.3	25366.7	23127.7	25513.5	20914.3	25366.7	23127.7	0.904297	0.595775	0	1.10315	0.695969	0	1.09681	0.588165	0	1.21289	0.278643	0	0.994248	0.980331	0	0.819738	0.450363	0
A0A0G2JYN7_RAT	A0A0G2JYN7	Pspc1	Paraspeckle component 1	51263.6	45743.5	59751.9	54838.2	51711.6	44432.9	71455.4	59497.3	47621.3	47498.2	41339.1	51743.1	51174.8	54529	39219.7	55936	66409.4	47124.9	46456.6	53425.1	52661.8	54101	47601.1	53870.4	52661.8	54101	47601.1	53870.4	1.00428	0.97129	0	0.977564	0.785245	0	0.883623	0.222604	0	0.879856	0.302813	0	0.903903	0.22274	0	1.02733	0.801782	0
A0A0G2JYQ4_RAT	A0A0G2JYQ4	Runx1	Runt-related transcription factor	0	317496	0	1.6428e+06	1.52841e+06	1.92343e+06	2.0121e+06	1.17693e+06	631088	961053	159272	1.37186e+06	1.96263e+06	2.26116e+06	226805	1560560	2.73336e+06	1.93218e+06	707615	238998	699755	1.34092e+06	1.19634e+06	1.43454e+06	1.1629e+06	1.34092e+06	1.19634e+06	1.43454e+06	0.934737	0.861151	0	0.487789	0.23657	0	0.833955	0.710625	0	0.892181	0.784611	0	1.70966	0.407525	0	1.91627	0.197023	0
A0A0G2JYS4_RAT	A0A0G2JYS4	Mapk9	Mitogen-activated protein kinase	10183	11752	13114.1	9239.38	9915.05	13064.9	9902.6	11748.9	12400.9	0	9171.04	15739.2	16839.3	15396.9	11892	9558.91	14712.4	7532.56	13718	17103.8	10840.7	10806	13807.7	12525.1	10840.7	11779.3	13807.7	12525.1	0.862748	0.429593	0	0.865518	0.396622	0	1.1024	0.584776	0	1.27778	0.134795	0	1.27369	0.098745	0	0.9968	0.979537	0
A0A0G2JYU6_RAT	A0A0G2JYU6	Fmnl1	Formin-like 1	91309.9	95456.7	90155	109848	87597	106041	109401	64032.6	95431.3	78865.2	87540.9	96303.5	111003	107786	75632	83576.1	60599.5	120242	108012	109815	94873.3	90754.2	95653.1	96449	94873.3	90754.2	95653.1	96449	0.940955	0.689894	0	0.983664	0.894345	0	0.991749	0.951218	0	1.05398	0.660527	0	1.00822	0.921047	0	0.956583	0.673167	0
A0A0G2JYV0_RAT	A0A0G2JYV0	Brd4	Bromodomain-containing 4	17952.2	11489	9844.28	9144.73	8006.56	8800.7	9154.36	32548.6	7223.67	12528.7	11595.4	14817.2	13938.9	16548.6	6891.52	22879.8	10654.5	9610.53	12300.3	6800.96	11287.3	14051.2	12758.3	12449.2	11287.3	14051.2	12758.3	12449.2	1.12868	0.776393	0	0.90667	0.731562	0	1.02483	0.925965	0	0.907987	0.802181	0	1.13032	0.561033	0	1.24486	0.597151	0
A0A0G2JYW3_RAT	A0A0G2JYW3	Clta	Clathrin light chain	274076	100806	81305	112510	92017.7	299150	94082.8	109662	83449.8	77963.5	93918	117745	107647	89007.9	89839.9	139875	231747	242039	97924.9	205771	132143	132862	99631.4	183471	132143	132862	99631.4	183471	0.724154	0.343907	0	0.720238	0.290771	0	0.543035	0.018313	-1	0.749889	0.454728	0	0.753967	0.396484	0	1.00544	0.989925	0
A0A0G2JZ13_RAT	A0A0G2JZ13	Cttn	Src substrate cortactin	88139.2	70524.4	92974.4	58168.2	64029.3	79199.4	173205	84818.8	66687.2	68534.6	50329.8	78921.9	83344.7	89842	170590	81953.4	89040.3	68149.3	66862	106128	74767.1	94489	94605.7	82426.6	74767.1	94489	94605.7	82426.6	1.14634	0.585662	0	0.907074	0.462546	0	1.14776	0.585341	0	1.00124	0.996818	0	1.26534	0.378272	0	1.26378	0.376917	0
A0A0G2JZ38_RAT	A0A0G2JZ38	Fhod1	Formin homology 2 domain-containing 1	25608.7	39527.3	17428.8	60280.3	8565.8	25684	22842.4	28733	46236.2	16231.6	17372.6	5586.49	31649.5	28659.3	28600.8	92012.5	30148.1	19586.3	24834.7	28427.8	30282.2	27945.4	22373.7	39001.8	30282.2	27945.4	22373.7	39001.8	0.716515	0.461213	0	0.776429	0.604143	0	0.573658	0.276196	0	0.800622	0.447842	0	0.738842	0.463981	0	0.922834	0.827241	0
A0A0G2JZ43_RAT	A0A0G2JZ43	Plcb2	1-phosphatidylinositol 4,5-bisphosphate phosphodiesterase	26806	21666.4	36957.3	0	39214.1	44436.8	32956.6	25755.1	35972.9	40634	33865.3	32810.4	24186	33807.3	44992.3	23187.9	38689.9	31205.2	27105.5	55822.7	26238.8	35951.1	33932.2	35202.3	31160.9	35951.1	33932.2	35202.3	1.02127	0.912406	0	0.745372	0.307935	0	0.963922	0.853085	0	0.943844	0.673167	0	1.29321	0.287222	0	1.37015	0.18547	0
A0A0G2JZ52_RAT	A0A0G2JZ52	Hnrnpu	Heterogeneous nuclear ribonucleoprotein U	362805	612287	289327	604902	820088	380040	552651	547488	802878	637251	620239	483652	222050	261757	538357	277878	480065	929795	858524	677665	537882	584062	425211	644785	537882	584062	425211	644785	0.905823	0.67297	0	0.834203	0.506145	0	0.659461	0.16458	0	0.728024	0.165681	0	0.790529	0.387749	0	1.08586	0.704888	0
A0A0G2JZ75_RAT	A0A0G2JZ75	Plvap	Plasmalemma vesicle-associated protein	45432	54309.3	60842.2	44349.7	41749.2	43852.7	39934.2	40078.2	55011.1	40979.1	63512.6	39254.1	66388.2	52848.2	52135.5	44668.6	37802.5	44880.5	46486.9	59287.8	49336.5	43971.1	54827.7	46625.2	49336.5	43971.1	54827.7	46625.2	0.943074	0.572691	0	1.05815	0.602369	0	1.17592	0.205288	0	1.2469	0.088076	0	1.1113	0.386072	0	0.891248	0.273812	0
A0A0G2JZA2_RAT	A0A0G2JZA2	Grpel1	GrpE protein homolog	29518.1	21919	177588	199090	23270.8	32093.2	30151.6	35743.2	18578.2	143687	218301	21739.1	29209.9	25316.2	332024	28259.4	336872	16621.2	20840.3	27715.5	90277.3	52050.6	125318	86061.6	90277.3	52050.6	125318	86061.6	0.604806	0.624666	0	1.04899	0.95627	0	1.45614	0.672409	0	2.40762	0.311511	0	1.38814	0.654446	0	0.576564	0.433486	0
A0A0G2JZB6_RAT	A0A0G2JZB6		Uncharacterized protein	47796.8	20891.9	30470.3	27552	27266.1	38858.8	31133.1	23696.7	27904.4	28590	26642.1	40319.8	39901.4	39710.3	30179.2	26894.1	24315.7	18580.4	21479.1	29679.3	30795.4	30036.6	35350.6	24189.7	30795.4	30036.6	35350.6	24189.7	1.24171	0.103186	0	1.27308	0.217254	0	1.46139	0.01261	0	1.17692	0.202366	0	1.14792	0.421124	0	0.97536	0.8871	0
A0A0G2JZD1_RAT	A0A0G2JZD1	Ppp2r5c	Serine/threonine-protein phosphatase 2A 56 kDa regulatory subunit	1573.07	26517	23990	0	25582.4	42478.2	17716.9	24738.2	31355.9	0	37311.4	0	30032.6	36233.9	0	35389.4	14562.9	35840.3	29251.9	27502.9	16962.1	24582.8	22024.1	28509.5	19415.6	29072.3	34526	28509.5	0.862268	0.599699	0	0.594962	0.113603	0	0.772521	0.475424	0	0.895917	0.801531	0	1.29844	0.603268	0	1.44928	0.36938	0
A0A0G2JZF0_RAT	A0A0G2JZF0	Sec24c	SEC24 homolog C, COPII coat complex component	64865.1	72808.2	70118.9	66490.8	55100.4	62082.7	71511.3	78492.5	63192.5	77336.1	69369.1	60391.8	74539.1	78707.7	58894.4	57991.7	50390.9	53883.8	71251.3	84279.6	65876.7	70523	68380.4	63559.5	65876.7	70523	68380.4	63559.5	1.10956	0.358609	0	1.03646	0.747899	0	1.07585	0.531293	0	0.969619	0.689633	0	1.03801	0.624143	0	1.07053	0.34001	0
A0A0G2JZF5_RAT	A0A0G2JZF5	Ccm2	CCM2 scaffold protein	16729.4	14873.7	0	0	10873.3	11933.9	4574.54	0	26729.9	11416.1	12579.2	18241.9	21414.8	0	8638.16	17559.8	0	11384	22410.6	15569.2	10078.7	12433.9	13364.2	16218	14158.8	13663.6	15218.5	16730.9	0.766676	0.398331	0	0.621451	0.095558	0	0.824039	0.428998	0	1.07482	0.850736	0	1.32599	0.427947	0	1.23369	0.627047	0
A0A0G2JZG7_RAT	A0A0G2JZG7	Sars	Serine--tRNA ligase, cytoplasmic	103910	92059.8	122727	84774.4	81444.1	105842	112462	77782.7	82725.8	95458.6	73864.8	89656.5	113553	97542.9	71735.1	142630	115838	96242.5	97136.4	104153	96983.1	94854.2	89270.5	111200	96983.1	94854.2	89270.5	111200	0.853005	0.170013	0	0.872151	0.248202	0	0.802792	0.094963	0	0.941134	0.598326	0	0.920474	0.495068	0	0.978048	0.83654	0
A0A0G2JZH0_RAT	A0A0G2JZH0	Cab39	Calcium-binding protein 39	41605.3	26308.1	25872.5	28304.4	25655.1	29645.5	15627.3	44945.3	24845	43992.2	19219	30300.9	38826.4	35052.8	12047.9	39732.7	28566.2	24475.6	54895.7	35847.6	29549.1	31811.1	27089.4	36703.6	29549.1	31811.1	27089.4	36703.6	0.866702	0.544045	0	0.805074	0.274135	0	0.738059	0.22242	0	0.851572	0.548391	0	0.916759	0.685498	0	1.07655	0.733348	0
A0A0G2JZH8_RAT	A0A0G2JZH8	Pdhx	Dihydrolipoamide acetyltransferase component of pyruvate dehydrogenase complex	43573.3	10712.3	18581.7	15056.2	28128.8	24498.3	0	34816.8	15252.5	15375.6	22232	34544.5	39101.9	20090.1	26795.7	0	0	18022.3	34284.4	37902.3	23210.5	18858.4	28552.9	19858.6	23210.5	22485.8	28552.9	30069.7	0.949636	0.911768	0	1.16879	0.724868	0	1.43781	0.306898	0	1.51406	0.160116	0	1.23017	0.459354	0	0.812497	0.590384	0
A0A0G2JZI0_RAT	A0A0G2JZI0	Safb	Scaffold attachment factor B	143475	152526	144351	148922	150250	149040	147867	138985	146918	128300	141423	139504	136861	123047	105188	239767	135390	147586	146769	141800	147905	142222	129204	162262	147905	142222	129204	162262	0.876496	0.343049	0	0.911517	0.484207	0	0.79627	0.148148	0	0.908469	0.135972	0	0.873566	0.028827	0	0.96158	0.220041	0
A0A0G2JZI2_RAT	A0A0G2JZI2	Eprs	Glutamyl-prolyl-tRNA synthetase	97202.7	100625	75919.1	82070.8	95528.7	107858	92721.3	84254.4	81846.8	92900.8	84256.9	94846.8	112310	91727.2	130192	106299	98915	110230	91799.1	104932	90269.2	91916.3	102667	102435	90269.2	91916.3	102667	102435	0.897315	0.096283	0	0.881235	0.067652	0	1.00226	0.979819	0	1.11696	0.288234	0	1.13734	0.230691	0	1.01825	0.809302	0
A0A0G2JZJ5_RAT	A0A0G2JZJ5	Ptdss1	Phosphatidylserine synthase 1	0	23242.3	0	0	51517.9	0	0	26528.7	39206.2	35843.4	0	38302.6	0	0	0	0	0	0	36377.8	35716.9	20906.2	22074.5	12448	17561	37380.1	33859.4	38302.6	36047.4	1.25702	0.683259	0	1.19049	0.773717	0	0.708842	0.624675	0	0.563908	0.364294	0	0.595421	0.449076	0	1.05588	0.919554	0
A0A0G2JZL9_RAT	A0A0G2JZL9	Esam	Endothelial cell-selective adhesion molecule	19792.7	10331.1	17401.1	0	0	22605.7	0	14108.5	18964.8	0	11907.7	21916.7	0	21927.5	21139.6	18950.9	0	24288.7	25869.2	0	13520.3	13881.5	17577.2	16052.5	15841.7	18559.7	19222.9	23036.3	0.864756	0.707284	0	0.84226	0.635851	0	1.09498	0.773214	0	1.26623	0.403387	0	1.30005	0.291531	0	1.02671	0.934011	0
A0A0G2JZM2_RAT	A0A0G2JZM2	Sec23a	Protein transport protein SEC23	11972.5	71780.3	0	75330.4	51913.6	0	45414.1	20852.2	42921.3	60651.8	67952.9	28528.7	0	0	30304.2	0	0	62137.5	66238	84925.1	43339.2	37203.1	27976.4	47269.5	52749.2	42459.9	42261.9	71100.2	0.787044	0.574856	0	0.916853	0.856635	0	0.59185	0.335534	0	0.751991	0.526437	0	0.645523	0.429885	0	0.858419	0.724891	0
A0A0G2JZM8_RAT	A0A0G2JZM8	Clasp2	CLIP-associating protein 2	11670.2	26513.5	25273.1	2668.61	0	19642.7	5972.11	7534.81	19595.5	34508.3	9479.85	44053.8	0	0	0	16071.2	17256.8	0	38499.9	37212.6	14350.9	17450.7	16115.2	22678.9	16531.3	17450.7	26766.8	27260.1	0.76947	0.549569	0	0.632786	0.341659	0	0.710581	0.51597	0	0.923468	0.882266	0	1.12294	0.842748	0	1.216	0.675326	0
A0A0G2JZS1_RAT	A0A0G2JZS1	Kpna6	Importin subunit alpha	33227	40687.9	46593.8	11205.9	0	25477	38231	37427.4	40111.7	38375.3	25650.6	0	48899.8	32020.8	22037	48400.7	0	19542.5	41417.1	76286.8	27500.6	35924.5	26974.9	37816.9	32928.6	35924.5	32152.1	46411.8	0.949957	0.885848	0	0.727203	0.507777	0	0.713302	0.469671	0	0.750878	0.262276	0	0.980884	0.961849	0	1.30632	0.351231	0
A0A0G2JZS5_RAT	A0A0G2JZS5	Bcl2l1	Bcl-2-like protein 1	0	0	14742.4	14305.5	0	12508.6	10098.9	7137.19	11759.1	7976.66	8561.03	6783.48	8212.42	0	7505.02	0	9713.22	14978.5	13777.3	0	10330.9	9896.09	7704.77	10081	14523.9	9896.09	7765.49	12823	0.981656	0.934106	0	1.02479	0.931691	0	0.764285	0.252523	0	0.778567	0.078241	0	0.745797	0.24902	0	0.95791	0.856847	0
A0A0G2JZT3_RAT	A0A0G2JZT3	Slc11a1	Natural resistance-associated macrophage protein 1	24173.6	62939.4	34005.2	72811.1	72120.2	64470.1	69262.2	35835	61040.4	53134.4	52192.7	45795.1	59998.4	34696.5	0	38271.6	42851.1	103330	59586.4	59087.7	53209.9	56748.4	39432.4	60625.4	53209.9	56748.4	48170.7	60625.4	0.936051	0.771416	0	0.877684	0.64123	0	0.650427	0.195984	0	0.694863	0.164088	0	0.741072	0.353817	0	1.0665	0.769857	0
A0A0G2JZT5_RAT	A0A0G2JZT5	2020-09-07	Septin-7	179491	106725	164712	143148	119768	156944	181874	142289	139112	136845	98920.1	157611	175002	167500	137853	135615	133855	123218	130663	158250	142769	151413	147377	136320	142769	151413	147377	136320	1.11072	0.178671	0	1.0473	0.673479	0	1.08111	0.477452	0	0.973346	0.807162	0	1.03228	0.816309	0	1.06055	0.601751	0
A0A0G2JZT9_RAT	A0A0G2JZT9		Uncharacterized protein	37500.6	31291.2	0	0	0	0	0	35059	37352.3	36000.3	35785.8	28326.7	0	0	0	0	0	0	0	31644.1	18101.3	25268.2	16294.9	10162.3	34395.9	36137.2	32056.2	31644.1	2.48647	0.122137	0	1.78122	0.385586	0	1.60346	0.49192	0	0.644876	0.37267	0	0.900204	0.852734	0	1.39593	0.477771	0
A0A0G2JZV8_RAT	A0A0G2JZV8	Fmr1	Synaptic functional regulator FMR1	8559.18	7196.89	0	9748.75	6287.59	6725.15	4485.77	4845.08	3686.63	6768.79	4340.58	6336.73	5541.61	5847.86	3609.78	12418	7054.66	12759.4	5516.83	7001.51	7209.63	5302.28	5135.31	8950.09	7948.1	5302.28	5135.31	8950.09	0.592428	0.05604	0	0.805538	0.357502	0	0.573772	0.043593	-1	0.96851	0.839494	0	0.712285	0.088657	0	0.735444	0.129692	0
A0A0G2JZW1_RAT	A0A0G2JZW1		Uncharacterized protein	167528	65570.8	129148	100848	112160	125288	113781	165071	88868.7	140254	152785	225299	190227	176813	333872	53045.9	111215	50969.1	137585	134060	115051	126653	215799	97375	115051	126653	215799	97375	1.30067	0.237743	0	1.18152	0.505888	0	2.21617	0.012676	1	1.70387	0.031401	1	1.87569	0.022992	1	1.10084	0.596681	0
A0A0G2K012_RAT	A0A0G2K012	Ubxn6	UBX domain protein 6	8542.55	12039.4	10940.3	12368.2	0	14353.3	0	13337.6	10496	11875.2	15801.5	44964	10258.7	8672.85	0	10607.5	0	0	13203.5	0	9509.91	11087	16599.1	9807.84	10972.6	12515.5	19924.3	11905.5	1.13042	0.586143	0	0.969624	0.89935	0	1.69243	0.394148	0	1.49717	0.485134	0	1.74545	0.374605	0	1.16583	0.502996	0
A0A0G2K013_RAT	A0A0G2K013	Actn4	Alpha-actinin-4	466473	281784	481837	421488	332784	451112	417503	335865	354586	359192	313656	396774	486323	465698	497686	457043	405443	368345	354300	445118	396873	383652	432027	406050	396873	383652	432027	406050	0.944839	0.472473	0	0.9774	0.839035	0	1.06398	0.533469	0	1.12609	0.268291	0	1.08858	0.516523	0	0.966686	0.773508	0
A0A0G2K014_RAT	A0A0G2K014	Lcp1	Lymphocyte cytosolic protein 1	1.60855e+06	3.24742e+06	1.83764e+06	2797520	3.38255e+06	1.80853e+06	2.64016e+06	2.80787e+06	3241869	3295217	3179893	1.7232e+06	1.89675e+06	1779793	4.18143e+06	1.47556e+06	1.69546e+06	3.72066e+06	3.461e+06	3.4869e+06	2.57474e+06	2.75873e+06	2.55221e+06	2.76792e+06	2.57474e+06	2.75873e+06	2.55221e+06	2.76792e+06	0.996681	0.987204	0	0.930207	0.75825	0	0.92207	0.762149	0	0.925141	0.720384	0	0.991252	0.971358	0	1.07146	0.694143	0
A0A0G2K022_RAT	A0A0G2K022	Rcn3	Reticulocalbin-3	50907.4	19047.6	42577.4	30483.7	20044.3	37857.8	20979	30121.1	12961.5	32212.4	4458.7	48649.4	45767.8	36894.2	0	48628.1	20566.2	17586.1	15021.5	23434.7	32612.1	26826.4	28675.7	25047.3	32612.1	26826.4	33942.5	25047.3	1.07103	0.818292	0	1.30202	0.410135	0	1.14486	0.754976	0	1.06894	0.863707	0	0.879298	0.737335	0	0.82259	0.470791	0
A0A0G2K038_RAT	A0A0G2K038	Rexo2	Oligoribonuclease, mitochondrial	38545.3	33400.5	24116.3	23620.1	0	0	25596.8	33113.3	30817.5	35538.9	14234.9	39979.9	45788.4	0	30756.6	19120	20963.2	0	18391.9	30175.2	25200.4	26380	27285	19435.6	29920.5	31266.6	32689.9	22162.6	1.3573	0.295374	0	1.29662	0.400557	0	1.40387	0.374166	0	1.03431	0.923877	0	1.08272	0.829656	0	1.0468	0.879569	0
A0A0G2K051_RAT	A0A0G2K051	Eea1	Early endosome antigen 1	8873	200087	6418.87	3896.17	3862.81	103009	0	5072.4	5344.92	8846.26	9975.72	125417	7452.86	0	0	9050.66	115791	0	136395	6937.58	44627.6	25559.7	30398.3	54544.5	44627.6	30568.1	47615.1	67043.4	0.468602	0.434236	0	0.818187	0.843853	0	0.557312	0.540961	0	1.18931	0.878573	0	0.681155	0.76285	0	0.572733	0.672287	0
A0A0G2K064_RAT	A0A0G2K064	Ptpn6	Tyrosine-protein phosphatase non-receptor type	507210	440341	497878	458169	374584	560424	439724	418855	466312	478449	403114	407522	536790	464579	513319	437099	396902	494646	433005	481064	455636	472753	465065	448543	455636	472753	465065	448543	1.05397	0.442739	0	1.01581	0.816394	0	1.03683	0.622639	0	0.983738	0.83764	0	1.02069	0.799855	0	1.03757	0.627429	0
A0A0G2K0B0_RAT	A0A0G2K0B0	Cdv3	Protein CDV3 homolog	44836.2	55408.4	50740	37489	44660.3	47898.9	47842.9	33329.8	47235.6	39391.3	52478.3	40152.3	44475	33308	35636.8	43914.5	46211.8	39074.1	42462.2	46290.6	46626.8	43139.7	41210.1	43590.7	46626.8	43139.7	41210.1	43590.7	0.989655	0.892192	0	1.06965	0.387286	0	0.945388	0.533853	0	0.95527	0.679036	0	0.883828	0.269476	0	0.925213	0.432741	0
A0A0G2K0B4_RAT	A0A0G2K0B4	Nedd4	E3 ubiquitin-protein ligase	74283.4	53981.7	86436	71376.2	67493.2	87040.8	65827.5	76713.4	62077.3	78290.2	38741.2	66879.3	56173.4	61644.7	34356	104256	103633	63498.4	78880.8	74362.5	70714.1	73989.9	51558.9	84926.1	70714.1	73989.9	51558.9	84926.1	0.871226	0.274172	0	0.832654	0.181019	0	0.607103	0.012256	-1	0.696838	0.020868	0	0.729118	0.049261	0	1.04632	0.64821	0
A0A0G2K0C9_RAT	A0A0G2K0C9	Papola	Poly (A) polymerase alpha	17274.5	11860.2	7028.83	12941.2	17512.7	18100.2	10848.6	16217.8	13788.2	13745.4	8293.69	8856.33	12128.4	11527.2	0	16652.7	14276.3	15462	9159.07	4373.51	13323.5	14540	9173.38	11984.7	13323.5	14540	10201.4	11984.7	1.21321	0.354757	0	1.1117	0.667348	0	0.765423	0.31425	0	0.630905	0.016087	-1	0.688512	0.110698	0	1.09131	0.610515	0
A0A0G2K0I3_RAT	A0A0G2K0I3	Nampt	Nicotinamide phosphoribosyltransferase	66671.2	87564.7	97907.9	89475	79329.9	81964.4	92190	56877.7	67045.7	69517.9	72786.6	73184.6	97071.3	109473	90434.7	103646	92071.7	81149.4	86759	81185.9	84189.8	73519.1	88589.9	88962.4	84189.8	73519.1	88589.9	88962.4	0.826407	0.071523	0	0.946353	0.499247	0	0.995814	0.964957	0	1.20499	0.146144	0	1.05227	0.631359	0	0.873255	0.224292	0
A0A0G2K0I6_RAT	A0A0G2K0I6	Cdh5	Cadherin 5	12781.6	5991.85	8609.09	7890.29	0	0	0	10188.4	18023.5	7046.79	4729.96	12061.8	12722	0	9227.38	4413.11	7365.6	10347.5	13489.4	20850.2	8023.08	9103.23	8864.45	11293.2	8818.21	11752.9	9685.29	11293.2	0.806082	0.573731	0	0.710436	0.327974	0	0.784939	0.477956	0	0.97377	0.937137	0	1.10487	0.70257	0	1.13463	0.70929	0
A0A0G2K0I8_RAT	A0A0G2K0I8	Pik3ap1	Phosphoinositide-3-kinase adaptor protein 1	40311.8	29258	21788.8	19358.9	8545.01	4717.92	30793.2	35513	37979.8	34025	17624.5	28835.7	54990.6	30619.5	12046	20801.3	20375.5	14453.3	21653.1	19818	23852.5	28605.8	28823.3	19420.2	23852.5	28605.8	28823.3	19420.2	1.47299	0.17779	0	1.22823	0.438668	0	1.48419	0.245809	0	1.0076	0.982443	0	1.2084	0.599533	0	1.19928	0.57164	0
A0A0G2K0J0_RAT	A0A0G2K0J0	Supt6h	Transcription elongation factor spt6	40972.3	38638.6	43352.9	38169.8	39445.8	41990.1	32802.4	32579.9	37085.4	18179.6	38785.5	62123.1	55075.3	46422.7	19922	58285.5	49455.6	41616.2	37963.3	38176.5	40115.8	32527.5	44465.7	45099.4	40115.8	32527.5	44465.7	45099.4	0.721239	0.053905	0	0.889498	0.24904	0	0.985949	0.940777	0	1.36702	0.188467	0	1.10843	0.570314	0	0.810839	0.100358	0
A0A0G2K0J7_RAT	A0A0G2K0J7	Ctdp1	CTD phosphatase subunit 1	63113.8	29050.3	46741.1	14731.8	44626.9	54472.3	52294.6	49086.9	33528.8	28117.6	20083.8	46789.5	30578.1	23708.2	25840.7	46365.8	58770.3	45811.9	36542.4	32603.6	39652.8	43500	29400.1	44018.8	39652.8	43500	29400.1	44018.8	0.988216	0.942674	0	0.900815	0.655071	0	0.667898	0.05501	0	0.675863	0.081343	0	0.741438	0.310626	0	1.09702	0.705107	0
A0A0G2K0L0_RAT	A0A0G2K0L0	Papss1	3'-phosphoadenosine 5'-phosphosulfate synthase 1	16959.2	9118.7	0	0	10217.1	19403.9	0	23061.9	5541.1	13600.5	11645.9	1894.66	30171.7	0	9448.94	22020.2	0	7141.9	12566.8	18900.4	11144.3	14102.1	11894.5	13648.1	12098.3	15401.9	13290.3	15157.3	1.03327	0.920292	0	0.816544	0.472543	0	0.871516	0.766053	0	0.843458	0.714882	0	1.06732	0.886038	0	1.26541	0.428837	0
A0A0G2K0M5_RAT	A0A0G2K0M5	Pag1	Phosphoprotein-associated with glycosphingolipid-enriched microdomains 1	0	0	0	0	0	8626.64	0	8221.3	84917.4	8298.5	0	0	0	8845.78	11185.6	0	0	0	4136.81	0	6992.19	22709.5	6928.82	8148.26		27516	10015.7	4136.81	2.78704	0.382167	0	0.85812	0.65533	0	0.850343	0.657192	0	0.305107	0.342482	0	0.990937	0.97085	0	3.24784	0.343585	0
A0A0G2K0Q7_RAT	A0A0G2K0Q7	Mylk	Myosin light chain kinase	334288	248207	335203	243515	253131	307567	283579	288726	275810	282842	208906	298534	363542	352854	237500	273746	299411	214481	246717	332185	282869	287705	292267	273308	282869	287705	292267	273308	1.05268	0.514056	0	1.03498	0.753687	0	1.06937	0.620155	0	1.01586	0.886924	0	1.03323	0.807184	0	1.0171	0.83078	0
A0A0G2K0Q8_RAT	A0A0G2K0Q8	Susd2	Sushi domain-containing 2	34987.3	53670.5	96033.9	53125.8	83539	41163.9	58417.1	44131.9	43655.2	38026.2	49334.3	52154.3	112719	59453	50884.9	57651.5	93517.1	47574	31415.3	55197.3	64271.3	45078.9	64909.1	57071.1	64271.3	45078.9	64909.1	57071.1	0.789872	0.298476	0	1.12616	0.646038	0	1.13734	0.633355	0	1.4399	0.153501	0	1.00992	0.969966	0	0.701384	0.138445	0
A0A0G2K0S2_RAT	A0A0G2K0S2	LOC24906	RoBo-1	23545.6	85436.3	29123.9	54658.5	47280.2	32627.6	46165	53840	64472.7	54136.2	64920.7	46755.4	30718.1	45184.8	63652.8	36050.7	25446.4	56269.9	56165	57003.3	48008.9	50248.3	50246.3	46187	48008.9	50248.3	50246.3	46187	1.08793	0.641411	0	1.03944	0.889919	0	1.08789	0.66822	0	0.999961	0.999817	0	1.04661	0.864306	0	1.04665	0.85849	0
A0A0G2K0S7_RAT	A0A0G2K0S7	Rap1gap2	RAP1 GTPase-activating protein 2	0	11575.1	0	15794.1	9492.17	18176.7	0	7374.66	13914.2	8229.75	0	11622.3	0	0	0	15988.6	0	7642.03	13029.9	0	10172.2	10746.4	6532.06	9648.16	12287.1	11923.8	11622.3	12220.2	1.11383	0.735029	0	1.05432	0.851101	0	0.677027	0.270547	0	0.607837	0.16547	0	0.642147	0.146065	0	1.05645	0.844202	0
A0A0G2K0V3_RAT	A0A0G2K0V3	Bpnt1	3'(2'),5'-bisphosphate nucleotidase 1	0	12441.9	0	0	0	0	0	0	11768.1	14440.3	16949.9	0	0	0	11921.5	5173.5	0	25583.9	12576.7	0	6577.41	10228.4	11713.3	11592.8	12441.9	13104.2	14435.7	14444.7	0.882303	0.747631	0	0.56737	0.245011	0	1.01039	0.978543	0	1.14518	0.614627	0	1.78084	0.092639	0	1.55507	0.146623	0
A0A0G2K0V4_RAT	A0A0G2K0V4	Arhgef2	Rho guanine nucleotide exchange factor 2	30518.7	27855	38635.8	35282.5	14291.1	45032.7	29936.2	28539	27014.1	28166.3	31654.8	24357.3	0	63802.4	39132.2	28738.1	26716.1	26144.4	30147.9	64249.7	29316.6	31737.7	32915.6	35199.2	29316.6	31737.7	39736.7	35199.2	0.901658	0.677887	0	0.832876	0.504424	0	0.935123	0.853739	0	1.03712	0.909963	0	1.12276	0.73825	0	1.08258	0.66416	0
A0A0G2K0V8_RAT	A0A0G2K0V8	LOC100911422	Nuclear migration protein nudC-like	53388.1	32534.4	50101	36403.2	34396.2	44652.7	39108.4	43112.4	40014.8	40466.1	30002.6	59741.1	48190.3	50421.8	38605.7	48312.5	48149.2	29334	38157.5	34592.2	41364.6	41470.9	45392.3	39709.1	41364.6	41470.9	45392.3	39709.1	1.04437	0.662837	0	1.04169	0.779477	0	1.14312	0.396063	0	1.09456	0.473432	0	1.09737	0.563559	0	1.00257	0.981468	0
A0A0G2K0W9_RAT	A0A0G2K0W9	Psma7	Proteasome subunit alpha type	237858	223059	209938	195172	225211	203055	272969	190174	206981	233044	223619	248382	211666	224935	209688	190311	219016	210363	214545	247114	218248	221245	223658	216270	218248	221245	223658	216270	1.023	0.780966	0	1.00914	0.869732	0	1.03416	0.536855	0	1.01091	0.885458	0	1.02479	0.60407	0	1.01373	0.859445	0
A0A0G2K0Z7_RAT	A0A0G2K0Z7	Gpd2	Glycerol-3-phosphate dehydrogenase, mitochondrial	44651.2	44877.6	51055.2	47118.3	55310.5	61495.9	45262.1	40681.7	38655.6	41697.9	32828.4	41296.6	51687.5	41826.5	44050.5	65141.8	49994.6	55343	48012.7	48896.8	48602.6	45558.7	42337.9	53477.8	48602.6	45558.7	42337.9	53477.8	0.851917	0.167022	0	0.908836	0.232761	0	0.791691	0.034699	0	0.929305	0.546201	0	0.871104	0.123447	0	0.937372	0.526715	0
A0A0G2K110_RAT	A0A0G2K110	Eif6	Eukaryotic translation initiation factor 6	260020	154898	144262	129576	130221	185265	116752	142117	147166	120798	117238	180894	206674	314418	100396	161643	121783	107831	115957	142570	163795	142419	183924	129957	163795	142419	183924	129957	1.0959	0.448897	0	1.26038	0.235739	0	1.41527	0.206974	0	1.29142	0.329536	0	1.12289	0.668406	0	0.869496	0.457585	0
A0A0G2K121_RAT	A0A0G2K121	Mlec	Malectin	78464	81046	70520.5	70750.7	70405.3	90988.6	65210.6	60258.7	77456.4	71647.3	53428.2	79250.9	81076.1	73444.8	51799.2	73680.7	72070.8	62693.1	79738.7	81831.1	74237.3	73112.3	67799.9	74002.9	74237.3	73112.3	67799.9	74002.9	0.987965	0.891101	0	1.00317	0.955454	0	0.916178	0.412058	0	0.927339	0.538914	0	0.913286	0.367023	0	0.984846	0.851072	0
A0A0G2K127_RAT	A0A0G2K127	Vcam1	Vascular cell adhesion protein 1	50482.4	24255.6	3853.56	33193	76437.1	40742.6	24266.4	8241.01	2889.82	4112.66	12306.3	24645.4	34502.2	3207.77	18039.8	19858.1	3635.81	45288.8	4973.13	32254.2	37644.3	16050.5	18540.3	21202	37644.3	16050.5	18540.3	21202	0.757027	0.64593	0	1.77551	0.293967	0	0.874458	0.788559	0	1.15512	0.789079	0	0.492512	0.190995	0	0.426373	0.168299	0
A0A0G2K134_RAT	A0A0G2K134	Btk	Tyrosine-protein kinase	23191.7	16291.2	28313.4	8868.09	12527.8	12447.6	20575.8	14019.1	14639.4	11717.6	10229.4	29018.1	36449.9	29911.1	15402.3	9624.92	24315.3	23353.6	11015.2	14072	17838.5	14679.9	24202.2	16476.2	17838.5	14679.9	24202.2	16476.2	0.890977	0.618294	0	1.08268	0.77905	0	1.46892	0.21859	0	1.64866	0.100813	0	1.35674	0.322312	0	0.822936	0.437197	0
A0A0G2K151_RAT	A0A0G2K151	Apoe	Apolipoprotein E	295902	263912	294811	297879	312666	179454	448874	323660	217516	218164	203781	462324	316770	536622	346475	180278	341361	103871	178144	197077	293034	277534	373194	200146	293034	277534	373194	200146	1.38665	0.251315	0	1.4641	0.04701	0	1.86461	0.03809	1	1.34468	0.243558	0	1.27355	0.208045	0	0.947103	0.76333	0
A0A0G2K160_RAT	A0A0G2K160	Ahctf1	AT hook-containing transcription factor 1	0	4052.86	0	0	0	0	0	21871.7	22205.6	11120.3	18659.4	0	0	0	0	33722.8	0	15456.9	23779.1	17678.5	4996.05	14939.7	9944.32	19674.9	4052.86	18399.2	18659.4	22659.3	0.759327	0.395641	0	0.25393	0.010719	-1	0.505431	0.084729	0	0.66563	0.225351	0	1.99044	0.084273	0	2.99031	0.012654	1
A0A0G2K161_RAT	A0A0G2K161	Epb41	Erythrocyte membrane protein band 4.1	33440.8	22460	42969.1	31298.6	36520.5	27362.1	45691	35614.4	24965.8	26466.3	20872.4	31004.8	39595.8	55513.5	48300.5	33576.5	45646.7	29093.4	19798.7	31972.4	33337.8	32019.9	39057.4	32017.5	33337.8	32019.9	39057.4	32017.5	1.00008	0.999675	0	1.04124	0.811127	0	1.21988	0.369889	0	1.21978	0.360767	0	1.17156	0.436961	0	0.960469	0.803953	0
A0A0G2K189_RAT	A0A0G2K189	Scrn3	Secernin 3	23426.3	14231.7	0	0	0	18566.9	0	0	9525.07	6063.5	0	14540.5	0	0	21431.2	22386.3	0	0	0	0	10847.3	8778.63	10549	8825.32	18829	11385.2	17985.8	22386.3	0.99471	0.991625	0	1.22911	0.695168	0	1.19532	0.725128	0	1.20167	0.681486	0	0.972504	0.952413	0	0.809292	0.653237	0
A0A0G2K1A1_RAT	A0A0G2K1A1	Zfp706	Zinc finger protein 706	129853	109044	105212	102391	87223.8	110628	112582	117271	98143.1	107377	86605.4	101310	140779	114984	104934	113506	98361.6	78928.3	72364.1	101429	106745	109200	109722	92917.9	106745	109200	109722	92917.9	1.17523	0.082657	0	1.14881	0.212757	0	1.18085	0.190769	0	1.00478	0.957746	0	1.0279	0.799129	0	1.023	0.753943	0
A0A0G2K1A2_RAT	A0A0G2K1A2	Mpo	Myeloperoxidase	127165	160375	192173	178670	160282	177136	112750	116083	140671	109725	175927	160531	180641	155831	234621	223841	137733	180277	115342	148125	163733	131273	181510	161064	163733	131273	181510	161064	0.815038	0.226542	0	1.01657	0.905567	0	1.12695	0.410006	0	1.38269	0.029209	0	1.10858	0.347455	0	0.80175	0.088893	0
A0A0G2K1A9_RAT	A0A0G2K1A9	Nol11	Nucleolar protein 11	31630.5	27965.6	27311.1	28177	23925.9	32108.4	26449.7	26941.3	25210.1	31410.4	28699.3	29993.9	23741	21532.2	0	34299.9	26067.1	30222.6	33890.7	24330.9	27802	28424	21688.7	29762.2	27802	28424	25991.6	29762.2	0.955035	0.599611	0	0.934138	0.429691	0	0.728731	0.144899	0	0.763041	0.196726	0	0.780111	0.232864	0	1.02237	0.746371	0
A0A0G2K1C0_RAT	A0A0G2K1C0	Actr3	Actin-related protein 3	923627	1.14281e+06	986206	1.11221e+06	1.12368e+06	1.08985e+06	1.06238e+06	900368	1.12379e+06	1.07557e+06	1.29091e+06	861284	959487	954997	1.23541e+06	856264	949291	1297961	1179253	1.11669e+06	1.05771e+06	1.05039e+06	1.06042e+06	1.07989e+06	1.05771e+06	1.05039e+06	1.06042e+06	1.07989e+06	0.97268	0.746991	0	0.979456	0.812349	0	0.981966	0.871176	0	1.00955	0.917258	0	1.00256	0.978052	0	0.993082	0.903155	0
A0A0G2K1D2_RAT	A0A0G2K1D2	Rap1gds1	RAP1, GTP-GDP dissociation stimulator 1 (Predicted), isoform CRA_a	0	35036	39012.9	27947.8	46443	50522	24188	30047.8	16200.9	19108.3	25835.6	29619	39242.1	57569.2	22171.1	72852.6	55150.5	39695.9	26451.7	53450.2	30830.7	28013.4	34887.4	49520.2	37109.9	28013.4	34887.4	49520.2	0.565697	0.061815	0	0.622588	0.11176	0	0.704509	0.183971	0	1.24538	0.45725	0	1.13158	0.67789	0	0.908621	0.768502	0
A0A0G2K1E1_RAT	A0A0G2K1E1	RT1-A1	RT1 class Ia, locus A1	173552	412302	180129	227435	357001	0	0	135467	175181	153931	186298	162121	391076	204497	223804	341327	329475	0	376866	169330	270084	95167.3	233559	244638	270084	154860	233559	304250	0.389013	0.094303	0	1.10401	0.771582	0	0.954714	0.893957	0	2.4542	0.036144	1	0.864767	0.579716	0	0.352362	0.020977	-1
A0A0G2K1K5_RAT	A0A0G2K1K5	Trappc11	Trafficking protein particle complex 11	6533.63	7845.22	5845.54	9561.33	0	12702.2	0	6960.42	8235.85	10123.5	6671.86	3471	0	0	2632.66	9603.52	0	0	12427	7595.33	7580.26	8902.4	5183.67	8527.48	7446.43	9505.48	4258.5	9875.28	1.04397	0.823356	0	0.888921	0.495847	0	0.607878	0.083852	0	0.582278	0.05785	0	0.683838	0.12412	0	1.17442	0.342582	0
A0A0G2K1L8_RAT	A0A0G2K1L8	Basp1	Brain acid soluble protein 1	63644.4	29059.3	77389.3	27793	41344.5	64115.3	21520.5	59356.6	36688.6	33667.9	33002.6	49564.7	67449.5	64566.7	43582.6	18530.5	34136.6	37792.1	21217.8	72974.5	47846.1	43069.8	51633.2	36930.3	47846.1	43069.8	51633.2	36930.3	1.16624	0.640161	0	1.29558	0.451989	0	1.39813	0.243457	0	1.19883	0.431264	0	1.07915	0.755144	0	0.900173	0.716445	0
A0A0G2K1M7_RAT	A0A0G2K1M7	Ano6	Anoctamin	44587.5	28124.9	22554.3	25905	26946.8	22504.2	31638.1	19760.6	20498.4	26840.7	22551.1	28659.7	24395.9	22206	28532.3	22956.6	24771.8	28441.5	28698.7	32874.3	29623.7	24248.4	25269	27548.6	29623.7	24248.4	25269	27548.6	0.880206	0.273897	0	1.07533	0.636226	0	0.917254	0.335445	0	1.04209	0.708	0	0.853	0.319602	0	0.818547	0.261376	0
A0A0G2K1M8_RAT	A0A0G2K1M8	Prep	Prolyl endopeptidase	50091.2	93990.4	60832.5	88837.6	95362	61777.8	80948.5	79679.5	85079.5	91046.7	83099	69172.4	48022.2	60327.7	80567.3	59142.6	75549.4	99947.4	99295.9	98537.9	77822.7	79706.4	68237.7	86494.6	77822.7	79706.4	68237.7	86494.6	0.921518	0.499017	0	0.899741	0.506211	0	0.788925	0.120114	0	0.856114	0.196556	0	0.876835	0.424354	0	1.0242	0.862809	0
A0A0G2K1N3_RAT	A0A0G2K1N3	Hmbs	Porphobilinogen deaminase	142735	85603.8	111621	108587	133157	146325	101539	162662	70142.6	130473	32429.6	150853	88194.5	84509.1	50389.1	211258	187215	142780	108322	128270	116341	122228	81275	155569	116341	122228	81275	155569	0.785686	0.221847	0	0.747841	0.105598	0	0.522437	0.028354	-1	0.664944	0.155791	0	0.698594	0.159912	0	1.05061	0.76783	0
A0A0G2K1Q1_RAT	A0A0G2K1Q1	Nlrx1	NLR family member X1	29623.7	33963.6	41608.3	36688.2	24750.9	36736	26646.3	40321.5	44253	43031.4	17519.1	17504.8	27714.5	0	16731.4	48493	47337.9	32209.3	24717.7	27527.3	33326.9	38197.6	17637.8	36057	33326.9	38197.6	19867.4	36057	1.05937	0.726513	0	0.924284	0.64868	0	0.489165	0.013417	-1	0.461752	0.001533	-1	0.529236	0.005598	-1	1.14615	0.288837	0
A0A0G2K1Q9_RAT	A0A0G2K1Q9	Epb41l3	Erythrocyte membrane protein band 4.1-like 3	0	0	16947.2	12509.3	0	17624.3	0	14001.2	13038.2	0	7598.01	12976.4	9643.03	18565.5	27729	13143.2	12244.5	0	7028.87	15957.4	10732.3	11561.5	15302.4	11889.9	14728.3	14887.9	15302.4	12093.5	0.972382	0.904305	0	0.902636	0.638411	0	1.28701	0.407225	0	1.32356	0.403253	0	1.42583	0.294342	0	1.07727	0.781657	0
A0A0G2K1S6_RAT	A0A0G2K1S6	Me1	Malic enzyme	30065.8	39843.5	53727.2	39329.2	0	47464.4	45287.5	25714	39217.1	37740	27819.8	14269.2	44991	44122.7	0	0	49507.4	25807.8	22113.3	40602.8	34138.5	39084.6	26920.1	29390	40741.4	39084.6	32800.7	34507.8	1.32986	0.264337	0	1.16157	0.660796	0	0.915962	0.825545	0	0.688765	0.21423	0	0.788556	0.536116	0	1.14488	0.576878	0
A0A0G2K1Z9_RAT	A0A0G2K1Z9	Hm13	Histocompatibility 13 (Predicted), isoform CRA_d	132404	77036.2	130225	72607	105410	81581.2	116338	103080	124433	85176.8	49955	152000	82175.8	72009.7	120804	95944.2	133768	66220.1	84015.6	171726	103537	102122	95388.9	110335	103537	102122	95388.9	110335	0.925563	0.701981	0	0.938386	0.77291	0	0.864541	0.584986	0	0.93407	0.745745	0	0.921306	0.72296	0	0.986336	0.928109	0
A0A0G2K249_RAT	A0A0G2K249	Prpf4b	Serine/threonine-protein kinase PRP4 homolog	7376.12	36483	12336	26247.4	30756.5	21762.3	24809.7	75623.8	21311.7	46365.9	20915.8	10179.8	4087.67	11478.2	33124	19542.4	26566.1	41506.5	27251.7	65681.1	22639.8	37974.7	15957.1	36109.6	22639.8	37974.7	15957.1	36109.6	1.05165	0.892116	0	0.626975	0.210431	0	0.441908	0.070124	0	0.420204	0.095481	0	0.704825	0.398576	0	1.67734	0.231963	0
A0A0G2K261_RAT	A0A0G2K261	Iars2	Isoleucyl-tRNA synthetase 2, mitochondrial	54372	44218.2	53271.5	29721.6	38051.6	47216.6	41275.6	47953.9	40339.2	44173.5	34366.4	42237.7	61299	35277.6	40702.3	32370.6	27245.1	25327.2	40163	66456.5	43927	44191.8	42776.6	38312.5	43927	44191.8	42776.6	38312.5	1.15346	0.463905	0	1.14654	0.54205	0	1.11652	0.630778	0	0.967977	0.788661	0	0.973812	0.868637	0	1.00603	0.958196	0
A0A0G2K264_RAT	A0A0G2K264	Dap3	Death-associated protein 3	0	0	0	0	0	41646.3	0	8996.58	0	5915.42	42401.2	0	0	0	0	37842	0	0	0	0	5821.64	14093	12630.3	12587.5		18852.8	42401.2	37842	1.1196	0.877246	0	0.462492	0.332121	0	1.00339	0.996646	0	0.896205	0.889126	0	2.16954	0.394072	0	2.4208	0.272382	0
A0A0G2K266_RAT	A0A0G2K266	Ufl1	E3 UFM1-protein ligase 1	54601	86250.8	53098.8	68273.2	62733.7	84531.3	32203.2	68546.3	54016.1	43717.2	59688.3	47762.4	68620.7	64504.1	31307.9	66794.2	57950.4	78001.9	70913.5	83057.3	64991.5	56602.8	54376.7	71343.5	64991.5	56602.8	54376.7	71343.5	0.793385	0.185635	0	0.910967	0.416441	0	0.762182	0.067718	0	0.960671	0.850077	0	0.836674	0.273043	0	0.870927	0.466511	0
A0A0G2K278_RAT	A0A0G2K278	Gpx2	Glutathione peroxidase	13566.2	21758	0	0	0	0	0	0	12505.6	13039.6	0	0	0	25749.1	21762.8	0	0	4890.43	0	0	10266.7	10959.3	13177.9	6014.74	17662.1	12772.6	23756	4890.43	1.82208	0.023126	1	1.70692	0.260174	0	2.19093	0.150691	0	1.20243	0.642407	0	1.28356	0.611501	0	1.06747	0.85322	0
A0A0G2K290_RAT	A0A0G2K290		Uncharacterized protein	93497.4	148016	118476	78307.5	165182	84918.3	92115.8	100117	131737	87268.2	90536.6	190864	134805	111640	90319.4	93021	161655	150392	87983.5	223224	120696	99231.3	123633	143255	120696	99231.3	123633	143255	0.692689	0.132503	0	0.842523	0.46915	0	0.863027	0.545809	0	1.24591	0.269215	0	1.02434	0.90849	0	0.822161	0.275396	0
A0A0G2K2A5_RAT	A0A0G2K2A5	Uchl5	Ubiquitin carboxyl-terminal hydrolase	71423.1	55719.1	79033.4	51265.5	46857	55213.7	73228.9	24193.9	40785.4	26913.4	34368.5	68246.6	69012.7	53799	47966.8	57615	75991.1	51492.9	43404.7	43244.2	60859.6	44067.1	54678.7	54349.6	60859.6	44067.1	54678.7	54349.6	0.810808	0.375841	0	1.11978	0.471851	0	1.00606	0.971348	0	1.24081	0.372372	0	0.898441	0.509642	0	0.724077	0.166229	0
A0A0G2K2B3_RAT	A0A0G2K2B3	Khsrp	Far upstream element-binding protein 2	553113	427443	454758	429201	397817	501604	411548	484771	388918	420297	369805	496985	509335	463141	247128	460403	419226	365783	382815	424260	452466	441427	417279	410497	452466	441427	417279	410497	1.07535	0.293215	0	1.10224	0.219085	0	1.01652	0.899066	0	0.945295	0.665024	0	0.922231	0.546367	0	0.975602	0.757577	0
A0A0G2K2C2_RAT	A0A0G2K2C2	Gmps	GMP synthase [glutamine-hydrolyzing]	61874.4	55401.6	69084.9	49098	43550.4	62442.7	59706	63782.7	42587.1	72120.6	42605.2	62394.2	57225.2	58440.7	47880	63302.4	64185.7	53532	54112.5	109951	55801.9	60127.8	53709	69016.6	55801.9	60127.8	53709	69016.6	0.871208	0.463319	0	0.808528	0.280046	0	0.778204	0.20493	0	0.893248	0.321478	0	0.962495	0.728177	0	1.07752	0.532334	0
A0A0G2K2C7_RAT	A0A0G2K2C7	Usp9x	Ubiquitin-specific peptidase 9, X-linked	13758.3	7989.04	13740.1	13779.4	10645	15141.4	22048.8	18251.3	14262.4	16046.4	14988.1	10130.7	12036.4	23378.8	21649.8	17192.7	13790.4	13642.2	11478.1	16323.8	11982.4	17150	16436.8	14485.4	11982.4	17150	16436.8	14485.4	1.18395	0.161733	0	0.8272	0.145381	0	1.13471	0.506581	0	0.958411	0.815731	0	1.37175	0.158206	0	1.43127	0.021662	0
A0A0G2K2E1_RAT	A0A0G2K2E1	RT1-A1	RT1 class Ia, locus A1	92784.7	0	117681	150357	0	209322	236336	126895	114948	156050	118733	106091	0	184923	209332	0	0	176424	0	133782	74501.7	168710	124785	65759.5	120274	168710	154770	155103	2.56556	0.047033	1	1.13294	0.858209	0	1.89759	0.284919	0	0.739639	0.334294	0	1.67492	0.30934	0	2.26452	0.036948	1
A0A0G2K2G7_RAT	A0A0G2K2G7	Anks1a	Ankyrin repeat and sterile alpha motif domain-containing 1A	2317.23	0	0	1392.33	0	0	0	0	1359.87	0	8528.72	0	0	0	0	2426.78	0	0	0	0	4392.2	4223.71	6973.03	5588.65	1854.78	1359.87	8528.72	2426.78	0.755767	0.298562	0	0.785915	0.449179	0	1.24771	0.253275	0	1.65092	0.043695	1	1.58759	0.110903	0	0.961639	0.914589	0
A0A0G2K2L1_RAT	A0A0G2K2L1	Podxl	Podocalyxin	15832	14932.6	17209.8	15115.5	14177.1	19074.1	15621.1	9329.56	10872.6	19540.1	11163.8	16789	19422.8	15654.6	5876.7	25990.9	17174	15680.9	20460.4	24223.3	15453.4	14887.5	13781.4	20705.9	15453.4	14887.5	13781.4	20705.9	0.718998	0.077231	0	0.746329	0.032961	0	0.665577	0.05577	0	0.925702	0.735807	0	0.891802	0.512349	0	0.963379	0.798522	0
A0A0G2K2M9_RAT	A0A0G2K2M9	Srrm2	Serine/arginine repetitive matrix 2	40734.3	43466.9	32414.8	45690	46080.1	24690.9	46529	52000.2	48523.1	49164.4	39231	30865.7	31484.9	35392.6	40118.1	28479.6	44557.5	52095.4	44348.1	41040	41677.2	44181.5	35418.4	42104.1	41677.2	44181.5	35418.4	42104.1	1.04934	0.749153	0	0.989861	0.928327	0	0.841211	0.158929	0	0.801657	0.137218	0	0.849827	0.082002	0	1.06009	0.663687	0
A0A0G2K2P3_RAT	A0A0G2K2P3	Tnfaip8	TNF alpha-induced protein 8	0	15996.2	0	0	0	0	0	0	7983.39	0	18550.2	0	0	0	5402.11	0	0	0	12835.6	0	10372.4	5382.52	8415.17	8121.84	15996.2	7983.39	11976.1	12835.6	0.662722	0.185627	0	1.2771	0.414676	0	1.03611	0.930163	0	1.56342	0.323628	0	0.811302	0.580978	0	0.518926	0.049153	-1
ZO1_RAT	A0A0G2K2P5	Tjp1	Tight junction protein ZO-1	4600.35	7077.57	0	0	5411.88	0	8039.78	5054.05	7415.86	4790.34	5630.35	0	4382.33	0	0	0	5795.94	4280.59	4961.34	5278.38	5996.27	6233.32	5740.28	5592.67	5696.6	6325.01	5006.34	5079.06	1.11455	0.477011	0	1.07217	0.645211	0	1.02639	0.854327	0	0.920903	0.570684	0	0.957309	0.762449	0	1.03953	0.797848	0
A0A0G2K2S2_RAT	A0A0G2K2S2	Slc2a1	Solute carrier family 2, facilitated glucose transporter member 1	12555.8	9978.53	12876	11021.8	7427.84	16233.6	14826.5	9940.38	10122.4	11228	9122.37	10261.3	11452.4	11969.9	15674.2	15729.2	12586.8	10073.5	12528.6	15344.7	10772	12470.2	11696	13252.6	10772	12470.2	11696	13252.6	0.940965	0.64896	0	0.812825	0.121688	0	0.882549	0.335877	0	0.937919	0.660969	0	1.08578	0.551199	0	1.15765	0.325871	0
A0A0G2K2T6_RAT	A0A0G2K2T6	Ilf3	Interleukin enhancer-binding factor 3	41689.4	66072.8	38339.9	53429.4	0	42848.6	50268.6	43015.5	79312.7	45221.6	141112	46606.6	57779.2	50450.5	63341.2	43424.5	62635.5	56825.5	78763.2	99092	40606.7	52133.4	71857.9	68148.1	49882.9	52133.4	71857.9	68148.1	0.765001	0.212849	0	0.59586	0.088516	0	1.05444	0.857488	0	1.37835	0.326462	0	1.76961	0.164874	0	1.28386	0.38561	0
A0A0G2K2U2_RAT	A0A0G2K2U2	Wtap	WT1-associated protein	19955.4	11365.3	0	0	0	0	0	11382.4	9167.64	14632.8	8635.09	11326	13324.1	5806.1	0	0	0	6814.99	3050.18	6525.82	9860	9471.13	9069.69	5009.62	15660.4	11727.6	9772.81	5463.66	1.89059	0.041855	1	1.96822	0.129113	0	1.81045	0.039256	1	0.957614	0.860197	0	0.919847	0.805992	0	0.960561	0.906852	0
A0A0G2K2U9_RAT	A0A0G2K2U9	Fgd3	FYVE, RhoGEF and PH domain containing 3 (Predicted), isoform CRA_a	0	0	0	14218.5	0	16837.1	0	0	0	14296.2	0	0	0	0	0	0	0	0	13326.4	0	6764.96	9564.42	6419.75	8002.34	14218.5	15566.7		13326.4	1.1952	0.627817	0	0.845372	0.662278	0	0.802234	0.505405	0	0.671212	0.295205	0	0.948972	0.888859	0	1.41382	0.405801	0
A0A0G2K2V2_RAT	A0A0G2K2V2	Ap1b1	AP complex subunit beta	79475.2	73836.2	91828.4	82832.1	76953.4	86452.5	89592.4	113654	82306	96490.6	61755.3	83473.7	91817	109561	68224.8	79766.7	89979.4	71820.2	78447.8	106357	80985.1	93699.1	82966.3	85274.2	80985.1	93699.1	82966.3	85274.2	1.0988	0.33172	0	0.949702	0.543743	0	0.972935	0.830491	0	0.885454	0.320957	0	1.02446	0.83248	0	1.15699	0.0786	0
A0A0G2K2V6_RAT	A0A0G2K2V6	Krt10	Keratin, type I cytoskeletal 10	415226	41403.1	24771.6	38435.6	319908	27716.5	13681.2	11782.7	18763.8	660715	18692.7	12928.9	60738.9	44899	70813.6	21841	90232.7	0	10542.6	0	167949	146532	41614.6	26298.3	167949	146532	41614.6	40872.1	5.57192	0.380705	0	6.38631	0.13224	0	1.58241	0.462907	0	0.283997	0.43983	0	0.247781	0.169627	0	0.872478	0.892132	0
A0A0G2K2V7_RAT	A0A0G2K2V7	Yes1	Tyrosine-protein kinase	154464	147700	118430	126528	131688	133599	123248	68512.8	135118	147070	151105	125043	137930	157794	128827	138408	109539	99754.5	129633	152551	135762	121510	140140	125977	135762	121510	140140	125977	0.964539	0.796743	0	1.07767	0.426326	0	1.11242	0.251403	0	1.15332	0.253676	0	1.03225	0.646364	0	0.89502	0.37928	0
A0A0G2K2X3_RAT	A0A0G2K2X3	Sf3a3	Splicing factor 3a, subunit 3	53571	52856.6	62335.4	68604.8	64896.5	57111.5	74175.2	43680.6	42510.5	56489.4	46326.1	40477.9	63267	56521.9	23734.3	51474	55215.1	47271.7	49121.3	85626.8	60452.9	54793.4	46065.5	57741.8	60452.9	54793.4	46065.5	57741.8	0.948939	0.754907	0	1.04695	0.735586	0	0.797784	0.270088	0	0.840711	0.356804	0	0.762006	0.091953	0	0.906383	0.411424	0
A0A0G2K2Y3_RAT	A0A0G2K2Y3	Erap1	Aminopeptidase	105612	93340.2	104700	91639.5	66691.6	161759	94178.5	81675.4	74084.8	97123.1	76873.5	84552.9	98035.4	96621.5	73439	91493.4	79111.8	62815.5	85269.5	99823.4	92396.8	101764	85904.4	83702.7	92396.8	101764	85904.4	83702.7	1.21578	0.313035	0	1.10387	0.382252	0	1.0263	0.790218	0	0.844152	0.360555	0	0.929734	0.47335	0	1.10138	0.598413	0
A0A0G2K2Z0_RAT	A0A0G2K2Z0	Eml4	EMAP-like 4	36085.2	32250.1	42582.4	35838.5	17804.5	43363.4	22843.4	25381.2	33578.3	33448	26390.6	19921.2	37668.3	83913.2	8740.61	30103.2	74292.5	26088.8	26117.4	27100.8	32912.1	31722.9	35326.8	36740.5	32912.1	31722.9	35326.8	36740.5	0.86343	0.632218	0	0.895799	0.719303	0	0.961521	0.93205	0	1.11361	0.796422	0	1.07337	0.864068	0	0.963865	0.833787	0
A0A0G2K2Z2_RAT	A0A0G2K2Z2	Inpp5k	Inositol polyphosphate-5-phosphatase K	54155.3	32802.6	46527.2	25779.4	37911.2	50472.6	0	31380.1	44708.7	75273.8	0	34333.2	30686.4	0	0	0	34997.8	0	32156.9	34219.8	39435.1	41321	15919.7	22635.1	39435.1	50458.8	32509.8	33791.5	1.82553	0.202376	0	1.74222	0.082908	0	0.70332	0.506265	0	0.385269	0.095224	0	0.403693	0.023682	-1	1.04782	0.884864	0
A0A0G2K320_RAT	A0A0G2K320	Siglec1	Sialic acid-binding Ig-like lectin 1	400324	196126	262132	105099	82348.1	249608	184571	291282	177135	238655	206674	275755	349374	342658	291996	233491	203897	132564	169084	224398	209206	228250	293292	192687	209206	228250	293292	192687	1.18457	0.244439	0	1.08573	0.792006	0	1.52212	0.013538	1	1.28496	0.088182	0	1.40193	0.219877	0	1.09103	0.764486	0
A0A0G2K324_RAT	A0A0G2K324	Tle1	TLE family member 1, transcriptional corepressor	0	6114.89	0	8681.69	0	14069.1	0	0	7715.24	8880.91	8993.13	0	13539.8	0	18534.1	0	0	0	5937.34	3104.41	5919	8915.44	11917.7	5768.58	7398.29	10221.7	13689	4520.87	1.54552	0.139542	0	1.02608	0.896076	0	2.06597	0.016079	1	1.33675	0.276399	0	2.01346	0.018787	1	1.50624	0.160733	0
A0A0G2K350_RAT	A0A0G2K350	Napg	NSF attachment protein gamma	0	12865.9	8501.67	10127.7	11780.4	0	12384.4	13018.4	14836.8	9603.03	12366.6	9867.59	17507.8	0	0	0	0	19492.7	15459.3	17101.5	9523.32	12131.2	9896.93	12441.9	10818.9	12460.7	13247.3	17351.2	0.97503	0.92612	0	0.765424	0.423084	0	0.795453	0.536099	0	0.815824	0.409414	0	1.03923	0.898175	0	1.27384	0.173192	0
A0A0G2K376_RAT	A0A0G2K376	Fip1l1	Pre-mRNA 3'-end-processing factor FIP1	22430.2	21002.5	33231.7	6686.77	34977.5	19189.4	9646.31	20073.4	19102.3	20556.4	26012.9	16669.2	20440.5	17790.7	29619	14801.1	4741.92	16793.5	29391.4	17772.8	23665.7	17713.6	22106.5	16700.1	23665.7	17713.6	22106.5	16700.1	1.06068	0.824609	0	1.4171	0.309778	0	1.32373	0.277983	0	1.248	0.207766	0	0.934114	0.789657	0	0.74849	0.308519	0
A0A0G2K393_RAT	A0A0G2K393	Plek	Pleckstrin	160745	167420	197461	190081	190827	218303	197354	186234	206508	170338	173452	157216	169395	186416	192331	209017	237318	197591	182334	149364	181307	195747	175762	195125	181307	195747	175762	195125	1.00319	0.971237	0	0.929182	0.419842	0	0.900767	0.256202	0	0.897902	0.089504	0	0.969419	0.577303	0	1.07965	0.224557	0
A0A0G2K394_RAT	A0A0G2K394	Acp1	Low molecular weight phosphotyrosine protein phosphatase	811017	674637	980661	763717	932361	768604	889370	495796	612990	656048	394176	935018	905174	1.08421e+06	832076	1.10519e+06	1.05989e+06	774095	585847	546134	832479	684562	830132	814232	832479	684562	830132	814232	0.840745	0.362873	0	1.02241	0.890994	0	1.01953	0.925427	0	1.21265	0.310673	0	0.997181	0.98594	0	0.822317	0.128852	0
A0A0G2K398_RAT	A0A0G2K398	Gpx4	Glutathione peroxidase	20011.5	27942.6	43014.2	0	0	43171.1	35765.6	32691.5	25465.9	20392	38420.1	20196.6	28431.5	26593.7	28155.6	38306	31710.3	47901.1	49118.8	24480.7	20594	31497.2	28359.5	38303.4	30322.8	31497.2	28359.5	38303.4	0.822309	0.301426	0	0.537654	0.070056	0	0.740392	0.110605	0	0.900381	0.542478	0	1.37708	0.338482	0	1.52944	0.21458	0
A0A0G2K3A0_RAT	A0A0G2K3A0	Wnk1	Serine/threonine-protein kinase WNK1	26230.1	29771.4	17844.9	30594.4	21758.7	33131.7	31748.2	42881	34037.1	41115.3	34193.3	26804.3	26738.1	34939.1	26921.9	29434.4	27700.4	35329	30297.6	25284.8	25239.9	36582.7	29919.3	29609.2	25239.9	36582.7	29919.3	29609.2	1.23552	0.037835	0	0.852434	0.175192	0	1.01047	0.905396	0	0.817856	0.053935	0	1.1854	0.166711	0	1.4494	0.008981	0
A0A0G2K3C0_RAT	A0A0G2K3C0	Sbno1	Protein strawberry notch homolog 1	0	17311.1	0	29684.3	20721.3	21546	23348.7	22030.2	12009.3	19382.1	26240	0	0	0	0	25126	22416.7	20022.9	18880.7	16098.4	15502.9	19663.3	10572.2	20509	22572.2	19663.3	26240	20509	0.958765	0.747411	0	0.755908	0.348949	0	0.515494	0.049786	-1	0.537664	0.077902	0	0.681953	0.453208	0	1.26836	0.446661	0
A0A0G2K3G0_RAT	A0A0G2K3G0	Hrg	RCG36700	40930.2	20537	61417.3	34359.5	62172.4	24016.6	49657.4	26846.6	27611.2	24730.7	35876.9	46845.4	36172	37159.2	78971.1	43757.1	63615.3	25252.8	29646.3	27130.5	43883.3	30572.5	47004.9	37880.4	43883.3	30572.5	47004.9	37880.4	0.807079	0.423807	0	1.15847	0.593006	0	1.24088	0.429003	0	1.53749	0.123613	0	1.07113	0.792974	0	0.696677	0.19259	0
A0A0G2K3H2_RAT	A0A0G2K3H2	Dock7	Dedicator of cytokinesis 7	0	37118.3	50355.2	42244.4	41602.1	43366.2	33746.7	38210.4	46787.4	37397.5	54191.9	0	0	0	30372.3	33626.3	35801.4	58668.3	41320.9	45375.4	34934.8	39901.6	20751.9	42958.5	42830	39901.6	42282.1	42958.5	0.928842	0.557951	0	0.813223	0.413594	0	0.483069	0.068468	0	0.520077	0.087745	0	0.594018	0.292676	0	1.14217	0.574998	0
A0A0G2K3H5_RAT	A0A0G2K3H5	Sin3a	SIN3 transcription regulator family member A	15539.9	13102.5	16134.3	16969.4	14126.7	19822.9	16151.9	17778.4	15649.9	15417.6	11722.7	22128.9	19921.7	17708.4	6992.72	20092.6	13586.3	17799.7	15665.8	16349	15174.6	16964.1	15694.9	16698.7	15174.6	16964.1	15694.9	16698.7	1.0159	0.850565	0	0.908727	0.271284	0	0.939886	0.745458	0	0.925179	0.673406	0	1.03429	0.860541	0	1.11793	0.135764	0
A0A0G2K3I9_RAT	A0A0G2K3I9	Dusp3	Dual-specificity phosphatase 3	34308.4	31251.3	27812.1	32614.7	41416.4	38748.6	34438.7	21911.6	27994.9	22176.3	27040.7	33658.9	31246.3	42563	46021.6	37541.7	34504.3	34054.6	29537.9	28568.9	33480.6	29054	36106.1	32841.5	33480.6	29054	36106.1	32841.5	0.884675	0.339354	0	1.01946	0.825296	0	1.09941	0.429086	0	1.24272	0.185577	0	1.07842	0.54958	0	0.867788	0.303367	0
A0A0G2K3N5_RAT	A0A0G2K3N5	Pou2f1	POU domain protein	27233.5	7336.9	0	20013.5	26818	21144.7	0	0	0	15579.7	16893.1	0	0	0	0	0	49178.9	13508.7	0	16325.1	17292	12081.5	7958.4	18618.3	20350.5	18362.2	16893.1	26337.6	0.648905	0.455534	0	0.928768	0.888508	0	0.427451	0.228889	0	0.658727	0.28701	0	0.460235	0.113257	0	0.698673	0.369983	0
A0A0G2K3Q6_RAT	A0A0G2K3Q6	Aldoc	Fructose-bisphosphate aldolase	0	0	3029.9	1912.69	3152.69	6118.94	2356.71	0	4057.54	3779.18	4103.68	0	3820.32	2079.63	0	8267.31	6951.79	0	4189.35	6251.6	5898.2	4500.57	3356.85	7099.92	2698.43	4078.09	3334.54	6415.01	0.63389	0.062445	0	0.830741	0.634915	0	0.4728	0.006798	-1	0.745871	0.210374	0	0.569131	0.297072	0	0.763042	0.569901	0
A0A0G2K3S3_RAT	A0A0G2K3S3		Uncharacterized protein	37386.5	70060.1	54404.8	32677.7	63134.2	37812.6	43616.9	30845	38335.6	35577.3	67183.6	57360.5	31396.3	0	40439.9	31771.8	41245.8	32111.1	47617.6	39690.3	51532.7	37237.5	40762.4	38487.3	51532.7	37237.5	49095.1	38487.3	0.967526	0.739723	0	1.33895	0.133397	0	1.05911	0.839024	0	1.09466	0.74862	0	0.791001	0.420244	0	0.7226	0.093414	0
A0A0G2K3S6_RAT	A0A0G2K3S6	Rbm10	RNA binding motif protein 10, isoform CRA_a	49464.3	0	31891.1	24878	0	28088	33532.4	16975	16894.3	20215.2	24406.2	51831.3	35599.5	0	33876.8	19687.7	0	24313.7	42047.7	31619.9	23802	23141	30062.5	25102.6	35411.1	23141	36428.4	29417.3	0.921856	0.774407	0	0.948186	0.899574	0	1.19758	0.62065	0	1.2991	0.434815	0	1.26303	0.593439	0	0.972231	0.94208	0
A0A0G2K3U1_RAT	A0A0G2K3U1	Ampd2	AMP deaminase	12637.5	9781.87	11585.8	8772.15	0	14553.9	0	9315.58	10193.2	10832.7	10439.6	14980.1	0	0	13447.9	16023.5	11175.7	10332.9	12045.9	13565.2	9956.95	10100.1	11391.9	12628.6	10694.3	11223.8	12955.9	12628.6	0.799777	0.186733	0	0.788442	0.095879	0	0.902072	0.467506	0	1.1279	0.51981	0	1.14412	0.401303	0	1.01438	0.936778	0
A0A0G2K3V4_RAT	A0A0G2K3V4	Ogt	O-linked N-acetylglucosamine (GlcNAc) transferase (UDP-N-acetylglucosamine:polypeptide-N-acetylglucosaminyl transferase), isoform CRA_a	24788.4	22202.3	21604.7	25389.3	19639.2	27973.5	22621.3	26764	19824	23885.3	16391.9	21170	19197.1	23178.8	11542.4	29255.8	26863.8	24363.4	20717	25801.7	22724.8	24213.6	18296	25400.4	22724.8	24213.6	18296	25400.4	0.953278	0.575629	0	0.894664	0.168853	0	0.720306	0.020745	0	0.755609	0.045257	0	0.805113	0.088761	0	1.06551	0.43269	0
A0A0G2K3V7_RAT	A0A0G2K3V7	Top1	DNA topoisomerase I	89091.5	73810	85411.1	91123	98884.8	121797	72493.9	81151.3	83047.2	68471.1	80298.7	138044	96161	57419.6	67418.1	96414.9	149364	101687	82791.7	99610.4	87664.1	85392	87868.3	105973	87664.1	85392	87868.3	105973	0.805787	0.201378	0	0.827227	0.167341	0	0.829154	0.346711	0	1.029	0.887891	0	1.00233	0.989262	0	0.974082	0.831582	0
A0A0G2K3W2_RAT	A0A0G2K3W2	F5	Coagulation factor V	121070	85686.4	84425.7	60123	64463.3	58734.2	69131.1	111787	98164.2	101519	48274.1	64313.6	85679.7	105376	87875.2	101154	81171.4	76526.7	80303	120798	83153.7	87867	78303.7	91990.6	83153.7	87867	78303.7	91990.6	0.955173	0.762269	0	0.903937	0.535809	0	0.851213	0.323374	0	0.891161	0.520023	0	0.941674	0.749367	0	1.05668	0.758525	0
A0A0G2K3Z9_RAT	A0A0G2K3Z9		Uncharacterized protein	2.33304e+06	1.69046e+06	2.40224e+06	2.01841e+06	1.82522e+06	1.97094e+06	2.0454e+06	1.73685e+06	1.80409e+06	1.85635e+06	1637012	2.20158e+06	2.593e+06	2.55593e+06	2.08875e+06	2.40645e+06	1.98114e+06	1754383	1.58002e+06	2185081	2.05387e+06	1.88273e+06	2.21525e+06	1.98141e+06	2.05387e+06	1.88273e+06	2.21525e+06	1.98141e+06	0.950193	0.548806	0	1.03657	0.729663	0	1.11802	0.336048	0	1.17662	0.107152	0	1.07857	0.489802	0	0.91667	0.285531	0
A0A0G2K401_RAT	A0A0G2K401	Pcca	Propionyl-CoA carboxylase alpha chain, mitochondrial	33821.8	28673.6	77341.7	24413.7	7815.42	46054.9	57041.9	18991.2	25163.5	27428.6	17340.7	40639.4	64611.2	31797.3	12371.9	4734.51	10590.3	28555.8	30518.3	28513.7	34413.2	34936	33352.1	20582.5	34413.2	34936	33352.1	20582.5	1.69736	0.146615	0	1.67196	0.310225	0	1.62041	0.268391	0	0.954663	0.895843	0	0.969166	0.944804	0	1.01519	0.970289	0
A0A0G2K405_RAT	A0A0G2K405	Prkar2a	cAMP-dependent protein kinase type II-alpha regulatory subunit	18433	35665	42313.9	38830.2	67650.4	44261.2	46156.3	33939	35047.9	25568.8	39166.2	38153.3	27517.3	47095.4	25288.3	37000.8	30619.7	88120.8	39379.2	51726.4	40578.5	36994.6	35444.1	49369.4	40578.5	36994.6	35444.1	49369.4	0.749344	0.290602	0	0.821937	0.517068	0	0.717937	0.242442	0	0.958087	0.784876	0	0.87347	0.578963	0	0.911681	0.693112	0
A0A0G2K428_RAT	A0A0G2K428	Dctn1	Dynactin subunit 1	60100.6	28719	55938.9	47918.9	39162.9	57405.2	45021	49907.6	42173	47970	29850.1	51364.7	55408.2	39699.9	41074.3	53817.2	53944.5	46441.8	43158.3	50502.8	46368.1	48495.3	43479.4	49572.9	46368.1	48495.3	43479.4	49572.9	0.978263	0.755	0	0.935351	0.611371	0	0.877081	0.257343	0	0.896569	0.364337	0	0.937703	0.701411	0	1.04588	0.742099	0
A0A0G2K435_RAT	A0A0G2K435	Dnajc7	DnaJ heat shock protein family (Hsp40) member C7	36639.7	36880.8	34642.9	36999.2	42262.7	54233.2	32561.3	35698.7	37169.5	40737.4	38297.1	27650.9	14312.9	21174.9	35130	47051.9	35386.7	31007.4	25331.9	31864.5	37485.1	40080	27313.2	34128.5	37485.1	40080	27313.2	34128.5	1.17439	0.287547	0	1.09835	0.406124	0	0.800304	0.265922	0	0.681466	0.058989	0	0.728641	0.057391	0	1.06923	0.532906	0
A0A0G2K446_RAT	A0A0G2K446	Arhgef1	Rho guanine nucleotide exchange factor 1	244541	210318	252776	252326	194001	263951	228806	203920	206041	216752	112506	222996	261302	246119	180148	222435	214831	235036	220794	257603	230792	223894	204614	230140	230792	223894	204614	230140	0.972861	0.652027	0	1.00283	0.964629	0	0.889086	0.386225	0	0.913887	0.524061	0	0.886572	0.398941	0	0.970111	0.683082	0
A0A0G2K459_RAT	A0A0G2K459	Mtch2	Mitochondrial carrier 2	27224.4	0	30442.9	40269.3	49773.8	60639.8	0	51681	45329.9	61905.7	14329.9	17207.9	0	84192.1	24709.5	29545.2	58556.5	73851.5	30526.4	44724.1	30387.4	44603.6	29160.6	47440.7	36927.6	54889.1	35109.9	47440.7	0.940195	0.84071	0	0.640534	0.1733	0	0.614674	0.298744	0	0.653773	0.408775	0	0.959628	0.94091	0	1.46783	0.311777	0
A0A0G2K478_RAT	A0A0G2K478	Dguok	Deoxyguanosine kinase	13745.2	13935.7	12379.2	0	0	7412.05	0	0	10663.1	11672.8	12103.6	11828.3	10857.4	0	0	12876.3	0	0	11676.5	10190.9	11508.4	8873.74	9892.35	9805.6	13353.3	9915.99	11596.4	11581.2	0.904966	0.603344	0	1.17366	0.382602	0	1.00885	0.963419	0	1.11479	0.51717	0	0.859573	0.353235	0	0.771064	0.120371	0
A0A0G2K4D9_RAT	A0A0G2K4D9	Stag2	Stromal antigen 2	23307.9	36828.3	14052.8	48952.5	39508.1	48337.7	25563	31456.4	21574.6	39332.8	22426	32052.4	32107.9	28780.4	11025.8	50964.4	29311.6	50572.2	25426.2	49961	32529.9	33252.9	25278.5	41247.1	32529.9	33252.9	25278.5	41247.1	0.806187	0.315218	0	0.78866	0.330083	0	0.612855	0.050665	0	0.760189	0.237258	0	0.777084	0.352515	0	1.02222	0.928717	0
A0A0G2K4F6_RAT	A0A0G2K4F6	Srrm1	Serine and arginine repetitive matrix 1	23796.8	28926.5	20617.8	21073.9	18383.5	33604.3	11670.9	22502.6	15294.2	22349.6	17004	22917.4	28247.3	27330.4	17397.2	46845.4	35317.7	15508.6	17473.1	31377.9	22559.7	21084.3	22579.2	29304.5	22559.7	21084.3	22579.2	29304.5	0.71949	0.269687	0	0.769836	0.30091	0	0.770504	0.316152	0	1.0709	0.745311	0	1.00087	0.994931	0	0.934601	0.732705	0
A0A0G2K4G3_RAT	A0A0G2K4G3	Nedd8	NEDD8	404988	331689	452062	408931	415288	404658	426427	330171	332761	319041	365223	446379	412156	403940	223451	326236	400352	425778	336013	278811	402592	362611	370230	353438	402592	362611	370230	353438	1.02595	0.796726	0	1.13907	0.17423	0	1.04751	0.730506	0	1.02101	0.868875	0	0.919616	0.478736	0	0.900693	0.211865	0
A0A0G2K4H3_RAT	A0A0G2K4H3		Uncharacterized protein (Fragment)	26110.7	24089.6	12295.5	0	24464.4	11773.4	13114.2	24176.3	20390.8	27962.7	19121.8	18322.8	21691.9	20602.2	28832	11345.4	0	0	0	18183.8	18047.8	19483.5	21714.1	9563.98	21740	19483.5	21714.1	14764.6	2.03717	0.035712	1	1.88706	0.131005	0	2.27041	0.003968	1	1.11449	0.556931	0	1.20315	0.4684	0	1.07955	0.797981	0
A0A0G2K4H6_RAT	A0A0G2K4H6	Galns	N-acetylgalactosamine-6-sulfatase	34256.1	26955.1	0	34809.6	19014.6	40731.2	34011.3	27223.4	19670.6	25814.7	15951.6	24491.2	34711.4	22094.7	18154	32681.4	25726.9	27034.2	37852.4	34329.3	23713.7	29490.2	23080.6	31524.8	28758.9	29490.2	23080.6	31524.8	0.935461	0.646576	0	0.752224	0.245557	0	0.73214	0.066494	0	0.782652	0.224966	0	0.9733	0.926612	0	1.24359	0.422976	0
A0A0G2K4R7_RAT	A0A0G2K4R7	Rbms1	RNA-binding motif, single-stranded-interacting protein 1	23716.4	23109.3	16911	0	0	0	0	15834.2	26088.8	17486.7	18082.1	0	0	11672.2	19487.4	7737.82	13289.3	22044.9	20693.1	24149.8	15326.1	14940.7	11743.4	17583	21245.5	19803.3	16413.9	17583	0.849724	0.590554	0	0.871641	0.657427	0	0.667885	0.222259	0	0.786002	0.522806	0	0.766238	0.491384	0	0.974855	0.943168	0
A0A0G2K4X1_RAT	A0A0G2K4X1	RT1-A1	RT1 class Ia, locus A1	957473	777946	865709	1.02154e+06	624599	962929	929789	758640	861372	955373	796619	856007	790055	1.04361e+06	1.05386e+06	655938	614605	890680	758683	861108	849454	893621	908030	756203	849454	893621	908030	756203	1.18172	0.07255	0	1.12332	0.322479	0	1.20078	0.094156	0	1.01612	0.841945	0	1.06896	0.538128	0	1.05199	0.593709	0
A0A0G2K4X8_RAT	A0A0G2K4X8	Skp1	S-phase kinase-associated protein 1	168668	135150	155063	170136	161586	171239	177162	192684	150054	168087	116166	149539	170684	171147	146184	155287	187379	158347	165365	192342	158121	171845	150744	171744	158121	171845	150744	171744	1.00059	0.992375	0	0.920678	0.206525	0	0.877724	0.135003	0	0.877207	0.122317	0	0.953346	0.552844	0	1.0868	0.18122	0
A0A0G2K4Y7_RAT	A0A0G2K4Y7	Myo5a	Unconventional myosin-Va	9619.85	19585.4	0	0	6993.18	25026.2	34970	7130.73	21221.4	9482.01	5336.12	58161.1	9984.64	0	0	25204.5	0	35132.2	18855.4	0	9601.29	19566.1	16427.7	18837.7	12066.1	19566.1	24493.9	26397.3	1.03867	0.923914	0	0.509685	0.158365	0	0.872068	0.842733	0	0.839604	0.794854	0	1.71099	0.545403	0	2.03786	0.122198	0
A0A0G2K502_RAT	A0A0G2K502	Me2	Malic enzyme	111325	99479.5	96848.9	87757	88024	98687.1	100849	102471	102883	101988	117541	93704.9	107717	104274	101183	79919.1	85156.4	91118.8	83715.2	110282	96687	101376	104884	90038.3	96687	101376	104884	90038.3	1.12592	0.070022	0	1.07384	0.363925	0	1.16488	0.056083	0	1.03461	0.405021	0	1.08478	0.19865	0	1.04849	0.318328	0
A0A0G2K506_RAT	A0A0G2K506	Mfge8	Lactadherin	0	10522.3	201749	156684	293837	178338	13761.9	9445.63	59389.1	7954.87	35257.7	11544.5	33756.7	17300.9	25901.2	0	0	282785	37005.4	11800.2	133631	53777.8	24752.2	68715	165698	53777.8	24752.2	110530	0.782622	0.818286	0	1.94471	0.427038	0	0.360216	0.439295	0	0.460268	0.403248	0	0.185228	0.088079	0	0.402435	0.251987	0
A0A0G2K508_RAT	A0A0G2K508	Rras2	RAS-related 2	46765.4	33015.7	28641.1	23360	21486.2	36145.5	36183.5	15808.4	23154.3	25572.6	29806	0	22941.3	16204.9	60671.8	19687.5	23144.1	19676.1	17865	32135.4	30653.7	27372.9	26551.9	22501.6	30653.7	27372.9	32406	22501.6	1.21649	0.329371	0	1.36229	0.154336	0	1.18	0.69418	0	0.970008	0.93887	0	0.866191	0.709027	0	0.892972	0.598388	0
A0A0G2K527_RAT	A0A0G2K527	Git1	ARF GTPase-activating protein GIT1	36052	29661.8	33073.9	23628.4	21155.3	29892.5	31742.5	29241.6	13668.4	17433.8	13647.6	28065.5	23126.5	35518.9	17755	27711.3	0	22086.7	15100.8	19980.7	28714.3	24395.8	23622.7	19028.5	28714.3	24395.8	23622.7	21219.9	1.28206	0.290177	0	1.50901	0.045401	1	1.24144	0.372631	0	0.968312	0.88812	0	0.822682	0.315499	0	0.849604	0.377843	0
A0A0G2K528_RAT	A0A0G2K528	Stx16	Syntaxin 16	10151	11066.7	10687.9	10102.3	7145.75	19588.1	14284.5	5857.68	8654.23	11231	3716.09	6287.17	8703.53	0	0	0	5700.85	16746.5	15813.9	0	9830.74	11923.1	6915.55	9730.18	9830.74	11923.1	6235.6	12753.7	1.22537	0.557229	0	1.01033	0.971957	0	0.710732	0.412771	0	0.580013	0.134053	0	0.703462	0.177684	0	1.21284	0.421391	0
A0A0G2K531_RAT	A0A0G2K531	Gpx3	Glutathione peroxidase	76171.1	143658	101256	141724	213730	88682	166121	133666	159863	139451	255458	124240	89422.7	144287	238026	93318.3	135584	133690	139510	130342	135308	137556	170287	126489	135308	137556	170287	126489	1.0875	0.509485	0	1.06972	0.731703	0	1.34626	0.228829	0	1.23794	0.380737	0	1.25851	0.408016	0	1.01662	0.935799	0
A0A0G2K542_RAT	A0A0G2K542	Ugp2	UTP--glucose-1-phosphate uridylyltransferase	64458.4	58999.6	57856.6	46572.1	48784.4	77440.2	64069.4	56842.1	57222.3	52716.4	58792.3	56617.7	52597.9	58702.7	71173.3	59205.8	43843.7	17657.8	55089.6	86288.8	55334.2	61658.1	59576.8	52417.1	55334.2	61658.1	59576.8	52417.1	1.1763	0.461874	0	1.05565	0.808265	0	1.13659	0.553122	0	0.966245	0.707062	0	1.07667	0.379483	0	1.11428	0.281748	0
A0A0G2K571_RAT	A0A0G2K571	Golim4	Golgi integral membrane protein 4	9844.8	89155.5	0	4527.23	0	17241.7	4162.93	0	53359.6	7965.8	5757.01	7674.32	3424.92	11160.1	10073.6	5265.29	34313.4	4097.37	4118.55	109283	24036.5	17371.4	7617.97	31415.5	34509.2	20682.5	7617.97	31415.5	0.552956	0.547081	0	0.765118	0.784187	0	0.242491	0.276009	0	0.438536	0.330563	0	0.316933	0.345562	0	0.722706	0.731962	0
A0A0G2K583_RAT	A0A0G2K583	Mtap	S-methyl-5'-thioadenosine phosphorylase	92743.3	102961	96717	95726.8	83765.5	110759	96336.1	52589.6	91994.1	87062.2	74927.6	98469.2	81397.2	69047.7	84957.3	89566.2	58621.6	86167.4	76467.3	89874.8	94382.8	87748.2	81759.8	80139.5	94382.8	87748.2	81759.8	80139.5	1.09494	0.51975	0	1.17773	0.065601	0	1.02022	0.839157	0	0.931755	0.596173	0	0.866257	0.064502	0	0.929705	0.531055	0
A0A0G2K586_RAT	A0A0G2K586	Fabp4	Fatty acid-binding protein, adipocyte	235296	328328	233860	215398	332838	198465	253023	247165	317137	233192	271582	299073	193942	252267	409647	297836	284448	317266	307854	406941	269144	249796	285302	322869	269144	249796	285302	322869	0.773677	0.036118	0	0.833601	0.146033	0	0.883646	0.393487	0	1.14214	0.405771	0	1.06003	0.720899	0	0.928114	0.560512	0
A0A0G2K588_RAT	A0A0G2K588	Ltbp4	Latent-transforming growth factor beta-binding protein 4	141608	503854	185908	74240.4	392296	107877	58746.6	321238	458898	296285	89686	78167.9	167503	64577.1	76616.4	190232	270273	164194	222870	81688.3	259581	248609	95310.2	185852	259581	248609	95310.2	185852	1.33767	0.454444	0	1.39671	0.42053	0	0.512829	0.038138	-1	0.383374	0.07728	0	0.367169	0.083183	0	0.95773	0.922453	0
A0A0G2K5A4_RAT	A0A0G2K5A4		Uncharacterized protein	0	10991	0	0	0	8976.41	0	0	0	8581.43	6767.14	0	10192	0	0	0	0	0	0	7790.88	6317.98	6602.07	10452	6454.04	10991	8778.92	8479.57	7790.88	1.02294	0.926919	0	0.978919	0.938466	0	1.61945	0.08598	0	1.58314	0.098309	0	1.65433	0.093189	0	1.04496	0.873411	0
A0A0G2K5C8_RAT	A0A0G2K5C8	Stim1	Stromal interaction molecule 1	39991.8	32813.8	37244.2	32717.3	62360.3	42376.8	47856.2	33302.3	40935.7	40804.2	26664.9	54966.6	35456.3	23626.8	30113.4	40980.6	24124.3	49870.4	35557.5	55225.7	41025.5	41055	34165.6	41151.7	41025.5	41055	34165.6	41151.7	0.997651	0.987394	0	0.996933	0.987412	0	0.830235	0.395963	0	0.83219	0.285985	0	0.832789	0.40631	0	1.00072	0.996181	0
A0A0G2K5D3_RAT	A0A0G2K5D3		Uncharacterized protein	3343.33	16395.2	5206.24	3530.05	0	14465	18000.4	6869.01	5607.2	8446.37	9567.7	0	0	0	0	0	0	6596.87	13689.2	10245.6	7301.71	10677.6	7047.79	8777.76	7118.71	10677.6	9567.7	10177.2	1.21644	0.514131	0	0.831842	0.615118	0	0.802915	0.428644	0	0.660054	0.231961	0	0.965224	0.931073	0	1.46234	0.349314	0
A0A0G2K5E7_RAT	A0A0G2K5E7	Acly	ATP-citrate synthase	69289.3	58930.2	75946.1	60784.6	58182.2	67730.5	64422.8	63401.6	55551.4	66063	75446.1	63357.1	75090.3	69739.2	56907.3	67230	73139.2	68709.2	72599.4	65962.8	64626.5	63433.9	68108	69528.1	64626.5	63433.9	68108	69528.1	0.912348	0.043593	0	0.929502	0.226364	0	0.979575	0.720893	0	1.07369	0.290937	0	1.05387	0.502582	0	0.981546	0.775574	0
A0A0G2K5E8_RAT	A0A0G2K5E8	NEWGENE_621351	Collagen, type I, alpha 2	15451.9	11717.1	0	14947.5	0	25856.5	6695.88	9695.62	22532.7	20033.6	7001.7	13641.9	14789.3	15287.3	12606	16218.6	18351.3	15193.7	14147.1	23552.7	11144.9	16962.9	12665.2	17492.7	14038.8	16962.9	12665.2	17492.7	0.969712	0.899947	0	0.63712	0.038303	-1	0.724031	0.062878	0	0.746645	0.315522	0	1.13641	0.552456	0	1.52202	0.203833	0
A0A0G2K5G6_RAT	A0A0G2K5G6	Magt1	Magnesium transporter protein 1	7337.24	7825.81	7099.7	7912.8	9365.54	11277.4	5938.3	9023.72	7225.67	9416.99	9110.67	11101	5514.1	0	11831.7	10047.1	10074.3	11764.3	15270.8	0	7908.22	8576.42	8866.11	10244.6	7908.22	8576.42	9389.37	11789.1	0.837164	0.436023	0	0.77194	0.243661	0	0.865442	0.54528	0	1.03378	0.853978	0	1.12113	0.47442	0	1.08449	0.523788	0
A0A0G2K5G9_RAT	A0A0G2K5G9	Ik	Protein Red	6065.31	0	24890.4	0	0	6982.62	4139.58	27260	39067.4	43753.2	23677.4	7475.18	6742.1	0	7791.72	5735.45	0	6071.86	28048.3	0	10945.7	24240.6	10091.7	9693.28	15477.9	24240.6	11421.6	13285.2	2.50076	0.157069	0	1.12921	0.840163	0	1.04111	0.946437	0	0.416316	0.146428	0	0.92198	0.872867	0	2.21461	0.176637	0
A0A0G2K5K3_RAT	A0A0G2K5K3	Nmral1	NmrA-like family domain-containing protein 1	74783.2	48694	65069.7	43476.5	54136.5	52669.7	51235.8	46762.4	41659.7	44866.5	41684.4	67580.3	70865.8	79961.7	68266.3	91773.8	83582	42562.6	42554.5	47738.5	57232	47438.8	65671.7	61642.3	57232	47438.8	65671.7	61642.3	0.769582	0.230316	0	0.928453	0.726002	0	1.06537	0.755558	0	1.38434	0.026281	0	1.14746	0.351889	0	0.828887	0.142105	0
A0A0G2K5K8_RAT	A0A0G2K5K8	Naf1	H/ACA ribonucleoprotein complex non-core subunit NAF1	0	5724.78	0	5974.68	0	0	0	7209.46	7679.78	7647.56	7351.08	7023.82	0	0	9682.45	7175.7	4762.56	7631.18	6388.12	0	5211.99	7410.01	8206.2	8203.4	5849.73	7512.27	8019.12	6489.39	0.903286	0.678606	0	0.635345	0.138247	0	1.00034	0.998922	0	1.10745	0.466696	0	1.57448	0.016446	1	1.42172	0.006077	0
A0A0G2K5M7_RAT	A0A0G2K5M7	Scaf8	Protein SCAF8	16569.7	8045.24	0	8867.79	9106.52	0	12763.2	13607.9	13873.4	13175.1	13705.6	0	10751.5	11770.4	0	0	5279.29	0	13340	10706.5	9939.06	11878.1	9409.44	7625.48	10647.3	13354.9	12075.8	9775.26	1.55769	0.111456	0	1.3034	0.383858	0	1.23395	0.498513	0	0.792164	0.306733	0	0.946713	0.830985	0	1.1951	0.414973	0
A0A0G2K5N6_RAT	A0A0G2K5N6	Rock2	Rho-associated protein kinase	47767.8	29149.2	0	36589.4	37100.8	29402.2	31214.2	32662.6	29373.5	28084.2	28796.4	54507.3	60831	52393.1	49984.2	0	23732.8	32068.4	38870.3	0	31975.9	30147.3	49302.4	20757.9	37651.8	30147.3	49302.4	31557.2	1.45233	0.222021	0	1.54042	0.27257	0	2.37511	0.012457	1	1.63538	0.00823	1	1.54186	0.07303	0	0.942814	0.784146	0
A0A0G2K5P7_RAT	A0A0G2K5P7	Csad	Cysteine sulfinic acid decarboxylase	30959.4	30843.7	23727.4	27304.4	25156.6	36446.6	11057.6	26253.3	42153.1	33122.6	21563.5	31386	31132.5	6341.66	15680.1	23407.3	34658.1	44516.5	28308.2	27568	27598.3	29806.7	21220.8	31691.6	27598.3	29806.7	21220.8	31691.6	0.940522	0.778819	0	0.870839	0.331227	0	0.669602	0.120018	0	0.711948	0.264811	0	0.768916	0.236477	0	1.08002	0.700761	0
A0A0G2K5Q2_RAT	A0A0G2K5Q2	Crnkl1	Crooked neck-like protein 1	56268.9	52066.8	46747.7	84053.1	0	66645.4	113013	281860	26905.5	109685	0	39518.5	169063	165712	0	125713	55882.2	0	32783.5	190610	49043.5	119622	78059.3	81695.4	59784.1	119622	124765	101247	1.46424	0.511125	0	0.600322	0.392582	0	0.955492	0.943948	0	0.652552	0.487195	0	1.59163	0.478055	0	2.43909	0.157679	0
A0A0G2K5Q8_RAT	A0A0G2K5Q8	Clk2	Secretory carrier-associated membrane protein	77478	34704.9	69227.2	72537.3	71416.2	77309	58052.1	42615.7	35538.5	61997.9	62699.7	65286	58677.6	54669.9	62408	67947.1	71533.1	59463.1	45658	68104.8	65072.7	55102.7	60748.2	62541.2	65072.7	55102.7	60748.2	62541.2	0.881061	0.418853	0	1.04048	0.785948	0	0.971331	0.730186	0	1.10246	0.479048	0	0.933544	0.600396	0	0.846786	0.377477	0
A0A0G2K5T9_RAT	A0A0G2K5T9	Wasf2	WAS protein family, member 2	116187	109266	113678	70950.2	99795.7	108261	75155.8	65793.9	93630.2	79554.5	98289.3	91158.3	183893	161410	116853	136813	74000.6	92040.4	95358.4	98016.2	101975	84479.1	130321	99245.8	101975	84479.1	130321	99245.8	0.851211	0.278518	0	1.0275	0.841164	0	1.31311	0.174458	0	1.54264	0.047546	1	1.27797	0.192571	0	0.828428	0.153976	0
A0A0G2K5Y1_RAT	A0A0G2K5Y1	Vipas39	RCG20801, isoform CRA_c	0	0	0	4466.35	0	0	0	8752.14	6247.73	0	9293.05	0	0	0	0	0	0	0	6563.38	0	6177.25	5709.67	6015.13	5459.42	4466.35	7499.93	9293.05	6563.38	1.04584	0.854983	0	1.13149	0.58204	0	1.10179	0.645969	0	1.0535	0.838277	0	0.973755	0.909447	0	0.924306	0.76617	0
A0A0G2K613_RAT	A0A0G2K613		Uncharacterized protein	27490	2151.02	0	3383.3	0	0	4079.53	28123.5	8408.83	24178.3	22871.6	25623.8	0	6367.9	14796.4	0	0	0	904.837	42925.6	9655.54	13732.5	14632	13532.9	11008.1	16197.5	17414.9	21915.2	1.01475	0.983216	0	0.713485	0.676051	0	1.08122	0.90332	0	1.0655	0.897534	0	1.5154	0.460525	0	1.42224	0.575995	0
A0A0G2K642_RAT	A0A0G2K642	Acaa2	3-ketoacyl-CoA thiolase, mitochondrial	98646	80375.5	123343	85039.4	131280	146833	94717.9	54861.6	94508.4	58681.4	56530	62175.7	105487	111410	121598	102452	114300	74276.7	88510.6	95973.7	103737	89920.5	91440.1	95102.7	103737	89920.5	91440.1	95102.7	0.94551	0.779227	0	1.09079	0.498374	0	0.961488	0.812863	0	1.0169	0.94486	0	0.881462	0.485096	0	0.866813	0.497291	0
A0A0G2K648_RAT	A0A0G2K648	Wdr61	WD repeat-containing protein 61	11194.3	13010.5	4808.77	15112.7	12995.1	21035.5	11631.8	22746.2	13753.8	14279.7	11599.1	9863.55	16350.2	13258	13010.7	18222.9	19091.2	12417.3	14003.5	28949	11424.3	16689.4	12816.3	18536.8	11424.3	16689.4	12816.3	18536.8	0.900339	0.623801	0	0.616303	0.06884	0	0.691399	0.100356	0	0.767932	0.150237	0	1.12185	0.519343	0	1.46087	0.097902	0
A0A0G2K654_RAT	A0A0G2K654	Hist1h1c	Histone cluster 1 H1 family member c	997424	698413	589415	1.1132e+06	694108	809043	399456	549125	791981	433392	682942	1.16305e+06	900836	573128	606506	665988	342752	512843	397080	524657	818513	596599	785292	488664	818513	596599	785292	488664	1.22088	0.32731	0	1.675	0.02084	1	1.60702	0.043439	1	1.31628	0.215997	0	0.959413	0.829291	0	0.728882	0.133062	0
A0A0G2K657_RAT	A0A0G2K657	Opcml	Opioid-binding protein/cell adhesion molecule	18469.4	9342.32	16387.7	0	10264.9	15694.2	12025.7	7743.67	12250	11459.7	8524.23	12330.2	12757.9	0	9580.58	0	0	8885.95	7723.97	0	11669.7	11834.7	10989.2	6034.27	13616.1	11834.7	10798.2	8304.96	1.96124	0.007211	1	1.93391	0.079172	0	1.82113	0.005299	1	0.928559	0.590663	0	0.941683	0.810051	0	1.01413	0.956075	0
A0A0G2K670_RAT	A0A0G2K670	Kcnab2	Voltage-gated potassium channel subunit beta-2	22396.8	22345.8	0	16966.1	0	0	11142.6	27386.4	24881.1	36863	36015.7	33156.8	18967.4	18513.6	21373.8	15748.9	7947.93	21280.3	16204.7	29492.1	15150.5	20747.8	25605.4	18134.8	20569.6	25068.3	25605.4	18134.8	1.14409	0.716408	0	0.835439	0.569652	0	1.41195	0.184674	0	1.23413	0.509335	0	1.69007	0.077283	0	1.36945	0.443983	0
A0A0G2K681_RAT	A0A0G2K681	Clip1	CAP-Gly domain-containing linker protein 1	5568.69	5428.14	3790.42	0	0	0	0	3709.16	4812.47	9027.43	2219.28	5158.23	6758.84	7366.93	6431.48	0	0	2880.72	3672.3	3926.43	5823.81	8421.23	5586.95	5006.51	4929.08	5849.69	5586.95	3493.15	1.68206	0.149997	0	1.16325	0.514625	0	1.11594	0.67364	0	0.663436	0.218897	0	0.959328	0.843618	0	1.446	0.239967	0
A0A0G2K684_RAT	A0A0G2K684	Cr2	Complement C3d receptor 2	119832	70551.4	110042	84785.8	62185.7	107339	98401.6	68431.8	75610.6	105809	88945.8	138838	159540	119786	82735	97503.4	116043	108087	72274.9	141729	89479.4	91118.5	117969	107127	89479.4	91118.5	117969	107127	0.850561	0.283147	0	0.835261	0.299189	0	1.1012	0.573763	0	1.29468	0.14528	0	1.31839	0.15874	0	1.01832	0.907754	0
A0A0G2K689_RAT	A0A0G2K689		Uncharacterized protein	69174.6	49698.8	0	27471.2	28144.4	44398.8	25195.6	63986.8	32711.9	48142.3	41564.2	60368	48990	48473.3	0	39148.6	28460.5	38251.5	30077.5	44347.7	36528.8	42887.1	41645.3	36057.2	43622.2	42887.1	49848.9	36057.2	1.18942	0.377363	0	1.01308	0.966528	0	1.15498	0.561737	0	0.971046	0.912892	0	1.14007	0.717453	0	1.17406	0.622695	0
A0A0G2K695_RAT	A0A0G2K695	Myof	Myoferlin	13108	17818.3	0	0	0	28409.6	10243.2	28466.8	21009.7	0	10557.1	26751.8	25486.3	0	0	8425.36	13645.6	25900.4	20181.8	23864.7	9461.45	19125	14801.5	18403.6	15463.1	22032.3	20931.7	18403.6	1.0392	0.898677	0	0.514109	0.06464	0	0.804273	0.549846	0	0.773935	0.524821	0	1.5644	0.355045	0	2.02136	0.096931	0
A0A0G2K6A2_RAT	A0A0G2K6A2	Ptpn9	Tyrosine-protein phosphatase non-receptor type 9	0	44188	0	34034.4	34771.2	40524.4	47805	39341.8	48992	54833.2	20550.6	4503.56	0	0	50444.3	19598.8	0	0	21098	0	24283.3	46299.3	18707	11866.9	37664.5	46299.3	25166.2	20348.4	3.90154	7e-05	1	2.0463	0.2108	0	1.5764	0.474738	0	0.404045	0.014347	-1	0.770365	0.65081	0	1.90663	0.037927	1
A0A0G2K6C7_RAT	A0A0G2K6C7	Trim5	Tripartite motif-containing 5	0	6157.44	0	6388.93	0	0	8186.72	4096.25	7762.44	9166.17	10256.4	5729.39	0	0	9362.63	8169.91	0	0	10132	4614.19	7277.52	6944.35	7916.9	7474.85	6273.19	7302.89	8449.47	7638.69	0.92903	0.723911	0	0.973602	0.909245	0	1.05914	0.766605	0	1.14005	0.477309	0	1.08786	0.691448	0	0.954219	0.836534	0
A0A0G2K6E3_RAT	A0A0G2K6E3	Myo1g	Myosin IG	129518	132403	112561	127288	109995	140090	119094	127800	123204	139787	114717	119083	147704	138689	134609	106658	102230	118953	116934	147921	122353	129995	130960	118539	122353	129995	130960	118539	1.09664	0.241532	0	1.03218	0.689842	0	1.10479	0.252757	0	1.00743	0.900793	0	1.07035	0.295652	0	1.06246	0.259455	0
A0A0G2K6E5_RAT	A0A0G2K6E5	Grk6	G protein-coupled receptor kinase	7068.48	5723.09	5056	12288.1	7387.35	7311.42	9868.2	1794.37	9766.33	7011.47	10293.2	5425.69	5661.62	2722.43	7807.8	4066.28	5026.7	8652.53	9886.76	5132.85	7504.61	7150.36	6382.14	6553.03	7504.61	7150.36	6382.14	6553.03	1.09115	0.756027	0	1.14521	0.59256	0	0.973923	0.922676	0	0.892562	0.702177	0	0.850429	0.549084	0	0.952795	0.8596	0
A0A0G2K6E8_RAT	A0A0G2K6E8	Spag9	Sperm-associated antigen 9	7147.06	6003.55	6067.04	7531.14	13155.5	11101.3	19241.9	8551.88	6311.64	7046.46	2650.79	13491.9	10849.1	10019.5	0	9414.24	9987.46	5664.59	5166.33	7732.68	7980.86	10450.6	8706.21	7593.06	7980.86	10450.6	9252.81	7593.06	1.37634	0.292638	0	1.05107	0.819231	0	1.1466	0.612713	0	0.83308	0.57766	0	1.09089	0.760678	0	1.30946	0.386269	0
A0A0G2K6G2_RAT	A0A0G2K6G2	Apmap	Adipocyte plasma membrane-associated protein	49287.6	29415.2	36339.8	35748.4	33048.1	48170.2	34738.2	42096.2	36018.5	31096.8	23325.8	40922	40380	32262.3	11425.7	55535.2	38086.4	18683.7	25356.6	37048.9	36767.8	38424	29663.1	34942.1	36767.8	38424	29663.1	34942.1	1.09965	0.631622	0	1.05225	0.804721	0	0.848922	0.547857	0	0.771995	0.204064	0	0.806769	0.306735	0	1.04505	0.723167	0
A0A0G2K6H5_RAT	A0A0G2K6H5	Cfdp1	Craniofacial development protein 1	10500.7	19596	0	4130.09	0	0	1602.65	0	21004.5	22019.1	3844.89	2429.49	12366.4	4980.51	0	16310.9	0	0	4330.99	0	10954.4	11076.5	5557.74	7198.29	11408.9	14875.4	5905.33	10320.9	1.53876	0.455303	0	1.52181	0.33799	0	0.772092	0.596215	0	0.501761	0.270396	0	0.50735	0.140416	0	1.01114	0.981658	0
A0A0G2K6I3_RAT	A0A0G2K6I3	Nexn	Nexilin	72797.7	54342.2	97542.4	101739	28592.1	77362.9	72667	69017.1	76344.9	80495.8	33408.4	77278.7	105176	107826	63208.8	104244	67055.4	66750.1	49467.5	93263.8	71002.6	75177.5	77379.7	76156.2	71002.6	75177.5	77379.7	76156.2	0.98715	0.92526	0	0.932329	0.767827	0	1.01607	0.944483	0	1.02929	0.878796	0	1.08981	0.751369	0	1.0588	0.769916	0
A0A0G2K6J5_RAT	A0A0G2K6J5	Myl6	Myosin light polypeptide 6	1.76513e+06	1.41685e+06	1.78942e+06	1.59499e+06	1.55808e+06	1.64305e+06	1.66341e+06	1.52885e+06	1.50369e+06	1.51357e+06	1.18964e+06	1.58181e+06	1.65282e+06	1.65808e+06	928476	1.57455e+06	1.71032e+06	1.52474e+06	1.52348e+06	1.73795e+06	1.62489e+06	1.57051e+06	1.40217e+06	1.61421e+06	1.62489e+06	1.57051e+06	1.40217e+06	1.61421e+06	0.972932	0.46771	0	1.00662	0.900744	0	0.86864	0.205057	0	0.892807	0.296009	0	0.862929	0.206701	0	0.966535	0.500345	0
A0A0G2K6L6_RAT	A0A0G2K6L6		Uncharacterized protein	94967.7	130088	161506	112337	128916	121620	117707	152959	113737	132660	98958.4	161720	155634	147785	126799	149096	140722	137179	115951	159024	125563	127736	138179	140394	125563	127736	138179	140394	0.909841	0.243899	0	0.89436	0.292515	0	0.984223	0.873823	0	1.08175	0.459554	0	1.10048	0.450275	0	1.01731	0.872286	0
A0A0G2K6N3_RAT	A0A0G2K6N3	Gon7	GON7, KEOPS complex subunit	0	23904.9	0	24052.3	20357.4	33632	20140.5	22690.2	31242.7	22279.5	33245.9	15072.6	0	41670.2	0	0	22011	34399.5	34110.4	0	16008.4	25997	19496.7	20322.7	22771.6	25997	29996.2	30173.6	1.27921	0.439789	0	0.787712	0.590429	0	0.959356	0.936609	0	0.74996	0.450232	0	1.2179	0.702407	0	1.62396	0.080755	0
A0A0G2K6N8_RAT	A0A0G2K6N8	Parn	Poly(A)-specific ribonuclease	19691.6	0	8768.61	6158.58	0	0	9305.2	17564.8	12307.3	9722.62	11451.1	0	0	0	0	0	0	8845.41	0	11687	10251.6	10606.3	8400.48	7194.81	11539.6	12225	11451.1	10266.2	1.47416	0.227402	0	1.42486	0.323804	0	1.16758	0.530394	0	0.792028	0.399442	0	0.819431	0.525748	0	1.0346	0.918258	0
A0A0G2K6R8_RAT	A0A0G2K6R8	Ehbp1l1	EH domain-binding protein 1-like 1	13078.1	10668.7	19381.4	21109.1	20393.3	26557.6	13425.5	16882.1	12774.5	8333.97	8389.56	10302.5	0	13726.4	13651.2	21915.8	12403.3	10660.4	12890	5417.99	16926.1	15594.7	10178.1	12657.5	16926.1	15594.7	11517.4	12657.5	1.23205	0.489871	0	1.33724	0.245243	0	0.804116	0.454285	0	0.652663	0.159392	0	0.601326	0.03712	-1	0.921342	0.729662	0
A0A0G2K6T0_RAT	A0A0G2K6T0	Slc12a6	RCG27287, isoform CRA_b	39547.5	35780.3	35240.3	37274	35716.2	46828.7	39378.7	30918.9	39678.9	37476.4	30593.8	41640	33381.4	28886.9	36742.4	43355.4	42837.3	46438.4	42512.9	45467.3	36711.7	38856.3	34248.9	44122.2	36711.7	38856.3	34248.9	44122.2	0.880652	0.083008	0	0.832044	0.000151	0	0.776227	0.003415	0	0.881423	0.21411	0	0.932915	0.336592	0	1.05842	0.443833	0
A0A0G2K6T1_RAT	A0A0G2K6T1	Amy2a3	Alpha-amylase	0	1.0407e+06	572779	0	30666	0	0	0	0	3175.96	13062.2	0	0	0	0	0	175439	27477.7	22363.4	0	331619	6412.97	7097.35	47803.2	548048	3175.96	13062.2	75093.5	0.134153	0.234672	0	6.93716	0.213746	0	0.14847	0.242055	0	1.10672	0.753495	0	0.021402	0.15672	0	0.019338	0.155948	0
A0A0G2K6T8_RAT	A0A0G2K6T8		Uncharacterized protein	26150.8	11156.3	0	15936.2	0	18727.4	20550.1	18517.1	0	14690.8	44939.3	0	26299.8	0	49720.5	0	0	19254.4	24673.9	0	12809.9	15476.3	28256.7	14165.8	17747.8	18121.3	40319.9	21964.1	1.09251	0.773726	0	0.904286	0.799348	0	1.99471	0.161463	0	1.8258	0.190444	0	2.20584	0.136345	0	1.20815	0.593559	0
A0A0G2K6U1_RAT	A0A0G2K6U1	Nsf	Vesicle-fusing ATPase	190659	232460	335489	347662	229839	210073	436181	275646	175061	277553	156050	298239	297253	307960	242509	422157	327640	370917	205013	342884	267222	274903	260402	333722	267222	274903	260402	333722	0.823747	0.336116	0	0.800731	0.200706	0	0.780296	0.148915	0	0.947252	0.791813	0	0.97448	0.876046	0	1.02874	0.891749	0
A0A0G2K6Z6_RAT	A0A0G2K6Z6	Acp5	Tartrate-resistant acid phosphatase type 5	159804	214978	181240	194627	190634	211598	192580	151168	175481	154638	188051	146581	224111	138427	119197	145657	109273	155704	120820	169389	188257	177093	163274	140169	188257	177093	163274	140169	1.26343	0.048872	0	1.34307	0.009791	0	1.16484	0.322607	0	0.921965	0.549082	0	0.867293	0.267102	0	0.9407	0.464682	0
A0A0G2K707_RAT	A0A0G2K707	Dgkz	Diacylglycerol kinase	13583.4	7843.63	0	0	0	0	0	7333.46	8496.94	11282.7	8307.63	7331.96	10870.6	8782.18	0	6790.37	16900.5	11114.4	7440.51	5562.07	8561.66	7677.93	8189.24	9561.56	10713.5	9037.7	8823.1	9561.56	0.802999	0.454631	0	0.895425	0.70619	0	0.856475	0.554822	0	1.06659	0.742514	0	0.956501	0.836786	0	0.89678	0.664386	0
A0A0G2K714_RAT	A0A0G2K714	Sh3glb1	Endophilin-B1	78556.2	55390.6	121350	77025.3	67743.5	62921.5	71095.6	83925.5	73770.9	34042.8	50685.3	83480.2	81304.4	105775	37904.6	60091.7	75418.2	51901.3	64723.1	43074.4	80013	65151.3	71829.9	59041.7	80013	65151.3	71829.9	59041.7	1.10348	0.562203	0	1.35519	0.129733	0	1.2166	0.367353	0	1.10251	0.66484	0	0.897727	0.633492	0	0.814258	0.318932	0
A0A0G2K717_RAT	A0A0G2K717	Cnot2	CCR4-NOT transcription complex, subunit 2	46385.6	27025.8	24449.5	39753	37194.8	51048.6	38996	39278.7	35047.2	37526.3	30461.3	36337.7	42406.6	0	36118.9	42125.3	37321	48382.8	45277.4	44738	34961.7	40379.4	30593.1	43568.9	34961.7	40379.4	36331.1	43568.9	0.926793	0.366541	0	0.802447	0.090641	0	0.702178	0.074092	0	0.757642	0.179112	0	0.875045	0.565391	0	1.15496	0.30348	0
A0A0G2K719_RAT	A0A0G2K719	Ddx3x	DEAD-box helicase 3, X-linked	319695	298007	310362	321602	320966	396387	289947	324047	331760	326743	444142	318262	306225	282422	434919	379849	333092	388600	364322	324249	314127	333777	357194	358023	314127	333777	357194	358023	0.932278	0.291087	0	0.877393	0.011486	0	0.997685	0.982398	0	1.07016	0.557612	0	1.1371	0.24637	0	1.06255	0.303851	0
A0A0G2K724_RAT	A0A0G2K724	Mcts1	Malignant T-cell-amplified sequence	72932.7	39526.9	40060.2	65882.2	60960.6	78135.4	66556.4	30802.4	55908.3	41922.8	70951.8	67644.1	86360.5	74446.1	73091.2	74677.6	67757.6	0	42558.8	74722	55872.5	54665	74498.8	53591.7	55872.5	54665	74498.8	64929	1.02003	0.945872	0	1.04256	0.878898	0	1.39012	0.151238	0	1.36282	0.059139	0	1.33337	0.038662	0	0.978389	0.91423	0
A0A0G2K737_RAT	A0A0G2K737	Txnl1	Thioredoxin-like protein 1	242434	219506	302732	189926	174799	230344	200381	204955	179561	205810	167132	215414	207447	207828	172556	253305	248883	166546	183250	233614	225879	204210	194076	217120	225879	204210	194076	217120	0.940542	0.526522	0	1.04035	0.767611	0	0.893865	0.29095	0	0.950372	0.454232	0	0.8592	0.232714	0	0.904067	0.391211	0
A0A0G2K743_RAT	A0A0G2K743	RGD1562415	40S ribosomal protein S26	444233	308622	414587	155468	165861	172639	128463	308155	163471	159817	161623	211442	194674	390287	68310.5	412464	309906	121174	297952	20743.6	297754	186509	205267	232448	297754	186509	205267	232448	0.802368	0.568725	0	1.28095	0.502198	0	0.883068	0.765355	0	1.10058	0.766648	0	0.689385	0.280844	0	0.626385	0.140462	0
A0A0G2K756_RAT	A0A0G2K756	Acbd3	Acyl-Coenzyme A binding domain containing 3	33754.2	27901.2	17218.8	21858.4	19115.7	25466.7	20432.3	13344.7	17112.7	15679.2	17702.6	30052.7	23006.6	21411.7	13498.1	23758.3	17535.9	12023.1	20501.8	23405.1	23969.6	18407.1	21134.4	19444.8	23969.6	18407.1	21134.4	19444.8	0.946632	0.740268	0	1.2327	0.260217	0	1.08689	0.643783	0	1.14816	0.45551	0	0.881713	0.509892	0	0.767934	0.170916	0
A0A0G2K757_RAT	A0A0G2K757	Rpn2	Dolichyl-diphosphooligosaccharide--protein glycosyltransferase subunit 2	82502.4	83043	71784.4	80245.7	85698	109082	80234.1	61309.9	95424.5	84759.9	53455.8	101075	81890.6	71382.1	64899.9	85986.8	83581	103157	101988	104940	80654.7	86162.1	74540.6	95930.5	80654.7	86162.1	74540.6	95930.5	0.898171	0.318594	0	0.840761	0.018316	0	0.777027	0.050326	0	0.865121	0.33539	0	0.924194	0.488604	0	1.06828	0.525853	0
A0A0G2K781_RAT	A0A0G2K781	Ppfibp1	PPFIA-binding protein 1	1.80697e+06	1.515e+06	2.49479e+06	2.11976e+06	2.82198e+06	1.64243e+06	2.93756e+06	942029	1.36646e+06	840987	1.16796e+06	1.38899e+06	140514	3.93269e+06	7675921	158012	3591984	2.54881e+06	50922.2	83532.4	2.1517e+06	1.54589e+06	2.86122e+06	1.28665e+06	2.1517e+06	1.54589e+06	2.86122e+06	1.28665e+06	1.20149	0.764555	0	1.67233	0.301118	0	2.22377	0.33883	0	1.85085	0.3773	0	1.32975	0.62001	0	0.718452	0.209017	0
A0A0G2K7A4_RAT	A0A0G2K7A4	Rdh16	Rdh2 protein-like	39383.8	63611	26999	37293.7	0	38891.2	48325	41511.2	60955.7	38271.1	20094	0	48594.8	49660.9	66473.2	40830	0	41752.2	52190.4	38249.8	35529.6	45590.8	37828.6	37376.7	41821.9	45590.8	46205.8	43255.6	1.21977	0.312794	0	0.950582	0.86801	0	1.01209	0.97287	0	0.829741	0.535317	0	1.06471	0.875303	0	1.28318	0.328702	0
A0A0G2K7B3_RAT	A0A0G2K7B3	LOC100911576	Heterogeneous nuclear ribonucleoproteins C1/C2-like	651044	578235	641790	616384	620645	657556	557043	515970	648675	536927	688709	659391	624263	584898	527563	698482	550500	543950	601021	397461	621620	583234	616965	558283	621620	583234	616965	558283	1.04469	0.672666	0	1.11345	0.244286	0	1.10511	0.328597	0	1.05783	0.431618	0	0.992512	0.884314	0	0.938249	0.263168	0
A0A0G2K7C4_RAT	A0A0G2K7C4	Csnk1g1	Casein kinase I isoform gamma-1	9165.46	14150.5	15952.2	0	9739.06	17377.8	0	9231.5	14430.2	15442.3	11395.6	12991.3	26546.8	9334.56	1834.11	22289.1	14266.2	11654.9	13873.1	19580	10763.4	12299.6	12420.5	16332.7	12251.8	14120.4	12420.5	16332.7	0.753065	0.216732	0	0.659014	0.080989	0	0.760469	0.407603	0	1.00983	0.979718	0	1.15395	0.720599	0	1.14271	0.622565	0
A0A0G2K7C6_RAT	A0A0G2K7C6	Ppm1b	Protein phosphatase 1B	72254.1	21322.8	65420.2	52513.6	108836	70731.1	66743.8	35992.7	37449.5	49760.7	35978.8	22218.7	27821.8	42803.6	49951.2	51751	55047.3	36559.2	38878.5	73982.9	64069.3	52135.6	35754.8	51243.8	64069.3	52135.6	35754.8	51243.8	1.0174	0.930106	0	1.25028	0.437815	0	0.69774	0.101046	0	0.685805	0.098764	0	0.558065	0.096735	0	0.813737	0.475201	0
A0A0G2K7E3_RAT	A0A0G2K7E3		Uncharacterized protein	419556	428352	561021	524424	448361	513103	436052	377952	309779	293944	237780	409028	495327	519768	415223	563703	531668	493512	293339	0	476343	386166	415425	377602	476343	386166	415425	470556	1.02268	0.940845	0	1.26149	0.386977	0	1.10017	0.751366	0	1.07577	0.659626	0	0.872114	0.315266	0	0.810689	0.105353	0
A0A0G2K7I4_RAT	A0A0G2K7I4	Rcsd1	RCSD domain containing 1 (Predicted), isoform CRA_a	75217.7	52013.2	55037.7	45115.1	45416.7	45433.9	50546.7	54104.1	56730.3	55766.5	49015	52585.9	66039.6	57174.5	48467.3	43503	46123.8	50827.8	43558	54696.5	54560.1	52516.3	54656.4	47741.8	54560.1	52516.3	54656.4	47741.8	1.10001	0.15102	0	1.14281	0.283105	0	1.14483	0.115239	0	1.04075	0.592738	0	1.00177	0.988335	0	0.962541	0.737061	0
A0A0G2K7J6_RAT	A0A0G2K7J6	Card19	Caspase recruitment domain family, member 19	0	14278.4	0	0	14139.4	16912.9	0	15884.8	15553.8	0	17299.6	0	14621.6	0	0	0	0	18515.5	0	0	9497.51	12229.2	10205	10007.9	14208.9	16117.2	15960.6	18515.5	1.22195	0.536934	0	0.949004	0.874784	0	1.0197	0.956443	0	0.83448	0.581466	0	1.07449	0.831839	0	1.28762	0.413301	0
A0A0G2K7K2_RAT	A0A0G2K7K2	Aifm1	Apoptosis-inducing factor 1, mitochondrial	47354.4	53215.8	56345.9	52378.7	44158	68110.9	55437.8	61969.5	54146.4	60259.6	57203.9	56704.4	44731.5	57503.9	25588.2	45193.9	56140.2	47854.4	50835.9	66250.2	50690.5	59984.8	48346.4	53254.9	50690.5	59984.8	48346.4	53254.9	1.12637	0.171726	0	0.951847	0.568648	0	0.907829	0.515353	0	0.805977	0.118835	0	0.953755	0.729707	0	1.18335	0.023074	0
A0A0G2K7M2_RAT	A0A0G2K7M2	Rad23a	RAD23 homolog A, nucleotide excision repair protein	0	7193.29	13738.1	11422.8	12008.6	67168.7	61231.7	11595.6	32219.6	5918.15	13899.6	33986.4	0	0	16275.8	0	18597.4	0	9059.7	62052.9	9696.92	35626.7	17707.5	19396.3	11090.7	35626.7	21387.3	29903.3	1.83678	0.358289	0	0.499936	0.40967	0	0.91293	0.889742	0	0.497028	0.211579	0	1.82609	0.119745	0	3.67403	0.073931	0
A0A0G2K7M4_RAT	A0A0G2K7M4	Apobr	Apolipoprotein B receptor	6901.89	4044.67	19903.1	15111.9	21949.9	27765.4	26571.6	12767.5	10412.4	11195.8	9219.97	10637.1	14474.8	18022	0	0	0	17108.3	20004.3	20806.5	13582.3	17742.5	12071.8	14337.9	13582.3	17742.5	13088.5	19306.3	1.23746	0.512566	0	0.947303	0.876287	0	0.841952	0.548645	0	0.680386	0.222521	0	0.888788	0.713748	0	1.3063	0.449539	0
A0A0G2K7Q7_RAT	A0A0G2K7Q7	Ide	Insulin-degrading enzyme	76360.5	57638.5	80647.5	81857.7	51484.7	72292.8	81842.1	76389.5	59328.6	77741.6	51187.2	68175.2	78338.6	76230.8	71356	103683	74705	60856.6	65462.3	80595.4	69597.8	73518.9	69057.6	77060.4	69597.8	73518.9	69057.6	77060.4	0.954043	0.685547	0	0.903159	0.467353	0	0.896149	0.395188	0	0.939317	0.490189	0	0.992238	0.947244	0	1.05634	0.609335	0
A0A0G2K7T5_RAT	A0A0G2K7T5	Ppp3cb	Serine/threonine-protein phosphatase	66975.9	46107.1	53022.4	36003	48240.5	40201.6	46548.8	65171.6	48866.8	60989.8	40006.5	67397.4	48022.2	60746.1	39725.6	31033	29967.5	52595.6	45335.4	54660.3	50069.8	52355.7	51179.6	42718.4	50069.8	52355.7	51179.6	42718.4	1.2256	0.205581	0	1.17209	0.341643	0	1.19807	0.300133	0	0.977535	0.875246	0	1.02216	0.886378	0	1.04566	0.747871	0
A0A0G2K7T6_RAT	A0A0G2K7T6	Nup155	Nuclear pore complex protein Nup155	14054	11395.6	19880.9	15371.1	16757.7	17093.8	14425.2	14151.8	10682.3	14752.6	10569.8	16727.6	18659.9	18793.6	50128.4	17284.2	22922.9	21425.9	19814.6	14600.3	15491.9	14221.1	22975.9	19209.6	15491.9	14221.1	22975.9	19209.6	0.740315	0.024506	0	0.806465	0.106774	0	1.19606	0.610571	0	1.61561	0.248031	0	1.48309	0.322154	0	0.917975	0.487015	0
A0A0G2K7W2_RAT	A0A0G2K7W2	Aldh3b1	Aldehyde dehydrogenase	16655.6	17743.6	24451.2	11873.7	11541.5	20363.4	22380.2	11608.4	12372.3	20424.9	17536.5	7837.26	18601.2	18368.4	10754.9	27117	12252.3	21976.3	17490.1	17870.7	16453.1	17429.8	14619.7	19341.3	16453.1	17429.8	14619.7	19341.3	0.901172	0.584231	0	0.850674	0.423014	0	0.755878	0.194711	0	0.838772	0.40113	0	0.888563	0.587135	0	1.05936	0.771999	0
A0A0G2K7W7_RAT	A0A0G2K7W7	Gsk3a	Glycogen synthase kinase-3 alpha	62655	30854.1	61620.4	32902.7	30808.9	32697.7	33047.9	35772.5	31445.5	33080.8	28596.6	30043.3	56182.4	56662.4	35415.8	45901.1	53349.6	35028.9	34663.7	34293.7	43768.2	33208.9	41380.1	40647.4	43768.2	33208.9	41380.1	40647.4	0.816998	0.094025	0	1.07678	0.721174	0	1.01803	0.922918	0	1.24606	0.2298	0	0.945437	0.813015	0	0.758744	0.199153	0
A0A0G2K7W8_RAT	A0A0G2K7W8	Hint3	Histidine triad nucleotide-binding protein 3	0	0	0	0	0	0	0	2338.65	4689.98	0	0	0	0	0	4144.19	0	0	8592.84	4173.28	1701.06	5229.86	4562.58	4996.27	4749.3		3514.31	4144.19	4822.39	0.960684	0.887622	0	1.10119	0.699924	0	1.052	0.848672	0	1.09505	0.627375	0	0.955336	0.760123	0	0.872409	0.419431	0
A0A0G2K7Y0_RAT	A0A0G2K7Y0	Cr1l	Complement component receptor 1-like protein	17317.7	50879.6	15810.9	32861.8	36917.1	18558.5	33974.1	32482.9	47448.9	35732.4	41439.2	22190.9	23763.6	13515	54152.1	21660.7	30429.5	34375.9	42290.8	46647.3	30757.4	33639.4	31012.2	35080.9	30757.4	33639.4	31012.2	35080.9	0.958909	0.826691	0	0.876758	0.597836	0	0.884019	0.647624	0	0.921901	0.769698	0	1.00828	0.979956	0	1.0937	0.72751	0
A0A0G2K824_RAT	A0A0G2K824	Gmppa	Mannose-1-phosphate guanyltransferase alpha	38488.7	36135.3	37846.9	34622.5	32207.6	37346.5	40652.6	28851.3	28058.2	32086.6	31461.9	38695.6	46219.8	34658.1	42779	32996	40644.6	34174.1	33745.6	37642.5	35860.2	33399	38762.9	35840.6	35860.2	33399	38762.9	35840.6	0.931877	0.41413	0	1.00055	0.991728	0	1.08154	0.362885	0	1.1606	0.175904	0	1.08094	0.345494	0	0.931367	0.387291	0
A0A0G2K845_RAT	A0A0G2K845	Adipoq	Adiponectin, C1Q and collagen domain-containing	42508.1	99845.6	63435.7	69951.4	103434	75491.7	64396.4	59311.1	98271.1	58209.2	100459	116681	49665.8	46213.3	48831.2	51826.2	70761.3	89909.4	63810.1	0	75835	71135.9	72370.1	56657.8	75835	71135.9	72370.1	69076.7	1.25553	0.384535	0	1.33847	0.317931	0	1.27732	0.464082	0	1.01735	0.943084	0	0.954309	0.859093	0	0.938035	0.74014	0
A0A0G2K850_RAT	A0A0G2K850	LOC100912481	RNA-binding protein EWS-like	104582	81120.7	78474	70466.1	76435.9	89378.1	78080.3	84213.8	92301.3	86837	69694	88043.1	76282.7	72305.1	80799.8	59771.7	92136.1	73185.8	78494.8	29876.5	82215.7	86162.1	77424.9	66693	82215.7	86162.1	77424.9	66693	1.29192	0.110194	0	1.23275	0.234786	0	1.16091	0.360027	0	0.898596	0.063365	0	0.941729	0.495041	0	1.048	0.551111	0
A0A0G2K865_RAT	A0A0G2K865	Tpd52	Tumor protein D52	47634.7	44810	47241.6	53173.5	48660.5	53755.8	50476	36576.3	55547.5	48765.7	50902.8	50201.2	57767.6	51434.3	46696.9	63101.2	59416.3	44544.1	42244.6	57437.7	48304.1	49024.3	51400.5	53348.8	48304.1	49024.3	51400.5	53348.8	0.918938	0.441923	0	0.905439	0.284646	0	0.963481	0.679723	0	1.04847	0.547551	0	1.0641	0.207509	0	1.01491	0.846574	0
A0A0G2K890_RAT	A0A0G2K890	Ezr	Ezrin	234851	177250	195180	197932	136583	218329	192806	166592	161080	190775	175326	227334	241244	206727	157930	219411	125227	146671	150283	196514	188359	185916	201712	167621	188359	185916	201712	167621	1.10915	0.391689	0	1.12372	0.405532	0	1.20338	0.182535	0	1.08496	0.422043	0	1.07089	0.566181	0	0.98703	0.900834	0
A0A0G2K896_RAT	A0A0G2K896	RGD1310507	Similar to RIKEN cDNA 1300017J02	18973.2	25655.2	20390.7	23740.1	35917.1	23239.3	33883.4	33222.9	30294.6	16772.9	23290.6	38424.5	24019.7	23239	64418.8	21105.6	28319.2	16844.1	23725.8	22569.2	24935.3	27482.6	34678.5	22512.8	24935.3	27482.6	34678.5	22512.8	1.22076	0.223596	0	1.1076	0.510985	0	1.54039	0.175795	0	1.26184	0.428224	0	1.39074	0.285803	0	1.10216	0.581451	0
A0A0G2K8B3_RAT	A0A0G2K8B3	Ppp1r18	Protein phosphatase 1, regulatory subunit 18 (Fragment)	45998	49689.4	16301.9	26813	35368.4	29134.1	38384.9	25747.6	39843.2	22219.1	25564.9	23765.2	28503.9	30611.3	22325.5	27507.2	24821.3	23852.8	24636	36507.2	34834.1	31065.8	26154.2	27464.9	34834.1	31065.8	26154.2	27464.9	1.13111	0.414855	0	1.26831	0.294518	0	0.952275	0.651262	0	0.841895	0.230914	0	0.75082	0.207041	0	0.891821	0.607554	0
A0A0G2K8D1_RAT	A0A0G2K8D1	Mospd2	Motile sperm domain-containing 2	0	0	0	0	0	5217.65	0	0	0	5843.81	0	0	0	0	0	0	0	0	4079.37	0	9402.06	6456.28	6198.53	6518.73		5530.73		4079.37	0.99042	0.9642	0	1.44232	0.127409	0	0.95088	0.852189	0	0.960078	0.862344	0	0.659273	0.107652	0	0.686687	0.081003	0
A0A0G2K8D6_RAT	A0A0G2K8D6	Dcun1d1	DCN1-like protein	15547.2	26791.6	21100.4	39597.1	74110.2	18831	56141.1	30301.5	39058.9	39959.2	67496.9	32889.8	11053.7	0	14065.4	19680	58407.8	37403.5	26381.6	0	35429.3	36858.3	27229.2	29823.4	35429.3	36858.3	31376.4	35468.2	1.23589	0.526108	0	1.18797	0.690573	0	0.913017	0.856571	0	0.738753	0.462753	0	0.768551	0.60159	0	1.04034	0.909126	0
A0A0G2K8E0_RAT	A0A0G2K8E0		Uncharacterized protein	0	19433.3	0	17801.5	15504.3	4815.55	10264.6	14109.7	19224.7	9800.24	16057.5	13520.2	0	0	0	5547.35	0	9224.97	13179.1	9270.5	14825.3	11643	8267.76	8556.54	17579.7	11643	14788.8	9305.48	1.36071	0.300991	0	1.73262	0.043265	1	0.96625	0.927048	0	0.710108	0.37831	0	0.55768	0.096558	0	0.785345	0.356677	0
A0A0G2K8H0_RAT	A0A0G2K8H0	Caprin1	Caprin-1	47803.4	40169.8	38202.4	40053	43640.4	44397.2	35657.7	46319	42760.7	44831	50721.4	45458	40056.2	47108.3	36193.2	45054.5	43578.8	39523.9	41950	54517.6	41973.8	42793.1	43907.4	44925	41973.8	42793.1	43907.4	44925	0.952547	0.521182	0	0.93431	0.366124	0	0.97735	0.787035	0	1.02604	0.735855	0	1.04607	0.5493	0	1.01952	0.754354	0
A0A0G2K8H6_RAT	A0A0G2K8H6	Ctsh	Pro-cathepsin H	60195.9	106416	58391.8	99459.7	99143.7	64755.9	81273.3	80042.5	113478	91224	154457	41864.2	67570.4	61014.4	147253	83484.4	92870.5	113406	102860	94915	84721.3	86154.7	94431.7	97507.2	84721.3	86154.7	94431.7	97507.2	0.883573	0.265408	0	0.868873	0.302891	0	0.968459	0.901116	0	1.09607	0.747003	0	1.11461	0.71513	0	1.01692	0.916168	0
A0A0G2K8K0_RAT	A0A0G2K8K0	Sfpq	Splicing factor proline and glutamine rich	220916	191206	202514	189239	238284	235060	184778	178655	191231	195472	225871	225971	213454	155094	164728	218440	198320	229324	201522	213944	208432	197039	197023	212310	208432	197039	197023	212310	0.928073	0.218214	0	0.981735	0.731892	0	0.927999	0.378717	0	0.99992	0.999335	0	0.945265	0.544151	0	0.945341	0.427588	0
A0A0G2K8K2_RAT	A0A0G2K8K2	Cblb	E3 ubiquitin-protein ligase CBL-B	22634.1	31419.6	22236.6	25888.9	16823.7	29075.2	23198.3	17851.5	31750.7	22501.9	12638.5	14984.6	16670.3	15313.2	16665.4	22438.8	23794	25127.2	19371	20296.2	23800.6	24875.5	15254.4	22205.4	23800.6	24875.5	15254.4	22205.4	1.12024	0.351168	0	1.07184	0.560082	0	0.686967	0.000682	0	0.613229	0.005851	-1	0.640926	0.009258	-1	1.04516	0.763098	0
A0A0G2K8K3_RAT	A0A0G2K8K3	Serpind1	Heparin cofactor 2	21664.7	20168.3	10011.8	8504.05	21620.8	5357	8239.4	8674.85	23656.6	19801.2	12351.2	32270.9	0	10278.9	14797.3	11743	17316.3	34078.8	10884.4	19352.4	16393.9	13145.8	15548.2	18675	16393.9	13145.8	17424.6	18675	0.703926	0.345245	0	0.877856	0.666684	0	0.832567	0.617075	0	1.18275	0.680863	0	0.94841	0.875518	0	0.801869	0.504345	0
A0A0G2K8K9_RAT	A0A0G2K8K9	Rbmxl1b	RNA binding motif protein, X-linked-like 1B	188492	179686	193370	194090	175837	192364	148090	137730	180091	138714	172953	217162	150413	144680	159079	187811	186107	194122	175961	193496	186295	159398	168857	187499	186295	159398	168857	187499	0.850124	0.043566	0	0.993577	0.812718	0	0.900575	0.201308	0	1.05935	0.597164	0	0.906397	0.232189	0	0.855619	0.05292	0
A0A0G2K8N9_RAT	A0A0G2K8N9	Nek9	NIMA-related kinase 9	78935.7	61840.2	71775.4	67819.6	60157.5	79873.1	75955.4	65320.1	63782.1	74053.4	45828.3	63474	70020.4	64571.1	54997.3	74227.8	67461.7	68577.6	63239.1	84663.3	68105.7	71796.8	59778.2	71633.9	68105.7	71796.8	59778.2	71633.9	1.00228	0.973942	0	0.950746	0.503316	0	0.834497	0.0681	0	0.832603	0.05158	0	0.877728	0.164478	0	1.0542	0.447476	0
A0A0G2K8Q1_RAT	A0A0G2K8Q1	Apoc3	Apolipoprotein C-III	26001.1	27423.2	23586.6	76774.3	87710	25193.2	48357.6	53243.2	64387.3	31003.2	124017	81603	65845.4	104093	87319.4	88308.5	73866.4	46645.3	64140.1	18082.7	48299	44436.9	92575.6	58208.6	48299	44436.9	92575.6	58208.6	0.763407	0.357068	0	0.829758	0.606582	0	1.59041	0.059686	0	2.08331	0.004456	1	1.91672	0.03263	1	0.920036	0.812244	0
A0A0G2K8Q7_RAT	A0A0G2K8Q7	Lsm2	U6 snRNA-associated Sm-like protein LSm2	89325.8	99202.9	93022.1	103318	103933	120258	98630.5	69372.9	95598.2	75968.7	78636.7	89690.8	72136.7	65822.1	50166	99033.1	91247.6	122539	100734	88604.4	97760.4	91965.7	71290.5	100432	97760.4	91965.7	71290.5	100432	0.915704	0.456303	0	0.973402	0.697661	0	0.70984	0.011287	0	0.775185	0.101237	0	0.729236	0.006208	0	0.940725	0.557099	0
A0A0G2K8Q8_RAT	A0A0G2K8Q8	Uqcr10	Ubiquinol-cytochrome c reductase, complex III subunit X	34798.8	37614.3	35811.4	46046.3	32778.8	51484.8	39255.4	35270	38031.1	38269.4	31591	30098.3	18323.3	23097.4	50005.9	39603.1	36459.9	42751.7	21516.3	44978.1	37409.9	40462.1	30623.2	37061.8	37409.9	40462.1	30623.2	37061.8	1.09175	0.517348	0	1.00939	0.943241	0	0.826273	0.3723	0	0.756836	0.145719	0	0.818585	0.281339	0	1.08159	0.426989	0
A0A0G2K8S6_RAT	A0A0G2K8S6	LOC103692171	Glucosidase 1	133910	80629.9	147749	157113	91106	113593	144358	73532.1	83285.8	110791	54571.7	132102	152702	104877	56636.2	111287	162134	105406	93336.6	147903	122102	105112	100178	124014	122102	105112	100178	124014	0.847584	0.328227	0	0.984583	0.926994	0	0.807797	0.344301	0	0.953059	0.837851	0	0.820446	0.405706	0	0.860855	0.415276	0
A0A0G2K8T0_RAT	A0A0G2K8T0	Asah1	Acid ceramidase	108236	101936	108874	117059	109019	152043	103314	91103.5	97087.6	99772.6	124161	74724.8	124810	105225	133293	106917	78058.3	118341	117018	143199	109025	108664	112443	112707	109025	108664	112443	112707	0.964133	0.797542	0	0.967332	0.741779	0	0.99766	0.986271	0	1.03477	0.810153	0	1.03135	0.758852	0	0.996693	0.975297	0
A0A0G2K8V2_RAT	A0A0G2K8V2	Vcl	Vinculin	1.1532e+06	817964	969194	741507	669361	944991	789966	856531	838765	745474	685409	976892	1063097	1104353	951220	910649	989968	662270	726904	950670	870246	835146	956194	848092	870246	835146	956194	848092	0.984735	0.863527	0	1.02612	0.842603	0	1.12746	0.300719	0	1.14494	0.171314	0	1.09876	0.469799	0	0.959667	0.715017	0
A0A0G2K8V3_RAT	A0A0G2K8V3	Thoc2	THO complex 2	27091.8	22866.9	26001.4	27250.3	23177.2	35572.4	26322.9	24952.1	23521.7	31677.2	19528.4	17779.9	27496.5	23609.5	19851.8	26450	24523	25683.8	31577.2	34424.5	25277.5	28409.2	21653.2	28531.7	25277.5	28409.2	21653.2	28531.7	0.995708	0.967965	0	0.885945	0.16448	0	0.758918	0.028588	0	0.762189	0.045449	0	0.85662	0.105043	0	1.12389	0.237108	0
A0A0G2K8W9_RAT	A0A0G2K8W9	Sptbn1	Spectrin beta chain	117281	89702.4	123045	115338	91083	119640	104260	104034	110590	96656.4	95097.6	110161	123614	117353	125388	109694	101959	111309	101882	108315	107290	107036	114323	106632	107290	107036	114323	106632	1.00379	0.927826	0	1.00617	0.930296	0	1.07213	0.224699	0	1.06808	0.309225	0	1.06555	0.452932	0	0.997635	0.975485	0
A0A0G2K904_RAT	A0A0G2K904	Sltm	RCG56631, isoform CRA_d	91192.6	88020.7	86509.1	103368	88040.5	125730	79856.1	96400.1	77969	85910.9	64993.3	82444.1	136233	82644	113694	78330.3	83262	111964	94242.2	110126	91426.1	93173.2	96001.8	95584.9	91426.1	93173.2	96001.8	95584.9	0.974769	0.833384	0	0.956492	0.593748	0	1.00436	0.977719	0	1.03036	0.859476	0	1.05005	0.736369	0	1.01911	0.855326	0
A0A0G2K926_RAT	A0A0G2K926	LOC297568	Alpha-1-inhibitor III	0	0	0	0	0	17182.2	0	0	0	0	44551.1	0	0	0	0	0	28230.7	0	0	0	8093.29	10194.2	16339	9943.9		17182.2	44551.1	28230.7	1.02517	0.962923	0	0.813895	0.70795	0	1.64312	0.479882	0	1.60277	0.446697	0	2.01883	0.296215	0	1.25959	0.456179	0
A0A0G2K931_RAT	A0A0G2K931	Psat1	Phosphoserine aminotransferase	20079.1	22496.2	28248.1	16373.8	0	21261	0	0	11188.8	12629.1	9805.55	18572.5	15488.6	0	0	25536	0	17451.8	0	0	19449.6	10849.4	12420.6	12240.4	21799.3	15026.3	14622.2	21493.9	0.886359	0.796692	0	1.58897	0.202639	0	1.01473	0.970551	0	1.14483	0.687536	0	0.638606	0.096157	0	0.557819	0.082417	0
A0A0G2K948_RAT	A0A0G2K948	Dpf2	Double PHD fingers 2	54113	37774.1	58930.9	44034.2	38549.5	52749.6	50658.2	36897.5	39926.1	35475.4	26263.2	46020.6	47586.3	37554.8	27025.8	53854.9	44977.6	44713.5	47131.9	42268	46680.4	43141.4	36890.1	46589.2	46680.4	43141.4	36890.1	46589.2	0.925996	0.423871	0	1.00196	0.984891	0	0.791818	0.08475	0	0.855099	0.310031	0	0.790271	0.152366	0	0.924187	0.541071	0
A0A0G2K950_RAT	A0A0G2K950	Papss2	3'-phosphoadenosine 5'-phosphosulfate synthase 2	0	0	0	0	25219.6	0	0	0	26819.4	0	30422.1	0	12805.1	0	0	24890.9	0	39697.3	32494.7	0	9193.65	9882.63	12982.1	22060.8	25219.6	26819.4	21613.6	32361	0.447972	0.167093	0	0.416741	0.139954	0	0.588469	0.295467	0	1.31363	0.634838	0	1.41207	0.550076	0	1.07494	0.910559	0
A0A0G2K977_RAT	A0A0G2K977	Golga2	Golgin subfamily A member 2	12750.3	14115.3	29371.6	16673.6	14800.9	15044.9	11800.6	9074.92	10795.3	10391.8	10684.7	12731.9	10257.1	13268.8	0	20638.8	13857.1	16464.1	12551.3	17216.8	17542.3	11421.5	10414.5	16145.6	17542.3	11421.5	11735.6	16145.6	0.707406	0.025788	0	1.08651	0.686414	0	0.645037	0.021629	-1	0.911834	0.582391	0	0.593679	0.066027	0	0.651082	0.091037	0
A0A0G2K995_RAT	A0A0G2K995	Fblim1	Filamin binding LIM protein 1, isoform CRA_a	60656.7	21536.1	49975.6	27710.9	32269.5	54374.5	17867.9	21704.7	13828.5	32992	10241.7	30396.6	54431.2	47768.4	18735.8	0	42493.3	31505.7	17510.7	30337.7	38429.8	28153.5	32314.7	25531.1	38429.8	28153.5	32314.7	30461.8	1.10272	0.792741	0	1.50522	0.218433	0	1.2657	0.536156	0	1.1478	0.717632	0	0.840877	0.597079	0	0.732597	0.348428	0
A0A0G2K9A2_RAT	A0A0G2K9A2	Arpc2	Arp2/3 complex 34 kDa subunit	474260	585428	486102	534729	669057	553490	462370	415351	609786	492838	963539	447215	454896	479073	918772	544819	470228	663296	568331	514987	549915	506767	652699	552332	549915	506767	652699	552332	0.917504	0.36018	0	0.995624	0.96114	0	1.18171	0.435998	0	1.28797	0.26923	0	1.18691	0.428933	0	0.921537	0.407841	0
A0A0G2K9B1_RAT	A0A0G2K9B1	LOC299282	Serine protease inhibitor	16139	4830.67	0	0	0	0	9362.52	8571.14	14138.9	0	18892.6	8558.58	18621.9	44307.1	50241.4	8301.71	8873.48	0	4825.64	0	8007.98	9159.9	28124.3	6902.36	10484.8	10690.8	28124.3	7333.61	1.32707	0.190443	0	1.16018	0.638106	0	4.0746	0.031104	1	3.07037	0.049614	1	3.51204	0.042848	1	1.14385	0.660316	0
A0A0G2K9C0_RAT	A0A0G2K9C0	Vasp	Vasodilator-stimulated phosphoprotein	239484	430252	274805	260344	393782	309617	259887	196738	291321	202706	402778	249338	209778	200974	180834	239952	288356	389684	316645	270592	319733	252054	248740	301046	319733	252054	248740	301046	0.837261	0.189382	0	1.06208	0.696167	0	0.826253	0.302522	0	0.986853	0.944491	0	0.777961	0.237448	0	0.788325	0.169094	0
A0A0G2K9D6_RAT	A0A0G2K9D6	Smarcc1	SWI/SNF-related, matrix-associated, actin-dependent regulator of chromatin, subfamily c, member 1	31921.2	29071.8	21536	32771.8	35288.3	48922.9	23083.1	34939.3	22125.4	23440.6	17713	23000.5	27314.8	16599.7	19970.4	30642.1	25882.5	15419.3	30943	13142.9	30117.8	30502.3	20919.7	23205.9	30117.8	30502.3	20919.7	23205.9	1.31442	0.287002	0	1.29785	0.158946	0	0.90148	0.604292	0	0.68584	0.120718	0	0.694596	0.01683	0	1.01277	0.94772	0
A0A0G2K9G6_RAT	A0A0G2K9G6	Stag1	Stromal antigen 1	16351.4	12039.3	32446.7	22339.9	21289	17961.9	21790.3	16205.7	17162.6	18060.8	10622.8	15553.2	16475.9	15533.7	11572.6	20281.5	14589.5	19749.2	19808.4	22658.4	20893.3	18236.3	13951.6	19417.4	20893.3	18236.3	13951.6	19417.4	0.93917	0.48812	0	1.07601	0.698219	0	0.718511	0.015128	0	0.765049	0.02252	0	0.667758	0.091893	0	0.87283	0.476219	0
A0A0G2K9I6_RAT	A0A0G2K9I6	Cp	Ceruloplasmin	394937	386463	358170	307426	397252	297487	383915	284094	292209	299796	394262	404143	460257	470263	406721	344108	415800	315695	312719	348173	368850	311500	427129	347299	368850	311500	427129	347299	0.896922	0.207032	0	1.06205	0.415228	0	1.22986	0.011266	0	1.3712	0.001384	0	1.158	0.035615	0	0.844518	0.050108	0
A0A0G2K9J2_RAT	A0A0G2K9J2	Atp6v1h	V-type proton ATPase subunit H	38638.9	28062.4	39813.7	38798.2	36614.8	34825.1	39419.1	37830.1	34334.5	39402.7	27530.3	47874.4	35628.7	40997.5	58506.4	38938.4	31769	31825.5	33518.4	38516	36385.6	37162.3	42107.5	34913.4	36385.6	37162.3	42107.5	34913.4	1.06441	0.277704	0	1.04217	0.596377	0	1.20605	0.2284	0	1.13307	0.386053	0	1.15726	0.344871	0	1.02135	0.755333	0
A0A0G2K9K2_RAT	A0A0G2K9K2	Tacc1	Transforming, acidic coiled-coil-containing protein 1	58440.6	28896.2	62626.1	52575.5	64427.8	62120.3	76593.4	75057.3	47764.9	35049.1	46719.6	60427	85294.2	77941.6	46795.1	74363.8	72890.5	53361.8	55805.5	68113.6	53393.2	59317	63435.5	64907.1	53393.2	59317	63435.5	64907.1	0.913876	0.556067	0	0.822611	0.177521	0	0.977328	0.874677	0	1.06943	0.723731	0	1.18808	0.35435	0	1.11095	0.57996	0
A0A0G2K9L2_RAT	A0A0G2K9L2	Tom1l2	Target of myb1-like 2 membrane-trafficking protein	43341.5	36943.2	35175.4	29785.1	27506.2	33376	43113.1	32429	41080.4	31191.7	26046.9	45210.9	33356	35851.5	30855.9	39806.6	33398	37421.8	33666	40097.9	34550.3	36238.1	34264.3	36878.1	34550.3	36238.1	34264.3	36878.1	0.982644	0.826942	0	0.936878	0.479899	0	0.929122	0.475661	0	0.945532	0.635575	0	0.991722	0.947763	0	1.04885	0.660869	0
A0A0G2K9L6_RAT	A0A0G2K9L6	Rbck1	Protein kinase C-binding protein Beta15, isoform CRA_a	0	6627.06	0	10674.3	0	0	7547.4	12581.9	0	7105.23	6907.94	12233.4	8531.66	8961.66	7556.31	23186.3	8142.24	0	5758.14	0	8512.88	6935.82	8838.19	9641.03	8650.68	9078.18	8838.19	12362.2	0.719406	0.50055	0	0.882984	0.76032	0	0.916727	0.826668	0	1.27428	0.358642	0	1.03821	0.818505	0	0.814744	0.452955	0
A0A0G2K9M5_RAT	A0A0G2K9M5	Tbc1d8b	TBC1 domain family member 8B	450221	394335	380975	226306	221582	293984	198621	315188	288312	305513	331107	470869	414359	358647	133299	492084	232816	216442	267217	335282	334684	280324	341656	308768	334684	280324	341656	308768	0.907877	0.614979	0	1.08393	0.715131	0	1.10651	0.677419	0	1.21879	0.344578	0	1.02083	0.927203	0	0.837578	0.319079	0
A0A0G2K9N0_RAT	A0A0G2K9N0	Smap2	Small ArfGAP2	230895	197858	222130	173325	179561	234987	182776	156952	184239	163100	162910	201017	225945	199158	160254	219981	188674	200851	175620	190925	200754	184411	189857	195210	200754	184411	189857	195210	0.944678	0.508011	0	1.0284	0.692929	0	0.972576	0.721591	0	1.02953	0.776588	0	0.945719	0.536373	0	0.918592	0.385644	0
A0A0G2K9N2_RAT	A0A0G2K9N2	Vav2	Vav guanine nucleotide exchange factor 2	37370.1	22224.6	28589	30085.1	27262.9	32985.9	19731.1	20900.9	27342.2	39898.4	18496.8	24747.5	41188.3	38446	11270.4	24515.2	17564.3	0	10220.5	37700.8	29106.3	28171.7	26829.8	18766.5	29106.3	28171.7	26829.8	22500.2	1.50117	0.214784	0	1.55097	0.142731	0	1.42967	0.354456	0	0.952367	0.849889	0	0.921785	0.72444	0	0.967889	0.840804	0
A0A0G2K9Q0_RAT	A0A0G2K9Q0	Tbck	TBC1 domain-containing kinase	16957.5	15978.1	53744.1	58982.8	0	11799.2	11283.7	13231.2	9977.2	11450.4	7689.72	7557.49	17002.2	9710.82	11662.1	66849.4	45456.2	48465.7	8898.32	14047.8	30511.5	11548.3	10724.5	36743.5	36415.6	11548.3	10724.5	36743.5	0.314296	0.05106	0	0.830392	0.695412	0	0.291874	0.047344	-1	0.928661	0.662229	0	0.35149	0.106226	0	0.378491	0.11555	0
A0A0G2K9T4_RAT	A0A0G2K9T4	Macf1	Microtubule-actin cross-linking factor 1	50008.9	39080.3	39025.8	38402.7	31032.4	52790.6	20958.5	34856.6	36947.6	33459.2	27124.1	38325.9	44966.2	34744	20637.6	40801.8	40548.6	40303.3	35825.3	20319.1	39510	35802.5	33159.6	35559.6	39510	35802.5	33159.6	35559.6	1.00683	0.970739	0	1.11109	0.448279	0	0.932506	0.689074	0	0.92618	0.700482	0	0.839269	0.258681	0	0.906163	0.548433	0
A0A0G2K9V6_RAT	A0A0G2K9V6	Tars	Threonine--tRNA ligase, cytoplasmic	174378	138954	204922	161855	155166	213838	170454	171392	134065	172431	112510	154973	159380	194993	112395	195516	200600	165675	180535	192657	167055	172436	146850	186997	167055	172436	146850	186997	0.922134	0.332038	0	0.893359	0.155339	0	0.78531	0.044581	0	0.851623	0.23928	0	0.879054	0.322774	0	1.03221	0.756796	0
A0A0G2K9Y3_RAT	A0A0G2K9Y3	Stard9	StAR-related lipid transfer domain-containing 9	17903.3	17409	13541.1	17140.4	0	20358.8	11672.9	0	14693	14348.8	16814.9	16488.9	17216.2	0	0	18024.7	0	18927	16113.1	19723.3	15954.9	12990.1	13910.6	16481.7	16498.4	15268.4	16840	18197	0.788151	0.312563	0	0.96804	0.803587	0	0.844003	0.441662	0	1.07086	0.811705	0	0.871868	0.481735	0	0.814172	0.327564	0
A0A0G2KA25_RAT	A0A0G2KA25	Tm9sf4	Transmembrane 9 superfamily member	13668.2	33171.4	28120.5	32477.7	38551.9	28905.3	34543.2	33886.4	21087.5	17381.1	69773.6	49743.5	64964.9	20938.2	0	29063.5	23536.2	0	20432.1	1381.86	29197.9	27160.7	42789.6	16085.6	29197.9	27160.7	51355.1	18603.4	1.68851	0.117196	0	1.81516	0.088805	0	2.66012	0.077527	0	1.57542	0.248584	0	1.4655	0.319249	0	0.930227	0.717729	0
A0A0G2KA43_RAT	A0A0G2KA43	Nrf1	Nuclear respiratory factor 1	100711	40950.8	84846.2	66084.5	64470.7	44447.2	81703.4	64620	70543.8	90291	35008.5	86499.9	100419	0	41666	53449.6	65060.8	81230.2	83348.5	98694.8	71412.6	70321.1	55320.1	76356.8	71412.6	70321.1	65898.3	76356.8	0.920953	0.600709	0	0.935249	0.70897	0	0.724495	0.280906	0	0.786679	0.433728	0	0.774655	0.428254	0	0.984715	0.934107	0
A0A0G2KA61_RAT	A0A0G2KA61	Csnk2b	Casein kinase II subunit beta	72341.9	29781.7	63644.2	50598.2	36309.1	77671.4	71881.9	55557.5	42700.3	44881.5	20325.2	41249	80584.4	93205.3	32100.4	74056.8	52371.8	32566.3	37014.4	46426.8	50535	58538.5	53492.9	48487.2	50535	58538.5	53492.9	48487.2	1.2073	0.349728	0	1.04223	0.854519	0	1.10324	0.761422	0	0.913806	0.758023	0	1.05853	0.860326	0	1.15838	0.474099	0
A0A0G2KA71_RAT	A0A0G2KA71	Nectin2	Nectin cell adhesion molecule 2	11317.9	31698.9	0	19171.7	20940.4	0	15653.1	7127.77	22380.4	15916.5	19461.4	24507.9	11978.1	11885.9	26856.6	8069.2	0	25472.3	18880.1	17736.8	17814.3	13065.3	18938	15535.5	20782.2	15269.4	18938	17539.6	0.840994	0.61638	0	1.14668	0.693617	0	1.21901	0.482518	0	1.44949	0.22908	0	1.06308	0.839885	0	0.733417	0.411962	0
A0A0G2KA82_RAT	A0A0G2KA82	Sypl1	Synaptophysin-like 1	202126	145327	228507	0	0	212506	122287	138713	21565.6	166742	2377.89	227142	193829	204083	141790	223846	175613	0	17946.8	192746	117689	132363	153844	123468	191987	132363	153844	152538	1.07204	0.877306	0	0.953189	0.932427	0	1.24602	0.632833	0	1.16229	0.686341	0	1.30721	0.577594	0	1.12469	0.803425	0
A0A0G2KAA3_RAT	A0A0G2KAA3	Ndufa3	NADH:ubiquinone oxidoreductase subunit A3	33619.5	48523.6	49300.7	40613.5	48778.8	33230	26918.3	11281.7	61729.6	23991.7	54454.2	54099.9	0	19292.2	58216.5	46566.6	48823.6	62451.4	55290.3	27166.2	44167.2	31430.2	38190.6	48059.6	44167.2	31430.2	46515.7	48059.6	0.653984	0.143417	0	0.919009	0.575475	0	0.79465	0.449653	0	1.21509	0.636445	0	0.864682	0.612688	0	0.711619	0.191431	0
A0A0G2KAD4_RAT	A0A0G2KAD4	Lbh	Protein LBH	40050.9	21380	32251.1	42287	44012.7	10843.7	60641.8	34555.3	43059.5	40100.1	48388.4	15409	20586.2	32202.3	11725	0	30035.2	38038.5	49081	42139.6	35996.3	37840.1	25662.2	33201.5	35996.3	37840.1	25662.2	39823.6	1.13971	0.680561	0	1.08418	0.748225	0	0.772922	0.467226	0	0.678174	0.27665	0	0.71291	0.224464	0	1.05122	0.843735	0
A0A0G2KAI8_RAT	A0A0G2KAI8	Drg2	Developmentally-regulated GTP-binding protein 2	45572	42453.8	60880.1	40895.4	39401.1	32492.4	32795.8	34944.4	38535.8	44530.3	30147	45761.4	60566.6	46593.6	27145.1	37272.5	42525.4	29863	36927.1	37819.4	45840.5	36659.7	42042.7	36881.5	45840.5	36659.7	42042.7	36881.5	0.993988	0.94334	0	1.24291	0.075694	0	1.13994	0.444384	0	1.14684	0.430762	0	0.917153	0.61352	0	0.799724	0.075464	0
A0A0G2KAJ7_RAT	A0A0G2KAJ7	Col12a1	Collagen alpha-1(XII) chain	194930	165536	205858	144830	189015	202927	183846	163083	217085	197426	122938	201785	191216	162961	129523	167801	175158	145720	206220	287428	180034	192873	161685	196465	180034	192873	161685	196465	0.981718	0.894983	0	0.916363	0.560458	0	0.822968	0.270129	0	0.838294	0.126641	0	0.89808	0.369168	0	1.07132	0.395801	0
A0A0G2KAK2_RAT	A0A0G2KAK2	Epb41	Erythrocyte membrane protein band 4.1	24034.3	26042	34736.4	23680.4	36585	20270	31258.5	21193.3	16344.6	10590.2	26054.3	17082.3	26256	32420.9	34821.5	23889.2	41551.5	41471.8	16588.2	0	29015.6	19931.3	27327	25729.6	29015.6	19931.3	27327	30875.2	0.774646	0.482336	0	1.12771	0.67763	0	1.06208	0.841677	0	1.37106	0.145208	0	0.941803	0.693721	0	0.686918	0.071352	0
A0A0G2KAM3_RAT	A0A0G2KAM3	Pdhb	Pyruvate dehydrogenase E1 component subunit beta, mitochondrial	118376	115497	91477.4	100025	87493.5	112939	85700.6	86555.5	92265.6	93061.8	109498	115049	100489	79898.3	96125.4	126082	87645	106497	87836.1	98121.4	102574	94104.4	100212	101236	102574	94104.4	100212	101236	0.929552	0.434926	0	1.01321	0.891152	0	0.989881	0.915602	0	1.0649	0.457208	0	0.976973	0.792607	0	0.917432	0.317196	0
A0A0G2KAM4_RAT	A0A0G2KAM4	Fscn1	Fascin	77840.8	123033	71835.4	92556.5	124759	89145.7	88060.4	73467.2	92948.2	71456.3	114577	80225.5	50871.2	57054.1	120962	58199.4	83585.5	100946	83430.8	99086	98004.9	83015.6	84737.9	85049.5	98004.9	83015.6	84737.9	85049.5	0.976085	0.823744	0	1.15233	0.364936	0	0.996336	0.985214	0	1.02075	0.911637	0	0.86463	0.486013	0	0.847056	0.244651	0
A0A0G2KAN7_RAT	A0A0G2KAN7	Gls	Glutaminase kidney isoform, mitochondrial	77022	29895.7	70295.1	40120.9	40122.9	22172.7	42256.5	59811	61734.1	54219.6	30628	9840.05	82106.7	10379.6	54046.8	0	49801.4	25279.4	38915.6	41168.3	51491.3	48038.8	37400.2	31862.9	51491.3	48038.8	37400.2	38791.2	1.50767	0.172858	0	1.61603	0.147666	0	1.17379	0.737241	0	0.778543	0.514981	0	0.726341	0.421858	0	0.932949	0.777758	0
A0A0G2KAP8_RAT	A0A0G2KAP8	LOC103694314	Uncharacterized protein	26079.8	23500.2	34458.6	38480	30264.3	34513	24650.7	28537.9	26299.5	27315.8	24393.8	23730	25807.2	21766.9	13723.4	30078.6	27820.2	29942.9	27955.5	24362.1	30556.6	28263.4	21884.3	28031.9	30556.6	28263.4	21884.3	28031.9	1.00826	0.909746	0	1.09007	0.410782	0	0.780692	0.032336	0	0.774298	0.047424	0	0.716188	0.036633	0	0.924952	0.494056	0
A0A0G2KAT3_RAT	A0A0G2KAT3	Rpa1	Replication protein A subunit	19010.7	28913.7	0	19899.6	31654.8	28784.3	14074.7	34134.8	33691.2	27103	28636.7	40340.8	0	0	34279.9	24933.3	25047.2	31485	28694.1	26785	22146.9	27557.6	24776.6	27388.9	24869.7	27557.6	34419.1	27388.9	1.00616	0.96603	0	0.808608	0.212937	0	0.904622	0.697935	0	0.899085	0.714563	0	1.11874	0.729972	0	1.24431	0.325679	0
A0A0G2KAY8_RAT	A0A0G2KAY8	Selenof	Selenoprotein F	25412.7	12764.3	16810.9	6380.35	0	19490.2	17779.4	11348.8	7202.32	9280.81	9351.02	8557.52	12545.3	0	0	0	0	0	14160.6	0	13880.2	13020.3	9102.45	8403.34	15342.1	13020.3	10151.3	14160.6	1.54942	0.159172	0	1.65174	0.191719	0	1.08319	0.756816	0	0.699097	0.18848	0	0.655788	0.227072	0	0.93805	0.841923	0
A0A0G2KB55_RAT	A0A0G2KB55	LOC102553386	SUMO-conjugating enzyme UBC9-like	107298	114715	131935	109340	98445.4	100626	90095.7	75159.8	123502	103452	121414	125722	105228	96396.6	113081	106820	114295	110334	108183	114099	112347	98567.1	112368	110746	112347	98567.1	112368	110746	0.890029	0.17158	0	1.01445	0.788067	0	1.01465	0.776923	0	1.14002	0.18774	0	1.00019	0.997836	0	0.877348	0.19373	0
A0A0G2KB56_RAT	A0A0G2KB56	Gfpt1	Glutamine fructose-6-phosphate transaminase 1, isoform CRA_a	44481.4	32519.4	89912.7	36574	59443.9	37705.5	41361.6	25738.6	33555.9	36192.3	34234.3	33547.7	51579.7	42644.7	25739.8	42613.8	61436.3	63258.7	45237.8	45159.9	52586.3	34910.8	37549.2	51541.3	52586.3	34910.8	37549.2	51541.3	0.677336	0.012178	0	1.02027	0.928687	0	0.728527	0.055957	0	1.07558	0.620925	0	0.71405	0.220005	0	0.663876	0.138069	0
A0A0G2KB63_RAT	A0A0G2KB63	Phb2	Prohibitin-2	208432	245249	219180	178656	185502	221298	165854	209803	189834	247354	207858	168419	207023	151868	184980	265106	201088	237545	210645	265667	207404	206829	184030	236010	207404	206829	184030	236010	0.876355	0.168223	0	0.878792	0.150382	0	0.779753	0.016829	0	0.889769	0.231605	0	0.887301	0.187227	0	0.997226	0.975708	0
A0A0G2KB70_RAT	A0A0G2KB70	Reps1	RALBP1-associated Eps domain-containing 1	29467.7	381626	31910.1	17063	39906.8	18810.9	18906.8	0	18504.8	23780.1	28456.7	27107.1	31219.9	9885.7	19228.9	23034	19316.5	21830.8	20529.8	54196.1	99994.8	16671.6	23179.7	27781.4	99994.8	20000.6	23179.7	27781.4	0.600098	0.176065	0	3.59934	0.33769	0	0.834359	0.565712	0	1.39037	0.246184	0	0.231809	0.308332	0	0.166724	0.271743	0
A0A0G2KB91_RAT	A0A0G2KB91	Zfp385a	RCG50523	21650.5	0	28748.8	0	32544.9	21805.4	22050.9	24141.1	29875.5	27458.7	39809.9	23921.1	30092.9	28664.2	25546.6	32390.5	19546.9	21908.3	0	0	18554.4	25066.3	29606.9	17731.3	27648.1	25066.3	29606.9	24615.3	1.41368	0.179919	0	1.04642	0.915716	0	1.66976	0.062514	0	1.18114	0.192385	0	1.59568	0.126681	0	1.35096	0.314465	0
A0A0G2KB92_RAT	A0A0G2KB92	Dclk1	Serine/threonine-protein kinase DCLK1	69170	48223.1	80061.7	82377.2	67638.8	82374.3	69435.7	72931.1	56526.2	71647.8	40019	66012.2	72835.2	66770	34218.6	66034.6	86183.4	50522.3	43178.6	55427.3	69494.1	70583	55971	60269.2	69494.1	70583	55971	60269.2	1.17113	0.261844	0	1.15306	0.36544	0	0.928682	0.701772	0	0.792981	0.138158	0	0.805406	0.209417	0	1.01567	0.885776	0
A0A0G2KBA1_RAT	A0A0G2KBA1		Uncharacterized protein	384708	360246	540984	432719	526473	415181	385605	264308	287415	265976	239095	360114	393873	476772	196662	389168	270808	362552	266807	249631	449026	323697	333303	307793	449026	323697	333303	307793	1.05167	0.71909	0	1.45886	0.01574	0	1.08288	0.674586	0	1.02968	0.877518	0	0.742281	0.103313	0	0.720887	0.032507	0
A0A0G2KBC7_RAT	A0A0G2KBC7	Pfkm	ATP-dependent 6-phosphofructokinase	10155.8	0	0	0	6050.61	6571.49	0	5261.72	0	5907.36	4447.02	5398.87	0	0	0	7129.12	8310.27	0	5947.07	0	7028.45	6498.32	6050.16	6854.05	8103.23	5913.52	4922.95	7128.82	0.9481	0.580016	0	1.02544	0.877586	0	0.882713	0.408228	0	0.931034	0.641976	0	0.86081	0.472373	0	0.924574	0.643417	0
A0A0G2QC02_RAT	A0A0G2QC02	Skiv2l	Ski2-like RNA helicase	9537.07	5064.82	0	0	0	3971.83	0	5912.43	7812.66	8709.5	6835.72	4185.75	0	0	3864.77	29584.2	0	0	4769.49	10645.7	8691.58	5999.57	7462.17	11259.6	7300.95	6601.61	4962.08	14999.8	0.532841	0.306322	0	0.771926	0.624721	0	0.662739	0.481841	0	1.24378	0.546295	0	0.858552	0.669631	0	0.690274	0.233947	0
A0A0G2QC04_RAT	A0A0G2QC04	Pls1	Plastin 1	61316.9	54710.7	252746	181998	265140	112094	245945	0	5747.41	79792.3	24444.8	22398.9	239791	352368	307830	126685	299799	221321	45487.4	26066.1	163183	89316.1	189366	143872	163183	110895	189366	143872	0.620804	0.448526	0	1.13422	0.786525	0	1.31622	0.616346	0	2.12018	0.262511	0	1.16046	0.761607	0	0.547339	0.27782	0
A0A0G2QC06_RAT	A0A0G2QC06	Tf	Serotransferrin	1.84133e+06	1.48989e+06	2.05412e+06	1.98712e+06	2064941	1.60516e+06	2547724	1702096	1.48035e+06	1.47332e+06	1.64505e+06	2.83253e+06	1.88404e+06	2.15288e+06	1.9629e+06	2.22598e+06	2.80876e+06	1.21082e+06	1.38801e+06	1.50373e+06	1.88748e+06	1.76173e+06	2.09548e+06	1.82746e+06	1.88748e+06	1.76173e+06	2.09548e+06	1.82746e+06	0.964032	0.860098	0	1.03284	0.855234	0	1.14666	0.479478	0	1.18944	0.274649	0	1.1102	0.388598	0	0.933377	0.59597	0
A0A0G2QC15_RAT	A0A0G2QC15	Htatip2	HIV-1 Tat interactive protein 2	0	0	0	14174.3	0	24214.5	16458.1	0	19406.2	0	14625.1	10882.4	0	0	14531.1	0	0	30288.5	23551.4	15021.9	6773.78	15588.6	10188	18003.6	14174.3	20026.2	13346.2	22953.9	0.865859	0.647922	0	0.376247	0.036222	-1	0.565888	0.119308	0	0.653556	0.193425	0	1.50403	0.275868	0	2.30131	0.048456	1
A0A0G2QC33_RAT	A0A0G2QC33	Atg4b	Cysteine protease	42103.1	57021	51191.2	35494.9	48563.7	84159.2	78801.6	71355.3	29526	34598.9	35506.7	55669.6	67838.4	74613	102025	95216.8	96937.2	40679.2	39703.5	32406.1	46874.8	59688.2	67130.5	60988.6	46874.8	59688.2	67130.5	60988.6	0.978678	0.945452	0	0.768583	0.370371	0	1.10071	0.743088	0	1.12469	0.651866	0	1.43212	0.118394	0	1.27335	0.319611	0
A0A0G2QC38_RAT	A0A0G2QC38	Srsf11	Serine and arginine-rich-splicing factor 11	33239.1	29723.8	30056.3	30621.2	26090	33949.8	33936	25603.7	28091	29783.8	27443.8	30982.4	29232.1	25589.1	21593.4	43059.3	32803.4	30338.2	33618.9	35087.1	29946.1	30272.9	26968.2	34981.4	29946.1	30272.9	26968.2	34981.4	0.865399	0.120812	0	0.856058	0.073517	0	0.77093	0.017896	0	0.890837	0.189068	0	0.900558	0.171185	0	1.01091	0.874244	0
A0A0G2QC41_RAT	A0A0G2QC41	Hdac6	Histone deacetylase 6	51465.7	0	63451.2	30165.6	37501	60319.9	45057.3	37990.4	631.488	14306.7	26822.7	37271.1	43798.7	35168.6	44145.6	0	54894.3	37829.1	36917.2	45491.5	37504	31661.2	37441.3	35743.5	45645.9	31661.2	37441.3	43783	0.885788	0.774834	0	1.04925	0.897188	0	1.0475	0.858677	0	1.18256	0.619708	0	0.99833	0.995366	0	0.844208	0.700293	0
A0A0H2UH90_RAT	A0A0H2UH90	Vwa5a	von Willebrand factor A domain-containing protein 5A	94142.1	91628.1	90447.1	96724.5	72856.6	113641	77068	67522.1	73662.2	70070.1	58856.6	73348.2	97162.6	83089.2	49447.8	65076	99264.2	87334.1	91021.2	85642.8	89159.7	80392.8	72380.9	85667.7	89159.7	80392.8	72380.9	85667.7	0.938426	0.61851	0	1.04076	0.634005	0	0.844903	0.228753	0	0.900341	0.522622	0	0.811812	0.114422	0	0.901672	0.381148	0
A0A0H2UH99_RAT	A0A0H2UH99	Rpl24	60S ribosomal protein L24	46997.4	94242.7	89593.8	81472.9	109413	64083.9	45473	36491.2	75572.6	36012.7	77182.4	55407.1	28363.6	0	103685	93634.9	69784.3	96025.5	49242.7	40324.3	84344.1	51526.7	54920.6	69802.3	84344.1	51526.7	66159.6	69802.3	0.73818	0.220752	0	1.20833	0.370806	0	0.786802	0.481988	0	1.06587	0.858949	0	0.65115	0.173525	0	0.610911	0.035902	-1
A0A0H2UHA6_RAT	A0A0H2UHA6	Tmem33	Transmembrane protein 33	0	56285.4	32694.6	30320.3	55971.4	25157.5	56360.9	51884.9	48662	79742.2	33034.6	24967.1	52495.2	44425.7	69718.2	21841.9	0	75893.4	77982.3	95909.5	36191.9	52361.5	44928.2	55698.3	43817.9	52361.5	44928.2	67906.8	0.940092	0.868099	0	0.649784	0.352922	0	0.806635	0.587489	0	0.858038	0.542512	0	1.24139	0.494821	0	1.44678	0.243058	0
A0A0H2UHD8_RAT	A0A0H2UHD8	Sh3kbp1	SH3 domain-containing kinase-binding protein 1	44656.8	31031.1	43374	38798.5	28726.9	38956.3	31078.8	34177.7	34590.1	40607.3	32070.6	38410.1	38779	45528.8	26901.9	33890.5	38030.5	27221.6	34186.8	46362.4	37317.5	35882	36338.1	35938.4	37317.5	35882	36338.1	35938.4	0.998433	0.987817	0	1.03837	0.766329	0	1.01112	0.93083	0	1.01271	0.902733	0	0.973755	0.833763	0	0.961534	0.703883	0
A0A0H2UHE1_RAT	A0A0H2UHE1	Suclg1	Succinate--CoA ligase [ADP/GDP-forming] subunit alpha, mitochondrial	17618.8	144557	36271.9	92155	111185	15006.5	92508.4	102181	123618	111499	144774	51844.9	17299.5	37780.7	240644	13333.5	108531	326140	130812	323485	80357.5	88962.5	98468.6	180460	80357.5	88962.5	98468.6	180460	0.492975	0.197153	0	0.445291	0.170436	0	0.545652	0.305217	0	1.10685	0.841164	0	1.22538	0.715206	0	1.10709	0.784164	0
A0A0H2UHE5_RAT	A0A0H2UHE5	Ppm1a	Protein phosphatase 1A	34674.7	14218.2	26279.4	20509	16150.5	24641.4	18933.7	26858.2	17853	11709.1	19019.8	19956.2	29030.4	61083.7	27730.5	15157.1	22780.7	13376	11221.2	10517.4	22366.4	19999.1	31364.1	14610.5	22366.4	19999.1	31364.1	14610.5	1.36882	0.158333	0	1.53084	0.109871	0	2.14669	0.069671	0	1.56828	0.200529	0	1.40229	0.323011	0	0.894159	0.61874	0
A0A0H2UHF6_RAT	A0A0H2UHF6	Arl6ip5	PRA1 family protein	187235	169199	190672	170481	230788	175886	209515	140716	169769	144739	122440	176126	183835	241596	143471	174463	249625	163397	162557	272245	189675	168125	173494	204457	189675	168125	173494	204457	0.822298	0.207674	0	0.927699	0.58446	0	0.848556	0.347318	0	1.03193	0.827226	0	0.914689	0.504881	0	0.886384	0.232235	0
A0A0H2UHG0_RAT	A0A0H2UHG0	Yars	Tyrosine--tRNA ligase	95608	99440.5	105193	95593.9	98964.5	98161.8	85384.5	87967.7	91233.5	79529.9	95915.9	87945.8	92878.1	89402.5	40397.6	97223.7	101578	97010.1	103073	99818.3	98960	88455.5	81308	99740.7	98960	88455.5	81308	99740.7	0.886855	0.009276	0	0.992173	0.722306	0	0.815194	0.113956	0	0.919197	0.52574	0	0.821625	0.130269	0	0.893851	0.018314	0
A0A0H2UHG3_RAT	A0A0H2UHG3	Cul5	Cullin-5	0	0	5040	6930.59	0	0	12846.1	8172.98	0	0	6143.94	0	0	0	7875.01	9735.16	6259.36	0	0	0	5387.08	9130.85	8131.42	6576.87	5985.29	10509.5	7009.47	7997.26	1.38833	0.134472	0	0.819095	0.328754	0	1.23637	0.287744	0	0.890544	0.507252	0	1.50943	0.026856	1	1.69495	0.016109	1
A0A0H2UHH2_RAT	A0A0H2UHH2	Apcs	Serum amyloid P-component	5031.52	14474.2	0	6349.14	14327.1	14160.9	53458.5	21678.6	20900.9	24750.5	23678.3	22754.3	14157.1	0	0	0	0	16636.4	19226.8	0	9874.48	26989.9	14689.7	12753.9	10045.5	26989.9	20196.6	17931.6	2.11621	0.083537	0	0.774234	0.364918	0	1.15179	0.670858	0	0.544268	0.153695	0	1.48765	0.289405	0	2.73329	0.042832	1
A0A0H2UHH7_RAT	A0A0H2UHH7	Lck	Tyrosine-protein kinase	60948.5	30837.2	47307.7	52875.9	36045.9	46389.7	38764.4	20881.4	30606.2	39199.8	33834.5	34755.2	35974.1	37904.9	19383.8	50140.9	41734.4	38742.8	37386.4	41876.9	45603.1	35168.3	32370.5	41976.3	45603.1	35168.3	32370.5	41976.3	0.837814	0.201353	0	1.0864	0.55657	0	0.771162	0.042665	0	0.920445	0.623319	0	0.709832	0.072721	0	0.771183	0.174515	0
A0A0H2UHH9_RAT	A0A0H2UHH9	Rps24	40S ribosomal protein S24	190470	121311	184882	170494	181911	116029	140442	139011	93932.9	100314	123517	178940	187781	165545	57239.7	209088	179883	96113.5	83980.6	124498	169814	117946	142605	138713	169814	117946	142605	138713	0.850288	0.447203	0	1.22421	0.286173	0	1.02806	0.911835	0	1.20907	0.368315	0	0.839772	0.344827	0	0.69456	0.011149	0
A0A0H2UHI2_RAT	A0A0H2UHI2	Map2k1	Dual-specificity mitogen-activated protein kinase kinase 1	67153.8	68596.2	95147.8	48524.7	46193.3	45300.2	39797.9	43190.5	47935	60705.6	42084	51841.3	59102.6	50610.6	63665	33385.9	48447.7	48087.1	42979.3	74176.2	65123.2	47385.8	53460.7	49415.2	65123.2	47385.8	53460.7	49415.2	0.958931	0.79758	0	1.31788	0.194877	0	1.08187	0.614223	0	1.1282	0.273273	0	0.820917	0.257206	0	0.727634	0.099143	0
A0A0H2UHJ1_RAT	A0A0H2UHJ1	S100a9	Protein S100-A9	604396	1037048	1.21406e+06	1.0439e+06	812279	990636	855575	636823	616819	577847	878830	924141	962473	1.00468e+06	900479	1.23282e+06	614974	931577	468839	818332	942336	735540	934120	813308	942336	735540	934120	813308	0.904381	0.627849	0	1.15865	0.467474	0	1.14854	0.392948	0	1.26998	0.043967	0	0.991281	0.941357	0	0.78055	0.157887	0
A0A0H2UHJ5_RAT	A0A0H2UHJ5	Zfr	Zinc finger RNA-binding protein	0	0	0	0	0	34480.5	31021.5	26970.1	0	20494.6	12296.4	0	58522	0	0	31903.7	0	0	0	0	7164.35	23385.4	19053.2	11909.8		28241.7	35409.2	31903.7	1.96355	0.167502	0	0.601551	0.408065	0	1.59979	0.542763	0	0.814747	0.710833	0	2.65944	0.267536	0	3.26414	0.018634	1
A0A0H2UHK0_RAT	A0A0H2UHK0	Sfr1	Swi5-dependent recombination DNA repair protein 1 homolog	14568	10542	4938.2	6261.64	0	8828.75	25971.5	12221.3	8256.08	0	32387	11532	10256.7	7412.14	0	7336.52	7725.52	1214.13	4223.82	0	8131.07	13109.6	13597.1	5540.59	9077.47	13819.4	15396.9	5125	2.3661	0.063562	0	1.46755	0.294132	0	2.45408	0.142173	0	1.03719	0.935173	0	1.67224	0.320959	0	1.61228	0.228434	0
A0A0H2UHK2_RAT	A0A0H2UHK2	Pgrmc1	Membrane-associated progesterone receptor component 1	97281.5	90533.9	92752	94291.9	90311.1	119799	111030	73920.7	96624.1	98331.3	78412.1	83773.7	104573	95548.9	98313.3	105664	92891.9	115794	89516.8	101779	93034.1	99941	92124.1	101129	93034.1	99941	92124.1	101129	0.988251	0.899054	0	0.919953	0.134248	0	0.910955	0.216661	0	0.921785	0.417283	0	0.990219	0.859578	0	1.07424	0.406197	0
A0A0H2UHL9_RAT	A0A0H2UHL9	Dbn1	Drebrin	24058.5	18237.8	11612.1	11345.7	23754	20109.7	23754.4	19569.8	19426.7	15147.5	7481.17	15568.7	0	0	0	17142.2	5846.4	0	9931.08	0	17801.6	19601.6	9825.7	9514.51	17801.6	19601.6	11524.9	10973.2	2.06018	0.003943	1	1.871	0.045233	1	1.03271	0.908299	0	0.501269	0.001443	-1	0.551956	0.036408	-1	1.10112	0.577395	0
A0A0H2UHM3_RAT	A0A0H2UHM3	Hp	Haptoglobin	219685	254093	169869	144662	356344	152977	284772	98002.9	196910	209936	526934	305114	599653	905108	823568	280114	256200	261092	282668	219223	228931	188520	632075	259860	228931	188520	632075	259860	0.725467	0.062935	0	0.880978	0.448601	0	2.43237	0.008697	1	3.35284	0.004111	1	2.76099	0.007498	1	0.823479	0.427702	0
A0A0H2UHM5_RAT	A0A0H2UHM5	Pdia3	Protein disulfide-isomerase	883333	954494	863665	754933	844329	960468	852796	632402	692210	715436	647138	845442	838734	787796	1.00088e+06	869746	960399	814583	851758	725395	860151	770662	823997	844376	860151	770662	823997	844376	0.9127	0.328341	0	1.01868	0.760404	0	0.975865	0.773555	0	1.06921	0.535367	0	0.957968	0.595036	0	0.895962	0.223222	0
A0A0H2UHM7_RAT	A0A0H2UHM7	LOC100909441	Tubulin alpha chain	1124763	606852	979556	1136568	1.24281e+06	1.36617e+06	607742	1.20987e+06	561914	662224	442132	1.01833e+06	1.03116e+06	1060089	541721	1.11003e+06	1.33173e+06	794279	699197	1410061	1.01811e+06	881584	818687	1.06906e+06	1.01811e+06	881584	818687	1.06906e+06	0.824634	0.418705	0	0.952341	0.78396	0	0.765801	0.235241	0	0.928655	0.777916	0	0.804124	0.285898	0	0.865902	0.517762	0
A0A0H2UHN2_RAT	A0A0H2UHN2	Idi1	Isopentenyl-diphosphate Delta-isomerase 1	9749.79	15315.1	15263.7	17725.7	19024	16873.1	14309.1	11484.1	14928.8	14594.7	17034.8	11977.9	14968	0	13303.5	15617.4	20260.7	20656.8	19307.8	9795.08	15415.7	14438	13142.5	17127.5	15415.7	14438	14321.1	17127.5	0.842968	0.259014	0	0.900051	0.52631	0	0.767333	0.149826	0	0.910275	0.465008	0	0.852543	0.321582	0	0.936578	0.603539	0
A0A0H2UHN5_RAT	A0A0H2UHN5	Rab13	Ras-related protein Rab-13	46844.3	54822.5	0	39370.1	49553.7	47870.2	39879.7	42078.7	45601.2	45556.6	26551.4	29540.2	38749.2	32763.5	0	51547.2	51775.3	46381.6	63454.3	64014.3	40927.1	44197.3	26630.6	55434.5	47647.7	44197.3	31901.1	55434.5	0.797288	0.018228	0	0.738296	0.106858	0	0.480396	0.002518	-1	0.602538	0.016623	-1	0.650683	0.155774	0	1.0799	0.666382	0
A0A0H2UHP1_RAT	A0A0H2UHP1	Aldh1a1	Retinal dehydrogenase 1	145615	94765.2	141548	115475	94181.2	155686	110348	106716	78290.4	86832.1	16370.8	125709	127425	123629	37470.1	169345	128888	96451.9	93609.4	118593	118317	107574	86120.8	121378	118317	107574	86120.8	121378	0.886279	0.492531	0	0.974784	0.866183	0	0.709528	0.24332	0	0.800569	0.463391	0	0.727882	0.263626	0	0.909206	0.553693	0
A0A0H2UHP9_RAT	A0A0H2UHP9	Rab6a	RCG39700, isoform CRA_d	110843	124961	98386.3	89177.7	83134.1	109407	82921.1	101106	115223	99565.7	102528	108951	96693.2	111700	117445	104244	101956	86798.6	92790.3	107467	101300	101645	107464	98651.1	101300	101645	107464	98651.1	1.03034	0.666319	0	1.02686	0.762142	0	1.08933	0.132858	0	1.05725	0.400746	0	1.06084	0.481852	0	1.0034	0.971443	0
A0A0H2UHQ0_RAT	A0A0H2UHQ0	Slc3a2	4F2 cell-surface antigen heavy chain	72454.2	73639.5	60124.6	49131	49604.2	63426.2	62193.6	49115.4	48064.8	64728.9	42153.8	65113.2	62098.3	70466.9	62016.3	66198.2	59496.5	59098.9	56706	73067.2	60990.7	57505.8	60369.7	62913.4	60990.7	57505.8	60369.7	62913.4	0.914047	0.285948	0	0.969439	0.760198	0	0.959568	0.665035	0	1.0498	0.648296	0	0.989818	0.932987	0	0.942862	0.60352	0
A0A0H2UHQ1_RAT	A0A0H2UHQ1	Rpl17	60S ribosomal protein L17	83820.6	81281.9	93043.2	100360	83041.9	79191.9	81662.8	93621.5	76126.6	67199.1	58877.8	103874	110653	104925	75421.1	104957	90195.3	79463.2	66625.3	89248.3	88309.5	79560.4	90750.1	86097.9	88309.5	79560.4	90750.1	86097.9	0.924069	0.418021	0	1.02569	0.770139	0	1.05403	0.705728	0	1.14064	0.335683	0	1.02764	0.825118	0	0.900927	0.158158	0
A0A0H2UHQ3_RAT	A0A0H2UHQ3	Map1s	Microtubule-associated protein 1S	10458.3	10328.5	12291.7	10021.8	7511.51	14177.8	14745.9	12724.7	7461.62	13157.8	8509.77	9139.07	12212.5	15857.7	10502.8	12097.6	11257.8	11164.7	9791.05	14536.6	10122.4	12453.6	11244.4	11769.6	10122.4	12453.6	11244.4	11769.6	1.05812	0.66403	0	0.860046	0.17103	0	0.955377	0.740697	0	0.902904	0.531539	0	1.11085	0.482241	0	1.2303	0.160404	0
A0A0H2UHQ8_RAT	A0A0H2UHQ8	Rps17	40S ribosomal protein S17	63329.9	168544	89628.2	149736	141407	72739	143337	175544	139894	173052	133990	129854	61001.8	101721	163506	73034.5	133560	158809	141063	131463	122529	140913	118014	127586	122529	140913	118014	127586	1.10446	0.586609	0	0.960363	0.841489	0	0.92498	0.682328	0	0.837499	0.39302	0	0.963157	0.867729	0	1.15004	0.516661	0
A0A0H2UHQ9_RAT	A0A0H2UHQ9	Synpo	Synaptopodin	23580.9	39219.9	0	28902.7	198281	32847.7	34401.4	27183.8	37261.5	22862	26321.2	27295.4	0	49720.9	30880.3	23400.2	10261.3	21536.6	32851.9	48219.5	59460.6	30911.3	27597.7	27253.9	72496.2	30911.3	33554.5	27253.9	1.1342	0.608594	0	2.18173	0.392781	0	1.01261	0.972563	0	0.892802	0.680661	0	0.464133	0.39993	0	0.519862	0.440568	0
A0A0H2UHR7_RAT	A0A0H2UHR7	Flnc	Filamin-C	256776	201684	307675	235831	186770	256680	231657	239465	234315	217135	231787	250202	301694	278895	240484	311039	243152	192732	219900	261336	237747	235850	260612	245632	237747	235850	260612	245632	0.960178	0.65358	0	0.967901	0.794525	0	1.06099	0.547117	0	1.10499	0.125239	0	1.09617	0.38752	0	0.992022	0.934391	0
A0A0H2UHS7_RAT	A0A0H2UHS7	Rpl18	60S ribosomal protein L18	155552	88588.2	137547	87815.3	112562	206953	86948.3	77379.9	83932.5	113431	88965.7	116333	214107	139045	82821.9	142698	103675	77492.5	71196.3	105212	116413	113729	128255	100055	116413	113729	128255	100055	1.13667	0.628938	0	1.16349	0.400404	0	1.28184	0.324579	0	1.12772	0.678752	0	1.10172	0.675077	0	0.976944	0.92484	0
A0A0H2UHT5_RAT	A0A0H2UHT5	Ppm1g	Protein phosphatase 1G	39597.9	16573	27052.1	33418.8	32985.7	35710.1	21774.1	29239.7	19417.5	30113.3	13135.6	26055.9	37594	28093.6	15066	35404.5	44058.3	39358.3	28386.5	34466.8	29925.5	27250.9	23989	36334.9	29925.5	27250.9	23989	36334.9	0.749994	0.0503	0	0.823603	0.208017	0	0.66022	0.04482	-1	0.8803	0.561054	0	0.801624	0.346742	0	0.910626	0.598768	0
A0A0H2UHT6_RAT	A0A0H2UHT6	Rps18	40S ribosomal protein S18	233136	131358	142835	174605	209122	201558	108441	125417	139954	135642	159534	302797	258351	218800	60142.3	291712	172051	205468	161578	152003	178211	142202	199925	196562	178211	142202	199925	196562	0.723447	0.107028	0	0.906638	0.581125	0	1.01711	0.947219	0	1.40592	0.235587	0	1.12184	0.651902	0	0.797944	0.186541	0
A0A0H2UHU0_RAT	A0A0H2UHU0	Rps25	40S ribosomal protein S25	349341	315278	361811	385835	314441	384308	244892	220926	201209	210029	175087	345962	334164	262358	253497	467037	322582	295396	175063	180234	345341	252273	274214	288062	345341	252273	274214	288062	0.875758	0.588214	0	1.19884	0.331694	0	0.951925	0.828774	0	1.08697	0.644902	0	0.794037	0.068836	0	0.730503	0.034192	0
A0A0H2UHV9_RAT	A0A0H2UHV9	Copg2	Coatomer subunit gamma	25057.7	26972.9	19877.2	27081.5	24104.4	38838.2	27785	30161.6	32079.3	32634.6	29312	19384.4	24792.8	24354.6	30320.8	45848.9	40077.5	40848.6	35276.9	27786.7	24618.7	32299.8	25632.9	37967.7	24618.7	32299.8	25632.9	37967.7	0.850716	0.150128	0	0.648412	0.00383	-1	0.675124	0.009309	0	0.793595	0.038229	0	1.0412	0.678797	0	1.312	0.009439	0
A0A0H2UHW4_RAT	A0A0H2UHW4	Pcnp	PEST proteolytic signal-containing nuclear protein	23396.9	32167.4	20872.8	17810	0	12837.7	18921.7	19344.2	0	0	19290.6	29550.2	0	0	13197.2	27189.2	0	19346.7	15166.4	0	21780.5	14060.1	15810.2	14589	23561.7	17034.5	20679.4	20567.5	0.963746	0.91538	0	1.49294	0.198766	0	1.0837	0.840746	0	1.12447	0.724436	0	0.725887	0.275753	0	0.645537	0.078853	0
A0A0H2UHX1_RAT	A0A0H2UHX1	Rtn3	Reticulon	77118.8	94220.1	77014.9	129618	122122	65055.2	128697	96759.6	74638.2	64413.6	57372.1	80589.1	74667.2	91315.1	122057	60672.5	77857.3	78180.7	69555.5	97284.8	100019	85912.7	85200.2	76710.2	100019	85912.7	85200.2	76710.2	1.11997	0.518173	0	1.30385	0.102033	0	1.11068	0.510369	0	0.991706	0.966079	0	0.851842	0.364639	0	0.858967	0.416621	0
A0A0H2UHX3_RAT	A0A0H2UHX3	Rps4x	40S ribosomal protein S4	237149	320306	236050	315095	346482	296060	268374	275338	316694	318879	288328	306691	208640	198590	331604	281075	332863	351915	283272	273118	291016	295069	266771	304449	291016	295069	266771	304449	0.96919	0.633739	0	0.955879	0.642093	0	0.876242	0.260065	0	0.904097	0.352365	0	0.916686	0.50998	0	1.01392	0.875612	0
A0A0H2UHZ2_RAT	A0A0H2UHZ2	Nap1l4	Nucleosome assembly protein 1-like 4	86284.5	62980.6	70385.9	68610.6	65349.7	69754	73656.4	73489.9	67039.1	69368.9	67847.4	68316.4	74624.3	68720.9	46888	68814.7	72880.8	60218.2	62629.9	65859	70722.3	70661.6	65279.4	66080.5	70722.3	70661.6	65279.4	66080.5	1.06933	0.113128	0	1.07024	0.349052	0	0.987877	0.882713	0	0.923831	0.306608	0	0.923039	0.411354	0	0.999143	0.98907	0
A0A0H2UHZ4_RAT	A0A0H2UHZ4	Zranb2	Zinc finger Ran-binding domain-containing protein 2	6533.44	6277.65	0	9054.44	9043.17	15110.8	0	7023.13	9082.11	7187.74	9517.89	6269.13	0	0	6377.59	13969.9	0	4646.46	6600.46	5431.28	7812.51	10034.1	8950.95	6917.63	7727.18	9600.94	7388.21	7662.02	1.45051	0.226044	0	1.12936	0.652506	0	1.29393	0.412572	0	0.892052	0.626165	0	1.14572	0.499331	0	1.28436	0.2134	0
A0A0H2UHZ6_RAT	A0A0H2UHZ6	Puf60	Poly(U)-binding-splicing factor PUF60	102252	84288.6	82120.1	88631	97122.3	105801	83872.8	85301.3	66236.4	84461.6	61364.1	91322.8	89717.9	77547.5	49176.5	108101	99247.2	77234.2	72581.8	95210.4	90882.9	85134.6	73825.7	90475	90882.9	85134.6	73825.7	90475	0.940974	0.577474	0	1.00451	0.959274	0	0.81598	0.154397	0	0.867165	0.304165	0	0.812317	0.095424	0	0.936751	0.45657	0
A0A0H2UI08_RAT	A0A0H2UI08	Cd37	Tetraspanin	110386	41598.3	82810.9	78319.5	40178.9	89332.4	62700	54589.5	68385.4	63940.4	45405.5	77066.9	78866.2	74629.3	64185.6	57207	63603.5	50596.5	56077.2	57108.7	70658.7	67789.5	68030.7	56918.6	70658.7	67789.5	68030.7	56918.6	1.19099	0.116828	0	1.2414	0.338483	0	1.19523	0.127599	0	1.00356	0.978088	0	0.962808	0.862649	0	0.959395	0.848657	0
A0A0H2UI14_RAT	A0A0H2UI14	Fbxl20	F-box/LRR-repeat protein 20	9022.81	16329.5	10062.5	17257.6	14559.5	16132.1	13239.4	11859.6	18002.8	14028.1	13001.8	14699.5	12882	0	0	14644.6	11456.3	12014.2	15425.3	16874.8	13446.4	14652.4	12870	14083	13446.4	14652.4	13527.8	14083	1.04043	0.713209	0	0.954793	0.752648	0	0.913867	0.324133	0	0.878357	0.178226	0	0.957136	0.749194	0	1.08969	0.560063	0
A0A0H2UI20_RAT	A0A0H2UI20	Ctbp1	C-terminal-binding protein 1	45429.1	27455.2	41973.5	39295.8	37938.6	23461	23279.7	27471.7	34550.2	25877.1	32222.1	34784.1	32242.6	21571.8	32785.3	41510.9	54346.2	43149.4	35649.5	54709.4	38418.5	26927.9	30721.2	45873.1	38418.5	26927.9	30721.2	45873.1	0.587009	0.002195	-1	0.837495	0.160217	0	0.6697	0.008932	0	1.14087	0.2578	0	0.799647	0.078743	0	0.700911	0.013803	0
A0A0H2UI38_RAT	A0A0H2UI38	Rps19l2	Ribosomal protein S19-like2	167243	149654	207211	171682	200745	180258	185150	177607	141325	159378	139967	193955	207113	226662	147935	238809	240472	160423	157345	176978	179307	168744	183126	194805	179307	168744	183126	194805	0.866218	0.235216	0	0.920442	0.491555	0	0.940048	0.654298	0	1.08523	0.46439	0	1.0213	0.853405	0	0.941089	0.456241	0
A0A0U1RRS6_RAT	A0A0U1RRS6	Upf2	UPF2, regulator of nonsense mediated mRNA decay (Fragment)	481398	297679	270552	325746	614872	323643	256844	805540	231477	333780	436195	226269	351065	356430	823904	30165	314437	412884	618522	754350	398049	390257	438773	426072	398049	390257	438773	426072	0.915942	0.832501	0	0.934231	0.847816	0	1.02981	0.939276	0	1.12432	0.749535	0	1.10231	0.745385	0	0.980423	0.95152	0
A0A0U1RRT8_RAT	A0A0U1RRT8	2020-09-06	Septin 6	379797	316236	373875	328325	308682	358781	351531	284287	318918	326214	287388	315586	338243	324217	245272	419400	353542	353388	339519	396113	341383	327946	302141	372393	341383	327946	302141	372393	0.880647	0.057806	0	0.91673	0.181355	0	0.811352	0.013745	0	0.921313	0.256545	0	0.88505	0.114625	0	0.96064	0.518083	0
A0A0U1RRV5_RAT	A0A0U1RRV5	Cluh	Clustered mitochondria protein homolog	20189.3	14731.6	130266	157798	107053	73733.8	108792	15967.6	67340.5	58922.3	16420.8	98862.8	64518.9	82602	3821.57	85848.5	129516	123553	73550.4	83418.3	86007.5	64951.3	53245.2	99177.3	86007.5	64951.3	53245.2	99177.3	0.6549	0.10552	0	0.86721	0.68479	0	0.536869	0.067737	0	0.819772	0.635748	0	0.619076	0.370402	0	0.755181	0.537855	0
A0A0U1RRV7_RAT	A0A0U1RRV7	Srsf3	RCG61099, isoform CRA_b	895771	802586	911191	887861	906714	936714	827590	517081	777690	650459	758025	842383	681696	630607	340846	945290	868213	937047	827726	762550	880825	741907	650711	868165	880825	741907	650711	868165	0.854568	0.15452	0	1.01458	0.757797	0	0.749525	0.045618	0	0.87708	0.439275	0	0.738752	0.030384	0	0.842287	0.102365	0
A0A0U1RRW6_RAT	A0A0U1RRW6	Daglb	Sn1-specific diacylglycerol lipase beta (Fragment)	0	0	2494.96	3829.36	0	3671.41	4775.43	3603.94	0	3295.22	0	0	2331.99	0	0	0	0	0	3256.08	5563.37	5655.44	3667.03	4356.73	7338.3	3162.16	3836.5	2331.99	4409.72	0.499711	0.099516	0	0.770674	0.479286	0	0.593697	0.185591	0	1.18808	0.374227	0	0.77036	0.360888	0	0.648408	0.136332	0
A0A0U1RRY7_RAT	A0A0U1RRY7	Mnt	MAX network transcriptional repressor	6673	4216.9	2645.82	5609.26	6742.31	3870.29	3550.69	4895.61	3124.96	4073.07	3512.87	4348.78	0	0	0	5564.69	3631.2	4074.94	3443.68	0	5177.46	3902.93	6425.63	5540.63	5177.46	3902.93	3930.82	4178.63	0.704419	0.289115	0	0.934452	0.827571	0	1.15973	0.655159	0	1.64636	0.091775	0	1.24108	0.430243	0	0.75383	0.165481	0
A0A0U1RS25_RAT	A0A0U1RS25	Upf1	UPF1, RNA helicase and ATPase	115662	89173.8	97361.6	96556.9	95680.1	113468	97385.7	98738.1	87291.3	91142.9	80163.9	97992	103926	103331	48748.4	108929	106119	97370.2	92616	97948.6	98886.9	97605.2	86832.3	100596	98886.9	97605.2	86832.3	100596	0.970264	0.594424	0	0.983005	0.75797	0	0.863174	0.241202	0	0.889628	0.371074	0	0.878098	0.319308	0	0.987039	0.843973	0
A0A0U1RVI9_RAT	A0A0U1RVI9	rCG_34378	RCG34378, isoform CRA_h	203059	197877	200160	180869	156246	243761	172360	206914	168884	206133	136811	201616	201899	188620	161996	241962	226960	183984	191740	212894	187642	199610	178188	211508	187642	199610	178188	211508	0.943749	0.513203	0	0.887164	0.123605	0	0.842467	0.079611	0	0.892682	0.282912	0	0.949619	0.555599	0	1.06378	0.481708	0
A0A140TA89_RAT	A0A140TA89	Gatm	Glycine amidinotransferase, mitochondrial	9623.82	26417	41547.9	17847.1	0	27757.4	16435.4	16322.6	9847.43	17342.5	17580.1	0	0	0	0	19481.2	18179	20320.2	16402.9	0	20113.2	17541.1	9487.88	15750.6	23859	17541.1	17580.1	18595.8	1.11367	0.674224	0	1.27698	0.556229	0	0.602381	0.132995	0	0.540896	0.062083	0	0.471723	0.161461	0	0.872115	0.726132	0
A0A140TA99_RAT	A0A140TA99	Elob	Elongin-B	63818.7	44597.4	53412.9	66093.1	73958.7	61697	74649.7	90226.7	67089.8	78205.3	61390.1	77535.9	48137.7	60432.2	32067.7	50918	70620.7	51292	61060.8	91894.6	60376.2	74373.7	55912.7	65157.2	60376.2	74373.7	55912.7	65157.2	1.14145	0.338059	0	0.926623	0.616349	0	0.85812	0.414094	0	0.751781	0.074868	0	0.926073	0.638679	0	1.23184	0.083909	0
A0A140TAA4_RAT	A0A140TAA4	Pdcd6ip	Programmed cell death 6-interacting protein	230928	183543	226752	206614	206525	211857	196714	177271	182291	181618	172521	206535	234670	227069	178877	204351	209157	206479	173647	189333	210872	189950	203934	196594	210872	189950	203934	196594	0.966208	0.492863	0	1.07263	0.222725	0	1.03734	0.617611	0	1.07362	0.346873	0	0.967097	0.657394	0	0.900782	0.08417	0
A0A140TAB3_RAT	A0A140TAB3	Klc1	Kinesin light chain 1	44536.1	35728.5	37667.3	25237	24126.2	46854.1	37661.6	36206.3	25049.3	33639.3	22241.2	37089	33835.5	35985.6	34324.9	41385.4	39380.7	35675.3	36962.6	39938.3	33459	35882.1	32695.2	38668.5	33459	35882.1	32695.2	38668.5	0.927943	0.467918	0	0.865279	0.230115	0	0.845528	0.070982	0	0.911185	0.490725	0	0.977173	0.875195	0	1.07242	0.655268	0
A0A140TAB4_RAT	A0A140TAB4	H2afy	Core histone macro-H2A	772039	461571	621500	789316	520822	810573	678592	636095	575846	685604	620376	835597	945483	892130	495261	834327	555194	729084	627438	781665	633050	677342	757769	705542	633050	677342	757769	705542	0.960031	0.670294	0	0.897254	0.407458	0	1.07403	0.614557	0	1.11874	0.4174	0	1.19701	0.28123	0	1.06997	0.576367	0
A0A140TAB7_RAT	A0A140TAB7	Vamp5	Vesicle-associated membrane protein 5	0	13775	0	0	0	8395.39	0	0	6880.13	6235.87	9275.21	0	0	9676.27	0	0	0	0	6310.72	0	11339.8	8019.93	6272.79	6440.1	13775	7170.46	9475.74	6310.72	1.24531	0.464602	0	1.76081	0.065601	0	0.974021	0.931776	0	0.78215	0.419534	0	0.553167	0.058239	0	0.70724	0.20926	0
A0A140TAC3_RAT	A0A140TAC3	Epn1	Epsin-1	180486	115475	120511	166021	107543	177624	101637	12590.1	101337	99774.1	120958	153096	187837	98992.5	150232	171316	154503	104283	123510	109398	138007	98592.5	142223	132602	138007	98592.5	142223	132602	0.743523	0.277815	0	1.04076	0.790359	0	1.07256	0.64306	0	1.44253	0.186582	0	1.03055	0.846714	0	0.714401	0.225233	0
A0A140TAD1_RAT	A0A140TAD1	Nudt5	ADP-sugar pyrophosphatase	191595	252988	258972	231252	129902	231471	378696	370233	130974	247335	159764	155698	268244	214249	342007	244423	288574	146606	192752	231070	212942	271742	227992	220685	212942	271742	227992	220685	1.23136	0.357606	0	0.964914	0.824958	0	1.03311	0.867955	0	0.839004	0.474132	0	1.07068	0.732299	0	1.27613	0.292985	0
A0A140TAE0_RAT	A0A140TAE0	Mvp	Major vault protein	755452	658858	690335	535604	490662	667931	580028	528547	588517	558767	615552	733545	830367	749053	490735	655837	529220	472789	568098	603628	626182	584758	683850	565914	626182	584758	683850	565914	1.0333	0.641387	0	1.1065	0.331549	0	1.2084	0.116228	0	1.16946	0.157919	0	1.0921	0.475392	0	0.933847	0.468467	0
A0A140TAF0_RAT	A0A140TAF0	Tpm3	RCG62531, isoform CRA_g	714424	394924	672684	588300	390705	597048	591375	591380	518708	560147	422889	664423	712504	734735	665075	498243	508022	420032	427496	603800	552207	571732	639925	491519	552207	571732	639925	491519	1.16319	0.058633	0	1.12347	0.446793	0	1.30193	0.052063	0	1.11928	0.272414	0	1.15885	0.349034	0	1.03536	0.786653	0
A0A140TAG9_RAT	A0A140TAG9	Cdc37	Hsp90 co-chaperone Cdc37	95432.6	62545.2	81157.3	70723.7	60484.5	84120.2	73158.9	84095.2	71388	82870.9	49670.3	87727.2	65090.8	83730.6	65234.2	75265.9	75231.6	61111.3	65069.3	77669.1	74068.7	79126.7	70290.6	70869.4	74068.7	79126.7	70290.6	70869.4	1.11651	0.092095	0	1.04514	0.670312	0	0.991832	0.94168	0	0.88833	0.271926	0	0.948992	0.70068	0	1.06829	0.493571	0
A0A140TAH1_RAT	A0A140TAH1	Hgs	Hepatocyte growth factor-regulated tyrosine kinase substrate	81007	51876.2	87211.1	0	80503.2	67777.7	52202.7	0	35049.4	49118.8	0	65635	38625.4	47754	0	49053.5	90748.4	95290.7	52613.3	39526	61416.3	41812.8	31390.9	65446.4	75149.4	51037.1	50671.5	65446.4	0.638886	0.168693	0	0.938421	0.836637	0	0.479643	0.080606	0	0.750748	0.543965	0	0.511116	0.16422	0	0.68081	0.317571	0
A0A140TAH3_RAT	A0A140TAH3	Grwd1	Glutamate-rich WD repeat-containing protein 1	0	0	0	0	22908.1	31535.8	110473	0	35339.1	0	6522.66	54969.9	0	0	0	0	0	20772.6	28446.4	24251.8	8990.31	37533.7	19027.9	18742.8	22908.1	59116	30746.3	24490.3	2.00257	0.368368	0	0.479668	0.106458	0	1.01521	0.977754	0	0.506956	0.411332	0	2.11649	0.335737	0	4.1749	0.18454	0
A0A140TAH5_RAT	A0A140TAH5	Ap2m1	AP-2 complex subunit mu	169991	145965	184584	174073	190114	178153	179104	157471	175058	183822	171927	166420	179856	166488	198631	271460	182759	223326	181637	216642	172945	174722	176664	215165	172945	174722	176664	215165	0.812036	0.045241	0	0.803781	0.048345	0	0.821065	0.059171	0	1.01112	0.803014	0	1.0215	0.712134	0	1.01027	0.846574	0
A0A140TAI1_RAT	A0A140TAI1	Ubqln1	Ubiquilin 1, isoform CRA_a	118273	90426	107604	116001	100483	123505	96095.1	104487	83788.7	96705.2	95255.1	133755	107679	257443	139632	115075	107596	105284	90657.4	87292.4	106558	100916	146753	101181	106558	100916	146753	101181	0.997384	0.975643	0	1.05314	0.485112	0	1.4504	0.158852	0	1.4542	0.159928	0	1.37722	0.207415	0	0.947058	0.516507	0
A0A140TAI5_RAT	A0A140TAI5	Mtm1	Myotubularin	14199.4	12252.9	15873.5	10803.9	8371.21	17457.8	14250.5	9967.33	9399.92	15394.4	6661.11	13556.2	15434.5	11091	8059.71	11329.3	12458	12396	11653	15819.8	12300.2	13294	10960.5	12731.2	12300.2	13294	10960.5	12731.2	1.0442	0.756965	0	0.96614	0.785486	0	0.860914	0.360032	0	0.82447	0.332948	0	0.891086	0.540273	0	1.0808	0.638637	0
A0A140TAI6_RAT	A0A140TAI6	Rpl36	60S ribosomal protein L36	15728	13651.7	0	18601.1	62465.3	15646.2	17829.8	23648.8	28724.5	18127.8	70731.5	48687.7	18112.4	0	59586.6	14123	0	33612.6	25374.2	21775.9	22934.5	20795.4	41317.2	20084.7	27611.5	20795.4	49279.5	23721.4	1.03539	0.897772	0	1.14189	0.806387	0	2.05715	0.135243	0	1.98684	0.12784	0	1.80153	0.272894	0	0.906732	0.842885	0
A0A140TAI8_RAT	A0A140TAI8	Ahcyl1	S-adenosylhomocysteine hydrolase-like protein 1	93481	109799	136415	111625	100620	0	261593	120372	108198	91371.9	136168	81991.2	88783.2	100647	128277	100868	114260	125014	80987.4	117067	110388	117892	107173	107639	110388	145383	107173	107639	1.09525	0.811872	0	1.02554	0.802131	0	0.995669	0.972717	0	0.909081	0.806515	0	0.970878	0.810405	0	1.06798	0.86133	0
A0A140TAJ3_RAT	A0A140TAJ3	Fubp1	Far upstream element-binding protein 1	503918	358497	396944	410843	361015	463637	397739	391024	389800	403319	334115	409702	460049	392847	239342	392297	378424	370196	368939	421789	406243	409104	367211	386329	406243	409104	367211	386329	1.05895	0.216221	0	1.05155	0.499949	0	0.950514	0.637289	0	0.897599	0.328127	0	0.903919	0.421756	0	1.00704	0.92599	0
A0A140UHW6_RAT	A0A140UHW6	Trmt1	tRNA (guanine(26)-N(2))-dimethyltransferase	35007.3	23484.4	0	24905.8	21476.9	4748.19	20272.3	21969.9	26472.6	28069	32598.4	13720.5	32430.6	0	23567.2	0	7179.84	31003.8	35279.2	29117.8	23012.9	20306.4	22169.7	21377.5	26218.6	20306.4	25579.2	25645.2	0.949896	0.892631	0	1.0765	0.834867	0	1.03706	0.924492	0	1.09176	0.777988	0	0.963359	0.896444	0	0.88239	0.649515	0
A0A140UHW8_RAT	A0A140UHW8		Uncharacterized protein	34625.5	41235.1	0	0	0	23055.7	0	23435	15410.9	24400.5	0	0	0	0	0	0	0	14827	19406.9	0	19257.6	19344.7	5214.67	10888.2	37930.3	21575.5		17117	1.77666	0.062807	0	1.76866	0.343796	0	0.478927	0.079722	0	0.269566	0.000971	-1	0.270785	0.111477	0	1.00452	0.991893	0
A0A140UHX0_RAT	A0A140UHX0	Prkcd	Protein kinase C delta type	23675.8	21907.1	30122.2	18550.2	0	23633.4	16251.4	27272.8	26440.2	18705.4	25236.5	25277.2	27872.5	30175.8	21793.9	15964.7	0	27866.6	21600.5	9734.75	21696.5	22460.6	26071.2	17835.4	23563.8	22460.6	26071.2	18791.6	1.25933	0.260324	0	1.21648	0.37591	0	1.46176	0.044124	0	1.16075	0.198656	0	1.20163	0.183282	0	1.03522	0.828703	0
A0A140UHX6_RAT	A0A140UHX6	Sptb	Spectrin beta chain	423467	341556	626827	465329	610521	332119	631902	406278	288825	347911	295956	482879	526939	751577	751826	684368	752299	430976	286836	444154	493540	401407	561836	519727	493540	401407	561836	519727	0.772343	0.294508	0	0.949615	0.804414	0	1.08102	0.73954	0	1.39967	0.167786	0	1.13838	0.524324	0	0.813322	0.292544	0
A0A140UHX9_RAT	A0A140UHX9	Ccz1b	CCZ1 homolog B, vacuolar protein-trafficking and biogenesis-associated	52949.1	25254.2	28387.6	7922.26	48188	54214.3	31155.6	47644.2	25716.5	20979.2	18296.1	33448.4	25498	43861.7	58357.6	42018.6	30311.8	0	13460.6	25803.5	32540.2	35942	35892.4	23622.5	32540.2	35942	35892.4	27898.6	1.52151	0.206462	0	1.37751	0.41178	0	1.51942	0.22908	0	0.99862	0.995972	0	1.10302	0.764044	0	1.10454	0.751813	0
A0A1B0GWP9_RAT	A0A1B0GWP9	LOC103689977	Caspase-6 (Fragment)	7047.75	8539.31	2204.87	11399.3	8471.56	13531.2	0	11812.8	13705.1	15635.7	11618.6	0	5922.32	0	0	8382.48	6163.02	20756.8	16706.7	16461.1	7532.56	12160	8657.21	13694	7532.56	13671.2	8770.44	13694	0.887976	0.644296	0	0.550063	0.085242	0	0.63219	0.148754	0	0.711944	0.156254	0	1.14931	0.61549	0	1.61432	0.070525	0
A0A1B0GWQ7_RAT	A0A1B0GWQ7	Tsn	Translin	84462.1	86439.4	93852	96181.5	77062.7	105574	86494.2	74560	80217.8	86873	73886.8	70382	77921.4	77944.2	64635.3	76586.3	89271.5	86362.2	86601.1	100006	87599.5	86743.9	72954	87765.4	87599.5	86743.9	72954	87765.4	0.98836	0.877646	0	0.99811	0.974731	0	0.831238	0.011109	0	0.841027	0.044612	0	0.832812	0.008744	0	0.990232	0.894446	0
A0A1B0GWW0_RAT	A0A1B0GWW0	Ube3c	Ubiquitin protein ligase E3C (Fragment)	36369.4	20443	0	0	0	0	0	33694.9	9184.47	14419.9	0	0	0	0	21483.9	0	0	0	20152.4	0	17749.8	13699.8	9575.55	9547.33	28406.2	19099.8	21483.9	20152.4	1.43493	0.510595	0	1.85914	0.205489	0	1.00296	0.995012	0	0.698957	0.523848	0	0.539474	0.217799	0	0.771827	0.598512	0
A0A1W2Q5Z6_RAT	A0A1W2Q5Z6	Tax1bp3	Tax1-binding protein 3	100467	76122.8	87265.7	75756.8	0	92548.6	72531.4	83081.5	78614.4	71576	57391.6	83718.1	94963.5	90092.1	68372.1	71670.9	92022	21211.7	72042.6	89492.8	68904	79670.4	78907.5	69288	84903	79670.4	78907.5	69288	1.14984	0.457921	0	0.994457	0.985823	0	1.13883	0.526895	0	0.990424	0.926231	0	1.14518	0.594358	0	1.15625	0.545659	0
A0A1W2Q627_RAT	A0A1W2Q627	Eif4e	Eukaryotic translation initiation factor 4E	20244.7	39642.3	26571.3	31238.4	38881	29690.2	39666.1	33201.5	31462.7	31895.4	28582.5	18727.1	27891.9	24027	16676.1	48933.5	26307.8	31106.7	29471.6	37201.9	31315.5	33183.2	23180.9	34604.3	31315.5	33183.2	23180.9	34604.3	0.958932	0.752245	0	0.904961	0.561987	0	0.669886	0.039748	0	0.698575	0.00936	0	0.740237	0.101178	0	1.05964	0.658148	0
A0A1W2Q680_RAT	A0A1W2Q680	Gar1	H/ACA ribonucleoprotein complex subunit (Fragment)	103816	40993.6	127535	108102	0	121300	0	161885	55932.1	99436.5	46763.4	215636	296725	146808	63749.4	57609.6	109797	113540	57036.3	0	78982.2	89695.7	153936	68724.2	95111.5	109638	153936	84495.8	1.30515	0.542522	0	1.14926	0.736713	0	2.23991	0.132596	0	1.71621	0.265836	0	1.949	0.184558	0	1.13564	0.761322	0
A0A1W2Q690_RAT	A0A1W2Q690	Polr2e	DNA-directed RNA polymerases I, II, and III subunit RPABC1	111517	26385.5	10836.3	21944.4	0	92070.9	0	67064.8	42257.6	41748	48637.8	64902.8	130562	105264	56570.5	16014.7	5983.11	75046.7	24536.9	12213.9	35373.7	49748.7	81187.3	26759	42670.8	60785.3	81187.3	26759	1.85913	0.261896	0	1.32194	0.718085	0	3.03401	0.026491	1	1.63195	0.178919	0	2.29513	0.103775	0	1.40637	0.568277	0
A0A1W2Q6F8_RAT	A0A1W2Q6F8	Ndufa10l1	NADH dehydrogenase [ubiquinone] 1 alpha subcomplex subunit 10, mitochondrial	26503	29154.5	40677	28383.3	20131.3	20204.6	11317.7	15386.2	25633.1	13988.6	21615	29050.9	16787.1	15870.2	22877.1	28486.4	9606.66	87973.1	30441.2	18200.5	28969.8	17306.1	21240.1	34941.6	28969.8	17306.1	21240.1	34941.6	0.495286	0.243548	0	0.829093	0.684614	0	0.607873	0.355755	0	1.22732	0.289714	0	0.733178	0.09526	0	0.597382	0.023615	-1
A0A1W2Q6L2_RAT	A0A1W2Q6L2	Gm45713	Predicted gene 45713	126804	73258.5	70419.7	88686.5	56759.7	79547.4	73114.9	88220.2	97385.8	100616	69690.9	152617	87093	74858	89735.5	100964	82736.5	49076.8	63668	94817.7	83185.7	87776.9	94798.8	78252.6	83185.7	87776.9	94798.8	78252.6	1.12171	0.411261	0	1.06304	0.757508	0	1.21145	0.379557	0	1.08	0.668614	0	1.1396	0.56141	0	1.05519	0.73505	0
A0JN29_RAT	A0JN29	Lnpk	Limb and neural patterns	61000.5	51270.8	65548.7	0	31828.3	58814.1	49475.9	56759.8	49152.1	54788.1	36906.3	45205.5	46512.5	48297.9	44181.3	30355.4	70808	28437.3	39279.1	55425.8	42872.8	53798	44220.7	44861.1	52412.1	53798	44220.7	44861.1	1.19921	0.311934	0	0.955679	0.888691	0	0.985724	0.940277	0	0.821977	0.008326	0	1.03144	0.90824	0	1.25483	0.363069	0
A0JN30_RAT	A0JN30	Cnpy2	Canopy 2 homolog (Zebrafish)	153890	174872	151871	131991	132357	149073	147100	122053	121626	137011	113986	138986	120533	121261	117289	128076	161065	150780	139495	155685	148996	135373	122411	147020	148996	135373	122411	147020	0.920775	0.20081	0	1.01344	0.847153	0	0.832613	0.010069	0	0.904253	0.114484	0	0.821572	0.018948	0	0.908564	0.206272	0
OLA1_RAT	A0JPJ7	Ola1	Obg-like ATPase 1	108920	121432	130019	126138	81072.6	132056	113178	90271.6	118203	72883.8	52570.3	101671	132281	209558	121174	140890	124724	84853	119420	117754	113516	105319	123451	117528	113516	105319	123451	117528	0.896113	0.406833	0	0.965864	0.760558	0	1.05039	0.832348	0	1.17216	0.52941	0	1.08752	0.722317	0	0.927784	0.567923	0
EIF3J_RAT	A0JPM9	Eif3j	Eukaryotic translation initiation factor 3 subunit J	106773	106145	120608	104606	131591	105876	116610	107386	118763	120592	97119.6	105102	109545	67211.8	167161	94961.1	84409.5	90600.4	104066	106280	113945	113845	109228	96063.4	113945	113845	109228	96063.4	1.18511	0.008144	0	1.18614	0.02794	0	1.13704	0.454907	0	0.959443	0.787138	0	0.958606	0.789541	0	0.999128	0.987353	0
NC2A_RAT	A0JPP1	Drap1	Dr1-associated corepressor	121321	64067.7	95029.6	106226	70246	111632	89397.5	44857.5	101762	81095.8	101543	54206.7	98772.9	88688.1	105619	126183	97566.9	103929	91212.4	69091.4	91378	85748.9	89765.9	97596.4	91378	85748.9	89765.9	97596.4	0.878607	0.444685	0	0.936284	0.673049	0	0.919766	0.567373	0	1.04685	0.792695	0	0.982358	0.912698	0	0.938398	0.729903	0
A0SXU1_RAT	A0SXU1	Bloc1s2	BLOC1S2 isoform	111308	83146.3	73500.3	56161.4	61893.7	67108.4	73137.9	88188.5	80073.1	72944.6	70296.1	103430	92343.1	79922.7	47801.9	52052.8	44766.6	51988.3	57075	76924.9	77202	76290.5	78758.7	56561.5	77202	76290.5	78758.7	56561.5	1.34881	0.016697	0	1.36492	0.10119	0	1.39244	0.0783	0	1.03235	0.815098	0	1.02016	0.911864	0	0.988193	0.932115	0
A1A5L1_RAT	A1A5L1	Blmh	Bleomycin hydrolase	157314	162906	182277	122039	80352.9	176785	258624	176296	95951	173586	60629.4	173822	169767	193319	204603	193114	193387	68661.7	118111	192622	140978	176248	160428	153179	140978	176248	160428	153179	1.1506	0.543047	0	0.920343	0.707073	0	1.04732	0.846838	0	0.910239	0.675329	0	1.13797	0.553127	0	1.25019	0.294	0
A1A5Q1_RAT	A1A5Q1	Parp9	Poly [ADP-ribose] polymerase	0	0	41589.2	11741	0	0	0	0	9575.96	16722.2	16499.5	0	0	17580.3	10930.6	0	0	0	11543.7	18869.1	15119.7	10466.7	11813.3	11591.9	26665.1	13149.1	15003.5	15206.4	0.902938	0.720072	0	1.30434	0.635908	0	1.0191	0.949623	0	1.12865	0.64396	0	0.781316	0.652822	0	0.692258	0.519633	0
PRP6_RAT	A1A5S1	Prpf6	Pre-mRNA-processing factor 6	48290.4	39140.7	37867.6	35728.3	22403.2	53379.3	36798.7	41913.6	34020.5	46984.5	35768.1	34535.7	44705.2	40541.4	15031	49212.4	32916.1	26857.9	33070.9	54621.8	36686	42619.3	34116.3	39335.8	36686	42619.3	34116.3	39335.8	1.08347	0.619948	0	0.932637	0.705373	0	0.867308	0.499228	0	0.800488	0.206101	0	0.929952	0.706589	0	1.16173	0.306512	0
ARP5L_RAT	A1L108	Arpc5l	Actin-related protein 2/3 complex subunit 5-like protein	497027	495928	531223	484805	464188	520660	510488	323465	488582	397584	430864	488196	437850	365799	329553	525640	486419	542563	477320	414829	494634	448156	410452	489354	494634	448156	410452	489354	0.915811	0.376603	0	1.01079	0.836231	0	0.838763	0.058521	0	0.915869	0.447834	0	0.829809	0.023313	0	0.906035	0.273479	0
A1L1J8_RAT	A1L1J8	Rab5b	RAB5B, member RAS oncogene family	44108.1	51076	42873.6	54002.3	61076.6	57570.6	48945.5	49292.9	59741.2	47228.7	48161.5	47943.1	47085.8	48294	45969	44579.4	45249.5	71282.2	58403.1	53215	50627.3	52555.8	47490.7	54545.8	50627.3	52555.8	47490.7	54545.8	0.963516	0.728204	0	0.928161	0.528055	0	0.870656	0.190369	0	0.903624	0.084735	0	0.938044	0.379253	0	1.03809	0.658088	0
LMF2_RAT	A1L1J9	Lmf2	Lipase maturation factor 2	50610.4	49644.3	48054	49604.1	40726.2	58157.8	45399	39242.3	53232.9	44563.8	31097.3	54065.3	55602.5	47025.8	28099.9	49774.9	51708.1	56613	50121.8	54615.5	47727.8	48119.2	43178.2	52566.6	47727.8	48119.2	43178.2	52566.6	0.915393	0.2531	0	0.907949	0.062094	0	0.821399	0.150183	0	0.897318	0.479283	0	0.904675	0.471704	0	1.0082	0.920727	0
TOLIP_RAT	A2RUW1	Tollip	Toll-interacting protein	56992.1	52325.4	58158.6	48727.7	74963.9	67393.8	55926	43498.7	46204.9	45534.1	45459.9	43342.2	54823.8	51041.9	48045.5	60563.7	60551.6	64195.7	47697.7	73439	58233.6	51711.5	48542.6	61289.5	58233.6	51711.5	48542.6	61289.5	0.843725	0.154357	0	0.950139	0.630865	0	0.792022	0.024399	0	0.938721	0.536729	0	0.833586	0.085733	0	0.888002	0.334396	0
A2VD09_RAT	A2VD09	Abi1	Abi1 protein	63868.8	26853.5	44855.3	34031.7	32897	35922.6	28402.7	35973.4	36043	35056.8	33223	46218.2	47610.5	41960.3	39578.9	29400.6	39685.3	34207.7	25566.8	32893.5	40501.3	34279.7	41718.2	32350.8	40501.3	34279.7	41718.2	32350.8	1.05962	0.509434	0	1.25194	0.273986	0	1.28956	0.027854	0	1.21699	0.036348	0	1.03005	0.866488	0	0.846386	0.379498	0
A3RLA8_RAT	A3RLA8	Fcgr2b	Fc fragment of IgG receptor IIb	42543.7	43188.5	28441.1	16282	0	28282	20859	28313.8	26868.9	38781.5	31247.7	43205.4	52373.8	37853.4	41655.5	21495.1	12109.3	10871.3	22411.4	25542.7	28078.3	28621	41267.1	18486	32613.8	28621	41267.1	18486	1.54826	0.039361	1	1.5189	0.227845	0	2.23235	0.001029	1	1.44185	0.022965	0	1.46972	0.119524	0	1.01933	0.942749	0
PDS5A_RAT	A4L9P7	Pds5a	Sister chromatid cohesion protein PDS5 homolog A	25542.5	36844.6	0	44191.4	32069	34505	13246.9	43395	42242.2	49728.6	25783	19876.6	0	0	23229.8	31162.1	19641.3	25726.7	41335.3	42820.5	28913.1	36623.6	17263.3	32137.2	34661.9	36623.6	22963.1	32137.2	1.1396	0.577944	0	0.899678	0.693338	0	0.537174	0.032329	-1	0.47137	0.029116	-1	0.597074	0.156712	0	1.26668	0.420149	0
NCF2_RAT	A7E3N2	Ncf2	Neutrophil cytosol factor 2	33345.2	30196.2	55929.9	14011.7	14266.8	25991.9	29500	29373.3	31882.3	24030.7	27523.3	29864.7	24045.4	0	38947.7	23799.4	32807.7	19486.1	19910.2	11208.2	29550	28155.6	25208.6	21442.3	29550	28155.6	30095.3	21442.3	1.31309	0.112962	0	1.37811	0.365939	0	1.17565	0.578214	0	0.895331	0.615982	0	0.853085	0.658075	0	0.952815	0.863006	0
A7UAK3_RAT	A7UAK3	Pfkfb3	6-phosphofructo-2-kinase/fructose-2, 6-biphosphatase 3 splice variant	7123.26	18455.2	12380.6	0	12008	24607.5	12243.9	17306.5	17261.4	20785.4	27039	5429.78	5189.92	22095.3	22358.7	16251.5	11094.8	13478.7	14389.8	19314.9	10870.4	18440.9	16422.5	14905.9	12491.8	18440.9	16422.5	14905.9	1.23715	0.191343	0	0.729266	0.185569	0	1.10174	0.76122	0	0.890548	0.700319	0	1.51076	0.318286	0	1.69644	0.044321	1
A8QIC3_RAT	A8QIC3	Dnajc9	DnaJ (Hsp40) homolog, subfamily C, member 9 (Predicted)	48261.8	29137.4	34688.7	32340.3	39421.4	42165.2	33632	45404.6	32306.9	34280.4	34303.3	50647.5	33812.8	36296.8	25543.8	58809.9	37411.8	30619	34872.7	52585.8	36769.9	37557.8	36120.8	42859.8	36769.9	37557.8	36120.8	42859.8	0.876294	0.405391	0	0.857911	0.367633	0	0.842767	0.350468	0	0.96174	0.774009	0	0.982347	0.904791	0	1.02143	0.856871	0
A9CMB8_RAT	A9CMB8	Mcm6	DNA helicase	52474.1	34467.6	23811.9	46980.9	53805.9	59004.5	36196.7	73225.3	47671.3	54871.7	21967.8	59508.7	27341.9	29689.9	24857.8	58790.5	60100.6	49040.2	57302.3	43637.9	42308.1	54193.9	32673.2	53774.3	42308.1	54193.9	32673.2	53774.3	1.0078	0.953072	0	0.786771	0.119175	0	0.607599	0.023201	-1	0.602895	0.047096	-1	0.772269	0.31196	0	1.28093	0.195083	0
H2AJ_RAT	A9UMV8	H2afj	Histone H2A.J	34108456	22603652	27846956	33017300	28504054	36499664	28653230	27049432	25724156	25601662	22435890	35201748	34176256	31238196	19963210	37778268	27520094	25587054	26198546	22366998	2.92161e+07	2.87056e+07	28603060	27890192	2.92161e+07	2.87056e+07	28603060	27890192	1.02924	0.81139	0	1.04754	0.700474	0	1.02556	0.865214	0	0.996427	0.978659	0	0.979018	0.873636	0	0.982528	0.863975	0
A9UMW3_RAT	A9UMW3	Ahsp	Alpha hemoglobin-stabilizing protein	553288	252632	426918	274761	269287	422457	424457	531331	240705	420042	36197	500493	242086	358371	124408	727454	470193	259363	296120	531298	355377	407798	252311	456886	355377	407798	252311	456886	0.892561	0.625946	0	0.777825	0.353615	0	0.552241	0.121955	0	0.618715	0.139691	0	0.709981	0.338206	0	1.14751	0.504533	0
B0BMS8_RAT	B0BMS8	Myl9	Myl9 protein	507360	604312	516485	526378	515707	451334	573791	529158	624070	572123	596479	551036	471654	552191	886222	413089	650944	551413	563970	661200	534048	550095	611517	568123	534048	550095	611517	568123	0.968267	0.743342	0	0.940022	0.498513	0	1.07638	0.62083	0	1.11166	0.449112	0	1.14506	0.32422	0	1.03005	0.64917	0
B0BMT9_RAT	B0BMT9	Sqor	Sqrdl protein	26963.5	61950.9	67598.4	36178.5	28706.6	33852.3	62467	32736	57540.7	52972	28297.7	34871.3	32057.4	109521	63485.6	26839.9	42054.8	5552.7	33890.8	34810.8	44279.6	47913.6	53646.6	28629.8	44279.6	47913.6	53646.6	28629.8	1.67356	0.059217	0	1.54663	0.17797	0	1.8738	0.168526	0	1.11965	0.737053	0	1.21154	0.607571	0	1.08207	0.739167	0
B0BMW0_RAT	B0BMW0	Rab14	RAB14, member RAS oncogene family	111089	93932.9	120453	106270	104263	119798	108208	98539.9	99419.5	98151.9	82466.6	92768.9	121588	124261	105421	102646	109391	110656	97266.2	109828	107201	104824	105301	105957	107201	104824	105301	105957	0.989299	0.823535	0	1.01174	0.811906	0	0.993806	0.940217	0	1.00456	0.959382	0	0.982273	0.840901	0	0.977818	0.703235	0
B0BMW2_RAT	B0BMW2	Hsd17b10	3-hydroxyacyl-CoA dehydrogenase type-2	326172	220763	293076	268514	249328	317836	231464	253632	233721	267310	191949	274723	308551	265615	274136	279663	284996	307473	250038	276160	271571	260793	262995	279666	271571	260793	262995	279666	0.932514	0.330324	0	0.971054	0.70013	0	0.940389	0.456574	0	1.00844	0.931514	0	0.968421	0.753471	0	0.960312	0.664609	0
B0BMY6_RAT	B0BMY6	Otulin	LOC64038 protein	72053.5	85408	120208	112788	30564.8	73408	50081.9	60250.9	84426.5	118919	44266	106989	127054	74221.5	114651	79654.2	87383.6	69625.3	66077.6	132657	84204.5	77417.3	93436.3	87079.5	84204.5	77417.3	93436.3	87079.5	0.889042	0.583067	0	0.966984	0.889376	0	1.073	0.750001	0	1.20692	0.428536	0	1.10963	0.685959	0	0.919397	0.7426	0
B0BMY7_RAT	B0BMY7	Twf2	Protein tyrosine kinase 9-like (A6-related protein) (Predicted), isoform CRA_b	172377	190558	140823	153124	174783	173492	132776	139063	115627	152167	201382	160614	138499	135785	134423	126641	103945	201341	168332	70237.6	166333	142625	154141	134100	166333	142625	154141	134100	1.06358	0.743041	0	1.24037	0.229129	0	1.14945	0.470189	0	1.08074	0.492455	0	0.926699	0.452321	0	0.857468	0.106636	0
PFD2_RAT	B0BN18	Pfdn2	Prefoldin subunit 2	58331.1	61324.4	61794.4	56044.6	47713.6	68957	56342.6	56712.2	62398.1	68277.8	78256.2	63581.1	61775.1	60155.7	39340.4	68029.8	40397.6	47274.3	56661.6	60684.6	57041.6	62537.5	60621.7	54609.6	57041.6	62537.5	60621.7	54609.6	1.14518	0.19341	0	1.04453	0.670721	0	1.11009	0.468988	0	0.969365	0.784828	0	1.06276	0.608994	0	1.09635	0.178046	0
B0BN46_RAT	B0BN46	Grhpr	Glyoxylate and hydroxypyruvate reductase	20988.4	14923.9	14030.5	4555.1	16586.2	12285.5	10119.4	18502.5	12999.4	14516.2	28606.5	20064.9	14703.8	7118.14	23288.1	14371.6	13059.1	14964.3	20463.3	12382.4	14216.8	13684.6	18756.3	15048.1	14216.8	13684.6	18756.3	15048.1	0.90939	0.514365	0	0.944758	0.79218	0	1.24642	0.375281	0	1.37061	0.233808	0	1.3193	0.34899	0	0.962564	0.865214	0
B0BN55_RAT	B0BN55	Urod	Uroporphyrinogen decarboxylase	78544.6	53150.9	119581	93091.2	91708.3	86159	91715.4	103581	49663.2	82416.4	37419	55888.4	101313	92336.5	34075.3	142978	126374	124878	94342.9	108826	87215.1	82707	64206.4	119480	87215.1	82707	64206.4	119480	0.692226	0.016942	0	0.729957	0.045366	0	0.537383	0.009145	-1	0.776311	0.296295	0	0.736184	0.22761	0	0.94831	0.756844	0
B0BN63_RAT	B0BN63	Ahsa1	Activator of Hsp90 ATPase activity 1	217938	187056	187325	181965	203476	194633	169740	154743	185000	175706	176886	226474	181871	159074	112428	228271	209735	190730	196513	182818	195552	175964	171347	201613	195552	175964	171347	201613	0.872782	0.039994	0	0.969936	0.57603	0	0.849878	0.170457	0	0.973758	0.820105	0	0.87622	0.252097	0	0.899834	0.073323	0
B0BN65_RAT	B0BN65	Fam49a	Family with sequence similarity 49, member A	25323.1	50911.2	52499.9	49595.7	35012.4	52636.2	46889.8	37552.4	30928.5	46326.4	27408.7	33116.8	46283.1	49706.4	43723.5	41738.3	62816.2	48894.9	51563.8	55204.3	42668.4	42866.7	40047.7	52043.5	42668.4	42866.7	40047.7	52043.5	0.82367	0.114437	0	0.819861	0.179993	0	0.769504	0.059202	0	0.934238	0.633697	0	0.938579	0.710093	0	1.00465	0.976709	0
B0BN81_RAT	B0BN81	Rps5	40S ribosomal protein S5	217844	231461	411434	276275	243314	226134	413892	297796	222038	292343	192784	249372	266073	275749	394289	274854	450473	236315	251718	303966	276065	290441	275653	303465	276065	290441	275653	303465	0.957081	0.807928	0	0.90971	0.613554	0	0.908353	0.598043	0	0.949087	0.7653	0	0.998508	0.993393	0	1.05207	0.778634	0
PSD13_RAT	B0BN93	Psmd13	26S proteasome non-ATPase regulatory subunit 13	34476.5	36971.2	41031.9	48637.2	37867.9	38858.6	44966	57666.3	36777	53845.6	32359.9	30810.5	40106.8	49712	36616.7	36200.5	39371.2	52543.5	56640.5	47623.8	39797	46422.7	37921.2	46475.9	39797	46422.7	37921.2	46475.9	0.998856	0.992679	0	0.856292	0.181791	0	0.815932	0.133368	0	0.816867	0.14708	0	0.952866	0.664281	0	1.16649	0.201602	0
B0BN99_RAT	B0BN99	Hmgb3	Hmgb3 protein	181815	94307.6	94921.2	57254.7	15520.9	136322	152481	54586	52398.9	51954.4	34369.9	161273	99405.5	7386.11	20645.2	9100.26	89462.2	31248.6	27249.5	62092.8	88763.9	89548.5	64616	43830.7	88763.9	89548.5	64616	43830.7	2.04306	0.124763	0	2.02516	0.18443	0	1.47422	0.536619	0	0.721576	0.515342	0	0.727953	0.561333	0	1.00884	0.982924	0
COTL1_RAT	B0BNA5	Cotl1	Coactosin-like protein	2.95781e+06	2.83016e+06	3.21967e+06	2967907	2884041	2.50712e+06	2323312	1756774	2.56221e+06	2.20052e+06	3.30152e+06	3.20337e+06	2378796	2.15583e+06	2.31794e+06	3217340	2.2776e+06	2.69474e+06	2516406	2202228	2.97192e+06	2.26999e+06	2.67149e+06	2.58166e+06	2.97192e+06	2.26999e+06	2.67149e+06	2.58166e+06	0.879274	0.214789	0	1.15116	0.078136	0	1.03479	0.773092	0	1.17687	0.189635	0	0.898911	0.263102	0	0.763813	0.002197	0
EIF3I_RAT	B0BNA7	Eif3i	Eukaryotic translation initiation factor 3 subunit I	48648.4	35513.9	42875.7	28051.3	31102.1	42628.3	38409	47995.6	33926.5	36443.1	25538.5	45102.3	46259.3	36315.7	40875.8	49005.6	41606.1	30795.5	33139.1	39773.4	37238.3	39880.5	38818.3	38863.9	37238.3	39880.5	38818.3	38863.9	1.02616	0.809231	0	0.958171	0.752486	0	0.998827	0.99288	0	0.973366	0.819235	0	1.04243	0.774542	0	1.07095	0.575514	0
B0BNB5_RAT	B0BNB5	Nup43	LOC683983 protein	74749.8	45418.2	64776.8	111902	93786.6	87653.6	120442	67749	53292.3	80406.7	41976.3	115965	73091.7	102164	40299.1	85835	114129	60354.3	60790.4	84449.7	78126.7	81908.7	74699.2	81111.6	78126.7	81908.7	74699.2	81111.6	1.00983	0.958954	0	0.9632	0.849086	0	0.920943	0.73477	0	0.911981	0.714852	0	0.956129	0.862631	0	1.04841	0.820194	0
B0BNB9_RAT	B0BNB9	Htra2	HtrA serine peptidase 2	69120	29778.1	57094.2	51498.9	0	43036.1	55647.9	55721.4	47989.3	31428.8	27686.5	69853.8	44203.6	0	18971.5	83409.5	31293.8	0	60826.4	42644.5	42791	46764.7	34039.7	45092.4	51872.8	46764.7	40178.8	54543.6	1.03709	0.905821	0	0.948964	0.895876	0	0.754888	0.527394	0	0.727892	0.302453	0	0.795486	0.584503	0	1.09286	0.748724	0
ENPP6_RAT	B0BND0	Enpp6	Ectonucleotide pyrophosphatase/phosphodiesterase family member 6	495.1	0	0	0	0	2731.54	0	0	5711.44	3002.26	28197.7	0	7750.74	0	3908.42	0	0	0	9536.25	0	4614.57	4335.57	10845.1	7307.36	495.1	3815.08	13285.6	9536.25	0.593316	0.055037	0	0.631496	0.141818	0	1.48413	0.458486	0	2.50142	0.187774	0	2.35019	0.215	0	0.939541	0.86505	0
B0BNE3_RAT	B0BNE3	Trappc5	Trafficking protein particle complex subunit 5	0	36350.5	15323.8	43365.8	0	51332.4	26057.7	25344.8	0	0	0	23474.8	0	28959.2	0	0	38752.6	39610.6	46129.3	0	21893.6	22455.1	13690.9	28270.8	31680	34245	26217	41497.5	0.794286	0.63798	0	0.774425	0.584484	0	0.484277	0.172673	0	0.609702	0.409702	0	0.625338	0.400456	0	1.02565	0.962217	0
ESTD_RAT	B0BNE5	Esd	S-formylglutathione hydrolase	57240	117059	97293.7	112222	131054	132376	130748	81728	93134.1	111443	128448	43871.8	72345.2	32506.8	292409	55652	43401.2	156280	137640	116342	102974	109886	113916	101863	102974	109886	113916	101863	1.07876	0.751886	0	1.0109	0.966577	0	1.11833	0.824507	0	1.03668	0.936019	0	1.10626	0.82977	0	1.06712	0.679855	0
B0BNE6_RAT	B0BNE6	Ndufs8	NADH dehydrogenase (Ubiquinone) Fe-S protein 8 (Predicted), isoform CRA_a	33494.9	46326.6	0	51761	44373.3	67173.7	31940.2	31214.4	49330	15875	39594.9	0	46801.7	43076.1	26974.2	76599	33184.8	57349.1	40857.1	34788.9	38155.6	39106.6	31935.6	48555.8	43989	39106.6	39111.7	48555.8	0.805396	0.454813	0	0.785809	0.350993	0	0.65771	0.18312	0	0.816629	0.561132	0	0.836984	0.561498	0	1.02493	0.932981	0
B0BNF6_RAT	B0BNF6	2020-03-05	Membrane-associated ring finger (C3HC4) 5	0	2913.93	0	0	0	10083.1	0	0	8161.03	5531.93	4976.75	1399.11	0	3538.23	0	0	0	13317.1	0	10559.1	7092.94	7753.69	4606.65	9927.07	2913.93	7925.36	3304.7	11938.1	0.781065	0.304574	0	0.714505	0.258532	0	0.464049	0.036834	-1	0.594123	0.085294	0	0.649469	0.253041	0	1.09316	0.732266	0
B0BNG3_RAT	B0BNG3	Lman2	Lectin, mannose-binding 2	133392	120500	117581	123695	128438	107006	95971.4	94671.7	138434	107550	121232	145611	132847	121835	147095	139047	102235	128482	128377	118509	124721	108727	133724	123330	124721	108727	133724	123330	0.88159	0.18372	0	1.01128	0.843147	0	1.08428	0.247051	0	1.22991	0.032193	0	1.07218	0.186648	0	0.871759	0.092865	0
B0BNG7_RAT	B0BNG7	Nudt16l1	Nudix hydrolase 16-like 1	41800.9	32719.5	63728.8	34346.4	29459.2	52799.1	43446.4	35550.9	31146.5	45384.7	29137.4	32089.8	34274.9	34514.1	18152.5	49895.3	38502.7	39439.7	43451.1	51807.7	40410.9	41665.5	29633.7	44619.3	40410.9	41665.5	29633.7	44619.3	0.933801	0.543779	0	0.905683	0.549352	0	0.664146	0.006067	-1	0.711229	0.038379	0	0.73331	0.15555	0	1.03105	0.866867	0
B0BNJ1_RAT	B0BNJ1	Sri	LOC683667 protein	529723	550330	662600	560222	608868	613970	518095	386609	540964	409419	657033	521723	492481	506221	572287	689226	572772	668012	503911	497162	582349	493811	549949	586217	582349	493811	549949	586217	0.84237	0.151825	0	0.993402	0.936025	0	0.938133	0.489599	0	1.11368	0.31081	0	0.944364	0.422671	0	0.847965	0.106136	0
B0BNJ4_RAT	B0BNJ4	Ethe1	ETHE1, persulfide dioxygenase	72918.6	87885.8	101599	69389.8	93299.1	96763.4	63967.7	66716.5	66029.2	75547.7	47227.8	81239.3	111183	92730.4	67848.2	76909.7	97084.7	82436.5	63587.3	91023.3	85018.4	73804.9	80045.8	82208.3	85018.4	73804.9	80045.8	82208.3	0.897779	0.346457	0	1.03418	0.747007	0	0.973695	0.864936	0	1.08456	0.629417	0	0.941511	0.700042	0	0.868105	0.228644	0
B0BNK1_RAT	B0BNK1	Rab5c	RAB5C, member RAS oncogene family	197612	183006	158241	209877	206054	198735	202876	203676	219227	235254	184840	183070	191571	206481	240383	178238	171080	205439	218024	250612	190958	211954	201269	204679	190958	211954	201269	204679	1.03554	0.658881	0	0.932965	0.446709	0	0.983342	0.853232	0	0.94959	0.420991	0	1.054	0.487573	0	1.10995	0.107563	0
B0BNK4_RAT	B0BNK4	Pstpip1	Proline-serine-threonine phosphatase-interacting protein 1	68594.9	38042.6	96035.8	91608	67014.8	94195.6	69631.1	26353.4	37140.8	39239.6	22155.4	61448.5	89368.9	83452.8	13686.9	86496.2	91903.3	98642	36733.6	45986.7	72259.2	53312.1	54022.5	71952.4	72259.2	53312.1	54022.5	71952.4	0.740936	0.32646	0	1.00426	0.985542	0	0.750809	0.397557	0	1.01333	0.972427	0	0.747621	0.357057	0	0.73779	0.276964	0
B0BNL2_RAT	B0BNL2	Pin1	Peptidyl-prolyl cis-trans isomerase	73876.4	44982.3	71479	83465	83894	95218.3	81859.7	43710.5	77520.6	41670.3	38978.5	79028.9	72814.4	82627.3	47734.5	68403.6	85169.1	76557.1	39246.2	88129.6	71539.3	67995.9	64236.7	71501.1	71539.3	67995.9	64236.7	71501.1	0.950977	0.80681	0	1.00053	0.99738	0	0.898401	0.574412	0	0.944715	0.793235	0	0.897922	0.535643	0	0.950469	0.790033	0
NNRE_RAT	B0BNM1	Naxe	NAD(P)H-hydrate epimerase	55464.7	59866.5	71397.7	65599.9	60839.3	52844.8	63432	65466	62417.5	63468.1	57291.1	59694.5	68520.1	77964.6	60243.8	66775.6	51993.8	67219.8	61220.9	73480	62633.6	61525.7	64742.8	64138	62633.6	61525.7	64742.8	64138	0.95927	0.554536	0	0.976544	0.747517	0	1.00943	0.911031	0	1.05229	0.48675	0	1.03367	0.664244	0	0.982311	0.760605	0
B0BNM4_RAT	B0BNM4	RGD1308134	RCG33221, isoform CRA_c	26400.2	17159.3	0	13826.8	139561	16899.8	0	31496.1	30425.6	12916.6	61030.1	0	18324.2	0	40768.2	14468.8	11408	10494.3	15676.5	541032	42290.2	19857	26841.9	118616	49237	22934.5	40040.8	118616	0.167406	0.377541	0	0.35653	0.501322	0	0.226292	0.412373	0	1.35176	0.56261	0	0.634707	0.577342	0	0.469542	0.393638	0
GLTP_RAT	B0BNM9	GLTP	Glycolipid transfer protein	234461	105084	137727	604480	440568	373333	92197.7	357929	297014	86019.9	100067	185030	235671	475891	181686	238435	496327	311563	231818	248260	304464	241299	235669	305281	304464	241299	235669	305281	0.790416	0.450555	0	0.997326	0.994121	0	0.771975	0.41514	0	0.97667	0.951667	0	0.774045	0.564842	0	0.792536	0.595741	0
CAH1_RAT	B0BNN3	Ca1	Carbonic anhydrase 1	1.34559e+06	1.33708e+06	2.47357e+06	2.18328e+06	2.82057e+06	1.74181e+06	3.45704e+06	1.89126e+06	1809568	1.71246e+06	1.39393e+06	2.11138e+06	1.25666e+06	2.56262e+06	3765223	2.94718e+06	3.38466e+06	2.67595e+06	1.54258e+06	1.72094e+06	2.03202e+06	2.12243e+06	2.21796e+06	2.45426e+06	2.03202e+06	2.12243e+06	2.21796e+06	2.45426e+06	0.864793	0.516102	0	0.827956	0.390177	0	0.903719	0.692797	0	1.04501	0.869808	0	1.09151	0.741353	0	1.04449	0.845582	0
B0K008_RAT	B0K008	Eif1	Eukaryotic translation initiation factor 1	38186.5	16485.1	52060.2	46281.6	31610.4	51400.8	52731.8	37180.6	19923.7	29876.2	13802.2	28589	43696.1	35959	47486.5	36359.5	52750.1	33439.6	25601.5	38508	36924.7	38222.6	33906.6	37331.7	36924.7	38222.6	33906.6	37331.7	1.02386	0.910622	0	0.989098	0.95864	0	0.908251	0.657883	0	0.887081	0.63238	0	0.918261	0.734856	0	1.03515	0.88659	0
B0K010_RAT	B0K010	Txndc17	Thioredoxin domain-containing 17	154672	205999	161599	217706	221098	228190	224590	206044	213097	200440	209101	155551	197660	201121	186423	225002	174432	218214	203539	214430	192215	214472	189971	207124	192215	214472	189971	207124	1.03548	0.497438	0	0.928018	0.398875	0	0.917187	0.220051	0	0.885761	0.051973	0	0.988328	0.89816	0	1.1158	0.179593	0
B0K014_RAT	B0K014	Dtd1	D-aminoacyl-tRNA deacylase	48942.1	60097.9	46735.1	81964	77852.5	60936.1	63114.7	58754.7	57577.6	53503.3	67487.3	51132	58075.9	37492.4	60014.7	0	64287.4	88160.4	66067.6	59995.1	63118.3	58777.3	54840.5	57436.7	63118.3	58777.3	54840.5	69627.6	1.02334	0.921807	0	1.09892	0.714729	0	0.954797	0.858235	0	0.933022	0.479911	0	0.868852	0.376426	0	0.931224	0.575042	0
B0K017_RAT	B0K017	Adprhl2	ADP-ribosylhydrolase like 2 (Predicted)	54586.6	44541.8	58279.4	53061.6	57037.6	61362.2	52258	47542.4	52810.2	48213.3	82662.7	51114.3	61432.6	53629.3	48227.4	58821.1	54511.6	56955.1	49344.6	44927.9	53501.4	52437.2	59413.3	52912.1	53501.4	52437.2	59413.3	52912.1	0.991026	0.896873	0	1.01114	0.871051	0	1.12287	0.361455	0	1.13304	0.327184	0	1.1105	0.401111	0	0.980109	0.765877	0
CISD1_RAT	B0K020	Cisd1	CDGSH iron-sulfur domain-containing protein 1	13331.8	14118.7	10203	11541.1	11000.4	12694.8	11082.3	9751.88	13330.7	10523	14913	12188.5	14710.6	9649.15	12852.5	12999.3	0	9209.47	14075.4	10371.9	12039	11476.5	12862.8	12119	12039	11476.5	12862.8	11664	0.946985	0.604408	0	0.993395	0.949602	0	1.06137	0.603408	0	1.12079	0.269961	0	1.06842	0.5139	0	0.953281	0.586033	0
OSTC_RAT	B0K025	Ostc	Oligosaccharyltransferase complex subunit OSTC	0	83479.2	26022.9	69905.4	94783.5	17617.5	64418.5	37841.5	95030.9	77906.8	72844.8	45946.9	15652.3	26187.2	48570.4	25444	60119.4	87034.1	95428.7	91379.6	56581.5	58563	41840.3	71881.2	68547.7	58563	41840.3	71881.2	0.81472	0.505582	0	0.787153	0.492334	0	0.582076	0.105283	0	0.714449	0.354808	0	0.739471	0.469493	0	1.03502	0.92953	0
B0K030_RAT	B0K030	Dnajb1	DnaJ (Hsp40) homolog, subfamily B, member 1 (Predicted), isoform CRA_b	873836	56627.3	69093.6	54972.6	59483.7	48092.2	48809.3	50774.1	49892.6	50672.1	40882.6	2.43487e+06	56593.1	3.08637e+06	3002525	60574.8	59502.1	59578.8	53250.4	54741.2	222803	49648.1	1.72425e+06	57529.5	222803	49648.1	1.72425e+06	57529.5	0.863003	0.001004	0	3.87284	0.339684	0	29.9716	0.042871	1	34.7294	0.042117	1	7.7389	0.068005	0	0.222834	0.318494	0
B0K031_RAT	B0K031	Rpl7	60S ribosomal protein L7	353142	263193	386791	453198	245856	488332	386667	403230	253619	390687	242724	461087	455564	439615	388822	519919	375900	296867	343993	396555	340436	384507	397562	386647	340436	384507	397562	386647	0.994465	0.968776	0	0.880483	0.414994	0	1.02823	0.84834	0	1.03395	0.819821	0	1.1678	0.339107	0	1.12946	0.437755	0
STK24_RAT	B0LT89	Stk24	Serine/threonine-protein kinase 24	22890.5	36628.5	32104.1	34502.5	35489.1	30736.6	37477.9	32322.4	35813.5	36678.6	30871.1	28530.4	21409.2	39284.7	24031.9	21714.5	26687.2	35816.1	34789.9	54168.7	32322.9	34605.8	28825.5	34635.3	32322.9	34605.8	28825.5	34635.3	0.999149	0.995992	0	0.933237	0.712888	0	0.832257	0.386493	0	0.832966	0.123712	0	0.891796	0.403134	0	1.07063	0.438101	0
B1H212_RAT	B1H212	Tbc1d10c	Similar to DKFZP434P1750 protein (Predicted)	3848.25	17690.4	0	0	0	0	0	12109.4	13879.4	11969.6	12851.2	0	6364.84	0	0	0	0	23467.7	9827.25	32451.3	8450.5	10373.5	8840.43	15641.5	10769.3	12652.8	9608.03	21915.4	0.663206	0.365099	0	0.540263	0.253847	0	0.565192	0.252835	0	0.852212	0.514837	0	1.04614	0.900724	0	1.22756	0.535276	0
B1H227_RAT	B1H227	Rcc1	LOC682908 protein	154710	103145	175209	107915	93475.4	130134	99886.6	113018	107914	98497.9	113955	152709	145677	166762	83097.1	124191	98538	85648.4	98074.5	101069	126891	109890	132440	101504	126891	109890	132440	101504	1.08262	0.351988	0	1.25011	0.178818	0	1.30477	0.094623	0	1.2052	0.199279	0	1.04373	0.807315	0	0.866021	0.347457	0
B1H241_RAT	B1H241	Ric8a	Resistance to inhibitors of cholinesterase 8 homolog A (C. elegans)	10649.3	0	14393.7	15916.3	0	19651.7	9824.71	12854.3	12131.6	15581.1	15974.2	8526.9	16706.2	12757.3	8088.49	18292.7	26388.1	14991.9	14733.3	17605.2	10382	14008.7	12410.6	18402.2	13653.1	14008.7	12410.6	18402.2	0.761248	0.1428	0	0.56417	0.033027	-1	0.674409	0.063242	0	0.885925	0.535266	0	1.1954	0.506255	0	1.34932	0.237861	0
B1H248_RAT	B1H248	Vps36	Vacuolar protein-sorting-associated protein 36	36147.3	32949.2	31274.3	34358.5	38035.4	48715.2	27934.9	22430.6	29574.3	33907.2	18189.1	31225.4	34593	0	25752.9	38882.1	7874.29	42939.5	34423.8	28516.8	34552.9	32512.4	22898.2	30527.3	34552.9	32512.4	27440.1	30527.3	1.06503	0.800262	0	1.13187	0.5383	0	0.750091	0.375648	0	0.704292	0.203124	0	0.6627	0.065016	0	0.940945	0.669284	0
B1H257_RAT	B1H257	Borcs5	BLOC-1-related complex subunit 5	33037	0	39506.2	91585.4	19843.2	37629.3	0	33247.8	25159.7	32297	24628.4	29859.7	34204.9	34911.1	26033.7	94164	27754.8	27756.2	28764.9	35978.5	37372.7	26984.6	29927.6	42883.7	45992.9	32083.5	29927.6	42883.7	0.629252	0.289806	0	0.87149	0.787184	0	0.697878	0.350864	0	1.10906	0.628963	0	0.800787	0.634665	0	0.722042	0.53196	0
B1H259_RAT	B1H259	Coch	Coagulation factor C homolog (Limulus polyphemus) (Predicted), isoform CRA_a	203526	221756	153502	121347	167749	267504	173045	185514	143098	151579	176693	197589	213610	302814	208659	236444	176325	191925	212198	290543	173576	184148	219873	221487	173576	184148	219873	221487	0.831417	0.246211	0	0.783686	0.111741	0	0.992713	0.957703	0	1.194	0.282471	0	1.26672	0.138012	0	1.06091	0.719963	0
B1H264_RAT	B1H264	Tbc1d17	TBC1 domain family, member 17	44547.6	59806.8	65428.9	58582.6	49473.3	40033.8	42223.4	36304.1	30344.6	43867.9	29024.7	59271.9	70047	66637.4	63254.7	58382.7	64711	12621.6	33843.5	42665.7	55567.8	38554.8	57647.2	42444.9	55567.8	38554.8	57647.2	42444.9	0.908348	0.694873	0	1.30918	0.225413	0	1.35816	0.234892	0	1.4952	0.039291	0	1.03742	0.808022	0	0.693832	0.005178	0
SNX5_RAT	B1H267	Snx5	Sorting nexin-5	231300	185583	221241	122389	184914	260697	212899	176970	166840	182381	166427	190804	229889	188566	173694	175929	207546	220707	192272	221992	189085	199958	189876	203689	189085	199958	189876	203689	0.981679	0.850321	0	0.928302	0.506817	0	0.932184	0.354771	0	0.949581	0.63208	0	1.00418	0.972252	0	1.0575	0.681993	0
B1H282_RAT	B1H282	Colgalt1	Collagen beta(1-O)galactosyltransferase 1	122974	111251	109321	100556	92124.7	115101	101001	92625.9	87663.7	83522.9	90290.1	95526.5	111228	89961.6	70404	86617.6	95400.4	100910	102013	96463.1	107245	95982.8	91482.2	96280.9	107245	95982.8	91482.2	96280.9	0.996905	0.962985	0	1.11388	0.098824	0	0.950159	0.517077	0	0.95311	0.615101	0	0.853018	0.095846	0	0.894984	0.178696	0
B1WBQ7_RAT	B1WBQ7	Msh2	DNA mismatch repair protein	19399.2	77893.2	0	17808.2	28647.5	18016.6	25328.7	32375.5	6417.35	0	140175	43893.7	19498	0	22152.9	0	0	157090	13288.1	16956.5	29742.3	16969.8	45953	41915.9	35937	20534.5	56429.9	62444.8	0.404855	0.420161	0	0.709572	0.708893	0	1.09632	0.91749	0	2.70792	0.280244	0	1.54504	0.571342	0	0.570562	0.381592	0
B1WBS4_RAT	B1WBS4	Vps26b	Similar to Vacuolar protein sorting 26 homolog (VPS26 protein homolog), isoform CRA_a	103248	77398.3	90301.4	70121.9	78457.1	86214.7	83171.3	84666.5	41585.7	80291.5	54249	79355.6	100587	98450.5	57879.3	85546.4	82100.6	68585	70434.7	81614.6	83905.4	75185.9	78104.2	77656.3	83905.4	75185.9	78104.2	77656.3	0.968189	0.793287	0	1.08047	0.381113	0	1.00577	0.966448	0	1.03881	0.826732	0	0.930861	0.623056	0	0.89608	0.420328	0
B1WBU7_RAT	B1WBU7	Tmem50a	Tmem50a protein	23097.8	30585	23371.2	0	0	6320.59	0	29531	28014.8	25128.8	24622.7	28981.4	24804.1	30552.4	0	13889.5	0	0	13107.8	34312.7	18496.3	20443.9	23824.6	15404.9	25684.7	22248.8	27240.1	20436.7	1.3271	0.473564	0	1.20068	0.663515	0	1.54656	0.20494	0	1.16537	0.576233	0	1.28807	0.398123	0	1.10529	0.77479	0
B1WBV4_RAT	B1WBV4	Plekhf2	Pleckstrin homology and FYVE domain-containing 2	0	0	26563.1	21231.3	34936.4	0	19345	13739.8	21599.1	0	0	18559.4	7132.38	0	0	29966.7	15800.9	17640.2	21193.7	18364.1	20364.4	13121.8	11587.7	20593.1	27576.9	18228	12845.9	20593.1	0.637195	0.113428	0	0.988894	0.968358	0	0.562699	0.022061	-1	0.883088	0.705081	0	0.569019	0.140895	0	0.644351	0.264396	0
B1WBY1_RAT	B1WBY1	Cul1	Cul1 protein	20286.8	20105.1	0	16383.9	26644.7	38559.2	0	25180.6	28802.1	22178	14336.3	3415.25	0	0	29512	21915.3	0	21738.4	26911.2	26314.9	19633.6	24323.4	12385.1	20603.3	20855.1	28680	15754.5	24219.9	1.18056	0.576435	0	0.95293	0.827021	0	0.601122	0.206202	0	0.509185	0.123287	0	0.630815	0.190368	0	1.23887	0.422618	0
B1WC02_RAT	B1WC02	Ctps1	CTP synthase	17247.2	52530.1	13338.6	0	96215.2	73962.9	71123.7	30882.3	30847.1	43773.9	29733.6	10931	17320.8	25997.2	64654.4	15951.2	50493.1	49798.8	53366.2	52086.9	37620.1	50118	29727.4	44339.2	44832.8	50118	29727.4	44339.2	1.13033	0.638759	0	0.848462	0.719207	0	0.670454	0.248462	0	0.593148	0.163506	0	0.790199	0.689039	0	1.33221	0.53092	0
B1WC16_RAT	B1WC16	Bclaf1	BCL2-associated transcription factor 1	22894.3	20804.3	28376	26310	22139.6	28954.3	28843	16246.4	12114	13348.8	16737.3	26444.5	15880.4	19908.4	24312.3	24865.3	27172.7	9768.61	13475.3	3471.8	24104.8	19901.3	20656.6	15750.7	24104.8	19901.3	20656.6	15750.7	1.26352	0.498067	0	1.53039	0.11436	0	1.31147	0.351052	0	1.03795	0.863961	0	0.856947	0.205004	0	0.825615	0.322719	0
B1WC25_RAT	B1WC25	Tra2a	Tra2a protein	42333	0	43832.7	53050.5	55753.7	50968.9	34671	35226.4	49116	43673.4	46140.8	55393.9	34962.1	29848.1	47993.8	54349.6	52924.7	61603.9	52398.9	46244	39920.3	42731.2	42867.7	53504.2	48742.5	42731.2	42867.7	53504.2	0.79865	0.03312	0	0.746116	0.19118	0	0.801203	0.076287	0	1.0032	0.981567	0	1.07383	0.78171	0	1.07041	0.781512	0
B1WC26_RAT	B1WC26	Nans	N-acetylneuraminate synthase	183801	150822	146669	121050	126260	166755	157262	123823	132101	136672	135325	142010	170065	135990	145472	161648	152532	158664	149823	188210	145720	143323	145772	162175	145720	143323	145772	162175	0.88375	0.112004	0	0.898535	0.242502	0	0.898855	0.117163	0	1.01709	0.817198	0	1.00036	0.996859	0	0.983546	0.865496	0
B1WC34_RAT	B1WC34	Prkcsh	Protein kinase C substrate 80K-H	117947	106279	110341	99663.4	76243.1	121054	97553.8	85159.2	85387	84199.7	88942.1	103283	126850	99058.1	81846.1	105565	95233.7	94325.3	87968.8	111065	102095	94670.8	99995.8	98831.6	102095	94670.8	99995.8	98831.6	0.9579	0.624559	0	1.03302	0.702383	0	1.01178	0.89742	0	1.05625	0.62341	0	0.979442	0.84622	0	0.927284	0.479264	0
NCBP2_RAT	B1WC40	Ncbp2	Nuclear cap-binding protein subunit 2	83900.1	59153.3	90465.1	67783.5	59458.7	56306.3	82488.1	78240.3	46607.5	48495	56468.4	76564.4	67042.6	72103.9	0	76971	82001.4	64352.1	80773.5	83213	72152.1	62427.4	56040.3	77462.2	72152.1	62427.4	68044.8	77462.2	0.805908	0.106929	0	0.931449	0.486426	0	0.723453	0.136123	0	0.897687	0.672528	0	0.776696	0.283532	0	0.865219	0.35434	0
B1WC49_RAT	B1WC49	Api5	Api5 protein	76860.5	62864.5	70603.5	74428.9	63379	88022.6	90279	86924.3	75447.2	95263.4	74027.1	84211.4	88218.1	80026.3	80000.4	71756.9	70913.8	72017	80345.6	93530.6	69627.3	87187.3	81296.6	77712.8	69627.3	87187.3	81296.6	77712.8	1.12192	0.117809	0	0.895956	0.155714	0	1.04612	0.486991	0	0.932436	0.18262	0	1.1676	0.013501	0	1.2522	0.003643	0
B1WC56_RAT	B1WC56	Nhp2	H/ACA ribonucleoprotein complex subunit 2	0	0	0	14080.8	8692.56	3207.72	0	0	14286.5	13645.4	10546.5	0	0	0	14684.3	0	12346.8	11215.8	13517.7	0	8808.42	8587.5	10930.5	9694.55	11386.7	10379.9	12615.4	12360.1	0.885807	0.711352	0	0.908594	0.717219	0	1.12749	0.605223	0	1.27284	0.423766	0	1.24091	0.368972	0	0.97492	0.939755	0
B1WC61_RAT	B1WC61	Acad9	Acad9 protein	29900.6	35338.9	44732.7	30169.1	29229.9	58908.8	35253.5	21725	30515.2	29489.1	25472.4	14923.1	29383.9	29173.2	31251.9	31072.1	32661.6	35843.5	26338.5	62206.7	33874.3	35178.3	26040.9	37624.5	33874.3	35178.3	26040.9	37624.5	0.934985	0.791446	0	0.900325	0.605533	0	0.692126	0.135599	0	0.740254	0.225965	0	0.768751	0.095284	0	1.0385	0.856081	0
B1WC67_RAT	B1WC67	Slc25a24	RCG29001	24880.4	48778.9	36319.8	39123.9	43950.2	47706	33240.7	40676.1	44071.5	41273.4	55105.7	20469	53879.4	47860.1	57354.6	56752	36883.8	52260.3	40508.1	49068.2	38610.6	41393.6	46933.8	47094.5	38610.6	41393.6	46933.8	47094.5	0.878947	0.230289	0	0.819855	0.1592	0	0.996588	0.983931	0	1.13384	0.464153	0	1.21557	0.323333	0	1.07208	0.569338	0
B1WC70_RAT	B1WC70	Ppp1r8	Protein phosphatase 1, regulatory (Inhibitor) subunit 8	73430.8	48433.5	15310.9	62987.1	38475.3	97490.1	45965.8	35385.5	52827	64516.4	16984.9	56031.6	0	0	0	0	90509.6	37012.5	32443.5	70422.5	47727.5	59237	20532	47616.2	47727.5	59237	36508.2	57597.1	1.24405	0.539461	0	1.00234	0.99516	0	0.431199	0.15736	0	0.346608	0.02569	-1	0.430193	0.082669	0	1.24115	0.455493	0
B2GUV0_RAT	B2GUV0	Cyth1	Cyth1 protein	74309.7	54247.4	52450.8	72728.4	40979.3	63494.9	54863.4	47918.9	53170.4	60692.8	34372	80135.3	81014.8	73935.9	106618	55909.3	42858.2	55341.2	50861.8	59201.3	58943.1	56028.1	75215.3	52834.3	58943.1	56028.1	75215.3	52834.3	1.06045	0.442465	0	1.11562	0.406603	0	1.42361	0.098834	0	1.34246	0.147676	0	1.27607	0.255287	0	0.950545	0.685911	0
B2GUV5_RAT	B2GUV5	Atp6v1g1	V-type proton ATPase subunit G	56025.8	52599.6	62771.4	47647.4	58908.5	73679.1	60409.3	48028.3	49777.8	51345	34958.7	47289.2	53932.4	96241.3	158864	59200.8	62584.7	46429.8	54834.3	104655	55590.5	56647.9	78257	65540.9	55590.5	56647.9	78257	65540.9	0.864315	0.45042	0	0.848181	0.369862	0	1.19402	0.622039	0	1.38146	0.377518	0	1.40774	0.348923	0	1.01902	0.850324	0
IF2P_RAT	B2GUV7	Eif5b	Eukaryotic translation initiation factor 5B	43874.7	72828.6	40385.1	61319.9	57271.1	56249.9	49304.1	50619.9	48164.5	50418.6	55458.4	48670.1	50370.1	41235.1	39315.4	59202.5	54995.5	67235	62287.4	50384.7	55135.9	50951.4	47009.8	58821	55135.9	50951.4	47009.8	58821	0.866211	0.04044	0	0.93735	0.591424	0	0.799201	0.021924	0	0.92264	0.265634	0	0.852617	0.254953	0	0.924106	0.510722	0
B2GUX5_RAT	B2GUX5	Nt5c3a	5'-nucleotidase	24337.2	24597.6	73057.1	72222	40225.5	55593.7	49876.7	59186.9	25967.1	59378.4	20649.8	47011.5	31496.4	45867.5	37273.7	36556.4	72940.4	51384.4	32499.6	37665.5	46887.9	50000.5	36459.8	46209.3	46887.9	50000.5	36459.8	46209.3	1.08205	0.70573	0	1.01469	0.960184	0	0.789015	0.30325	0	0.729188	0.12593	0	0.777595	0.40793	0	1.06638	0.810589	0
B2GUX7_RAT	B2GUX7	Creg1	Cellular repressor of E1A-stimulated genes (Predicted), isoform CRA_b	103262	75965.8	67713.5	109778	95589.5	108546	106930	65034.1	20757.2	68389.9	73767	55822.5	207468	17173.5	59738.2	151857	87816.7	52402.4	63059	61572.3	90461.7	73931.4	82793.8	83341.5	90461.7	73931.4	82793.8	83341.5	0.88709	0.708339	0	1.08543	0.728563	0	0.993429	0.988629	0	1.11987	0.813474	0	0.915236	0.824834	0	0.817267	0.386514	0
B2GUY4_RAT	B2GUY4	Dmtn	Dematin actin-binding protein	75451.9	61528	94312.7	19854.3	88655.2	114726	90726.1	70766.2	41657.5	51290.1	36843.9	81450.5	89957	122092	66724.6	80061.5	111502	62547.5	45729.5	68895.8	67960.4	73833.3	79413.6	73747.2	67960.4	73833.3	79413.6	73747.2	1.00117	0.996128	0	0.921532	0.74554	0	1.07683	0.757873	0	1.07558	0.779407	0	1.16853	0.56915	0	1.08642	0.762347	0
B2GUZ3_RAT	B2GUZ3	Mthfd1l	Methylenetetrahydrofolate dehydrogenase (NADP+-dependent) 1-like	168747	154216	153802	179043	152753	198129	175306	153162	131845	160286	128623	126930	171279	143691	97949.5	165351	120632	187203	159891	173742	161712	163746	133694	161364	161712	163746	133694	161364	1.01476	0.883467	0	1.00216	0.978186	0	0.828528	0.129455	0	0.816476	0.10262	0	0.826744	0.064224	0	1.01258	0.872367	0
CAZA1_RAT	B2GUZ5	Capza1	F-actin-capping protein subunit alpha-1	1.05914e+06	943895	1.11142e+06	987803	735536	988503	912008	701505	830863	844008	773913	799702	1.03416e+06	814870	751312	921105	813437	804065	865919	894256	967559	855377	834791	859757	967559	855377	834791	859757	0.994906	0.935834	0	1.12539	0.154731	0	0.970962	0.666485	0	0.975933	0.775493	0	0.86278	0.145973	0	0.884057	0.200349	0
B2GUZ7_RAT	B2GUZ7	Tbcc	Tubulin folding cofactor C	58589.8	50960.2	58314.5	34863.3	34798	29032.2	43116.7	44774.3	41675.1	43558.4	39743.7	43798.1	53688.8	36649	23736.7	32242.2	39891.9	32290.3	37554	49495.2	47505.1	40431.3	39523.3	38294.7	47505.1	40431.3	39523.3	38294.7	1.05579	0.632078	0	1.24051	0.177041	0	1.03208	0.838123	0	0.977541	0.87681	0	0.831979	0.302542	0	0.851094	0.278456	0
B2GUZ9_RAT	B2GUZ9	Fam49b	Fam49b protein	315178	286251	354576	312188	267693	390305	343286	293769	301867	352137	305788	274290	346111	320071	438481	343682	268642	313725	315212	366383	307177	336273	336948	321529	307177	336273	336948	321529	1.04585	0.557584	0	0.955364	0.533563	0	1.04796	0.646715	0	1.00201	0.984173	0	1.09692	0.372982	0	1.09472	0.240718	0
B2GV01_RAT	B2GV01	Mta2	Metastasis-associated 1 family, member 2	119736	85508.5	90581.6	95782.6	72607.9	127630	94947.2	104420	77712.2	87858.1	75971.4	100328	115075	92729.2	36825	101750	86654.5	80872	87092.2	89230.7	92843.3	98513.5	84185.8	89119.9	92843.3	98513.5	84185.8	89119.9	1.1054	0.335303	0	1.04178	0.672202	0	0.944635	0.730846	0	0.85456	0.393114	0	0.906752	0.591508	0	1.06107	0.635015	0
RBM5_RAT	B2GV05	Rbm5	RNA-binding protein 5	58553.3	8482.79	12191.2	12852.5	75693.9	46164.7	14246.5	0	33576.7	17987.4	36195.4	17939.9	60699.8	10958.6	0	93430.4	0	38029.3	45351.2	13103	33554.7	23750	27584.4	39648.8	33554.7	27993.8	31448.4	47478.5	0.59901	0.370826	0	0.8463	0.77541	0	0.69572	0.518809	0	1.16145	0.753766	0	0.822072	0.732589	0	0.707799	0.549493	0
SCOT1_RAT	B2GV06	Oxct1	Succinyl-CoA:3-ketoacid coenzyme A transferase 1, mitochondrial	25962.2	24383.6	29310.2	24783.9	22650.7	41419	28957.8	31714.2	20992.4	16755.6	26580.7	11073.3	15521.4	18632.1	25986.4	28710.5	33504.4	23052.2	16787.7	27662.2	25418.1	27967.8	19558.8	25943.4	25418.1	27967.8	19558.8	25943.4	1.07803	0.704478	0	0.979753	0.867006	0	0.753902	0.159958	0	0.699332	0.147516	0	0.769482	0.104154	0	1.10031	0.581871	0
B2GV08_RAT	B2GV08	Ap1s2	AP complex subunit sigma	34253.5	8163.77	0	0	0	32283.4	18000.9	22692.7	17636.8	18975.5	16728.7	20882.1	29341.6	18598.6	15130.1	0	0	14019.4	24595.4	22275.5	12918.9	21917.9	20136.2	16818.2	21208.6	21917.9	20136.2	20296.8	1.30323	0.23303	0	0.768154	0.539638	0	1.19729	0.406173	0	0.918713	0.643577	0	1.55866	0.258165	0	1.69657	0.17443	0
B2GV14_RAT	B2GV14	Txlna	Taxilin alpha	8545.43	10204.6	49051.4	18451.6	17294.2	0	12905.1	15936.9	14702.3	14709	11461.2	16727.3	12823.4	16398.9	9230.86	9760.68	19584.1	13532.7	13832.3	8147.52	20709.4	12685.3	13328.3	12971.5	20709.4	14563.3	13328.3	12971.5	0.977942	0.920302	0	1.59654	0.338701	0	1.02751	0.887708	0	1.05069	0.796846	0	0.643588	0.352825	0	0.612539	0.321574	0
B2GV15_RAT	B2GV15	Dbt	Dihydrolipoamide acetyltransferase component of pyruvate dehydrogenase complex	17864.2	28343.7	15931.7	11679.4	5179.13	20445.8	5815.29	24052.5	13033.4	14488.9	14127.8	14998	12419.4	8640.35	12598.5	13339.7	4969.48	14157.6	13608.7	14026.5	15799.6	15567.2	12556.8	12020.4	15799.6	15567.2	12556.8	12020.4	1.29507	0.354991	0	1.3144	0.395243	0	1.04463	0.802806	0	0.80662	0.392894	0	0.794753	0.437652	0	0.985288	0.963692	0
B2GV41_RAT	B2GV41	Usp39	Ubiquitin specific protease 39 (Predicted), isoform CRA_b	19083.8	6497.95	29193.8	15887.9	13966.7	25906.7	12681.9	19950.1	11709	13305.5	12468.5	10902.7	17422.3	16487.9	0	10896.3	18904.2	19813.3	12049.2	11898.8	16926	16710.6	12445.8	14712.4	16926	16710.6	14320.3	14712.4	1.13582	0.56444	0	1.15046	0.609489	0	0.84594	0.462898	0	0.744781	0.260059	0	0.735304	0.330139	0	0.987276	0.963738	0
NCEH1_RAT	B2GV54	Nceh1	Neutral cholesterol ester hydrolase 1	17106.5	17483.5	17841.6	16644.1	0	12565.8	15169.9	11031.8	18142.9	15856.1	0	0	0	0	22476.4	15044.4	20230.3	18113.9	19631.4	21767.6	15110.7	14553.3	10371.8	18957.5	17268.9	14553.3	22476.4	18957.5	0.767681	0.03153	0	0.79708	0.154868	0	0.54711	0.039164	-1	0.712679	0.269494	0	0.686392	0.263888	0	0.963116	0.829349	0
B2GV72_RAT	B2GV72	Cbr3	Carbonyl reductase 3	46857.6	49044.9	41146.6	46407	0	36505.6	28487.4	27012.2	45360.4	42332.1	27564.2	39902.6	35875.6	0	27198.8	23115.9	31901.3	29582.9	33157.6	40038.9	37850.2	35939.6	27123.9	31559.3	45864.1	35939.6	32635.3	31559.3	1.1388	0.364382	0	1.19934	0.483716	0	0.859457	0.521578	0	0.754707	0.245864	0	0.71661	0.319676	0	0.949521	0.835339	0
B2GV73_RAT	B2GV73	Arpc3	Actin-related protein 2/3 complex subunit 3	240062	249219	171746	185140	159020	174747	204025	225243	272912	238162	256274	269175	259106	235377	198322	254258	194425	187174	261057	287066	201037	223018	243651	236796	201037	223018	243651	236796	0.941814	0.604879	0	0.84899	0.219337	0	1.02895	0.776029	0	1.09252	0.348536	0	1.21197	0.091685	0	1.10933	0.398262	0
B2GV79_RAT	B2GV79	Pdxp	Pdxp protein	32591.5	37463.2	49752.1	45025.8	48035.1	50657	45456.5	38910.3	35069.7	29702.3	37698.2	48134.6	38222.8	60304	99115.2	42584.7	64190.9	43318.1	26470.3	42836.3	42573.5	39959.1	56694.9	43880	42573.5	39959.1	56694.9	43880	0.910645	0.593231	0	0.970226	0.852977	0	1.29204	0.348124	0	1.41882	0.199413	0	1.33169	0.266951	0	0.938591	0.610989	0
B2GV82_RAT	B2GV82	Nle1	Nle1 protein	46151.8	17005.6	52983.9	0	0	0	0	0	0	9889.43	2589.47	40311.5	50253.4	0	0	0	15074.7	0	0	49818.9	26729.4	7835.57	22423.5	16008.5	38713.8	9889.43	31051.5	32446.8	0.489463	0.384594	0	1.6697	0.433678	0	1.40073	0.63334	0	2.86176	0.171853	0	0.838908	0.759495	0	0.293144	0.090366	0
B2GV94_RAT	B2GV94	Retreg3	Fam134c protein	46824.8	49462	48765.5	45897.6	51890.2	56088.3	23935.9	43152.1	41603.7	54718.9	29653.2	52230.6	43592.6	39757.9	10112.8	50400.7	66882.7	58689	72785.6	56820.4	48568	43899.8	35069.4	61115.7	48568	43899.8	35069.4	61115.7	0.718307	0.039247	0	0.79469	0.014979	0	0.57382	0.013187	-1	0.798851	0.36772	0	0.722068	0.101282	0	0.903883	0.450329	0
B2GV96_RAT	B2GV96	Ccdc115	Coiled-coil domain-containing 115	11649.7	0	0	0	0	0	0	8449.85	8346.33	5393.1	18985.6	0	9209.74	0	0	0	0	0	6948.04	0	9033.97	6191.05	9432.91	6984.05	11649.7	7396.43	14097.7	6948.04	0.886456	0.572712	0	1.29351	0.277923	0	1.35064	0.392126	0	1.52364	0.263191	0	1.04416	0.89478	0	0.685308	0.14095	0
B2GV98_RAT	B2GV98	Lrch1	Leucine-rich repeats and calponin homology domain-containing 1	0	8966.17	6431.67	0	3942.69	6240.4	4277.44	0	4747.67	12266.6	10917.4	0	0	0	0	2497.52	0	7838.55	6593.97	6290.14	7263.86	6242.94	9232.53	5487.47	6446.84	6883.02	10917.4	5805.05	1.13767	0.690382	0	1.32372	0.386557	0	1.68248	0.086597	0	1.47888	0.227314	0	1.27102	0.431362	0	0.859452	0.669533	0
B2GVB9_RAT	B2GVB9	Fermt3	Fermitin family member 3	520845	573755	762839	579602	627224	646862	942052	583451	552010	614098	528391	499504	570790	697206	581362	707033	759644	704108	656398	716670	612853	667695	575450	708771	612853	667695	575450	708771	0.942046	0.58541	0	0.86467	0.062205	0	0.811899	0.007561	0	0.861847	0.271355	0	0.93897	0.502187	0	1.08949	0.519994	0
B2RYA8_RAT	B2RYA8	Dnajb2	DnaJ heat shock protein family (Hsp40) member B2	32465.7	8760.19	35306.8	15434.4	20801.6	27048.6	0	18087.9	17617.8	13550.7	9633.63	28027.4	20955.3	25227	29068	23256.3	26915.7	23595.5	15673.4	23461.5	22553.7	16058.2	22582.3	22580.5	22553.7	19076.3	22582.3	22580.5	0.711156	0.15661	0	0.998815	0.996137	0	1.00008	0.999655	0	1.40627	0.240023	0	1.00127	0.996406	0	0.711999	0.329939	0
B2RYB8_RAT	B2RYB8	Itgb2	Integrin beta	185863	198169	191449	179933	169222	228336	187946	183407	178454	169822	135840	176068	210200	209046	189489	189011	165560	200938	173149	209542	184927	189593	184128	187640	184927	189593	184128	187640	1.01041	0.884862	0	0.985541	0.784826	0	0.981285	0.831152	0	0.971177	0.756169	0	0.995681	0.957478	0	1.02523	0.690147	0
B2RYC9_RAT	B2RYC9	Gba	Glucosylceramidase	23720.7	16105.3	7667.66	18092	0	19526.6	31954.2	20910.7	12549.2	0	14762.2	0	12704.3	0	6619.78	0	0	18820.6	24734.2	32230.1	14727.1	18225.4	8988.2	18550.3	16396.4	21235.2	11362.1	25261.6	0.982485	0.960419	0	0.793898	0.511446	0	0.48453	0.09606	0	0.493168	0.089708	0	0.610318	0.158339	0	1.23754	0.528207	0
B2RYD7_RAT	B2RYD7	Stt3b	RCG25591, isoform CRA_a	44499.6	31102.2	43787.4	46938	39482.6	56881.8	41501.4	39109.1	45476	48073.4	15691.1	58469.7	54243.2	47716.1	39881.2	65548.8	52695.8	38261.6	32637.5	59150.1	41162	46208.3	43200.3	49658.8	41162	46208.3	43200.3	49658.8	0.930517	0.6322	0	0.828896	0.247266	0	0.869943	0.527745	0	0.934902	0.722167	0	1.04952	0.806686	0	1.1226	0.259575	0
B2RYE9_RAT	B2RYE9	Yeats4	YEATS domain containing 4 (Predicted), isoform CRA_b	0	0	0	45120.4	0	0	0	0	0	0	0	0	68161.2	0	0	0	0	0	0	0	14422.7	7579.03	20300.5	7774.18	45120.4		68161.2		0.974898	0.915775	0	1.85521	0.418294	0	2.61127	0.332177	0	2.6785	0.325204	0	1.40753	0.69207	0	0.525493	0.405477	0
WASH1_RAT	B2RYF7	Washc1	WASH complex subunit 1	3602.17	4572.21	8062.8	5652.6	6464.16	6396.4	8010.87	4671.79	3954.13	0	4868.12	3687.55	5100.58	0	0	4996.38	8348.46	0	4844.12	0	5670.79	6459.53	5431.35	5165.45	5670.79	5758.3	4552.08	6062.99	1.25053	0.347653	0	1.09783	0.667778	0	1.05148	0.815664	0	0.840827	0.427119	0	0.957776	0.826289	0	1.13909	0.547759	0
OTUB1_RAT	B2RYG6	Otub1	Ubiquitin thioesterase OTUB1	105916	109327	97237	109297	129239	119975	97676.5	90408.5	112169	102098	110955	101467	88451.4	95958.5	104223	107513	94907	116092	118490	109840	110203	104465	100211	109369	110203	104465	100211	109369	0.955166	0.483386	0	1.00763	0.903607	0	0.916268	0.141589	0	0.959276	0.529643	0	0.909328	0.161668	0	0.947932	0.46127	0
DOK3_RAT	B2RYG7	Dok3	Docking protein 3	105846	57184.1	0	108304	20172.7	69311.8	105006	30151.8	51819.8	62951	55916.9	86196.8	78208.1	92034.3	20528.3	108274	0	66284.4	40472.7	68163.1	60073.9	63848.1	66576.9	57629.5	72876.7	63848.1	66576.9	70798.6	1.10791	0.774733	0	1.04242	0.92981	0	1.15526	0.687875	0	1.04274	0.882601	0	1.10825	0.797733	0	1.06283	0.879603	0
B2RYI2_RAT	B2RYI2	Srp68	Signal recognition particle subunit SRP68	20048.1	28023.1	24454.5	21189.5	21467.4	27111	18560	13023.2	22758.8	16001.5	22977.7	13595.4	11687	12231.7	18057.8	19458	17158.7	32765.7	24591.9	22349.4	23036.5	19490.9	15709.9	23264.7	23036.5	19490.9	15709.9	23264.7	0.837787	0.332952	0	0.99019	0.94223	0	0.675267	0.058943	0	0.806013	0.281814	0	0.681957	0.021691	0	0.846088	0.25247	0
B2RYJ1_RAT	B2RYJ1	Anapc2	Anapc2 protein	63658.4	54983.5	103851	0	0	89170.6	60486.8	0	0	18223.2	0	64329.9	67717	0	0	0	0	0	66575.8	73301.6	48148.9	36850.4	29616.5	33452.6	74164.3	55960.2	66023.5	69938.7	1.10157	0.881735	0	1.43932	0.547178	0	0.885327	0.860411	0	0.803696	0.751184	0	0.615103	0.449443	0	0.765342	0.65322	0
B2RYJ7_RAT	B2RYJ7	Actr1b	ARP1 actin-related protein 1 homolog B	50567.8	27975	18901.3	54670.5	29253.5	86797.9	36401.8	46706.7	45294	53134.2	51227.1	24551.4	32796.1	77391.9	49338.6	0	86320.9	46755.2	43138.5	25028.8	36273.6	53666.9	47061	41364.5	36273.6	53666.9	47061	50310.8	1.29741	0.463847	0	0.876927	0.744771	0	1.13772	0.734304	0	0.876909	0.61386	0	1.29739	0.373125	0	1.4795	0.156723	0
B2RYL4_RAT	B2RYL4	Armc6	Armadillo repeat containing 6	16814.4	0	10033.8	9547.72	0	0	0	11176.2	5573.01	8635.58	0	0	13624.8	21325.3	0	11330.7	11265.9	0	0	10390.6	8934.7	7343.43	10367.5	8573.96	12132	8461.6	17475.1	10995.8	0.85648	0.541506	0	1.04207	0.900725	0	1.20918	0.630575	0	1.4118	0.410403	0	1.16036	0.731444	0	0.8219	0.566954	0
B2RYM3_RAT	B2RYM3	Itih1	Inter-alpha trypsin inhibitor, heavy chain 1	34802.5	45725.8	45219.4	47873.6	32534.2	35458.9	58207	36061.5	26802	35273.7	39871.9	26803.6	52112.3	0	36272.1	36283.4	47640.2	23771.8	24756.1	0	41231.1	38360.6	32410.7	29007	41231.1	38360.6	38765	33112.9	1.32246	0.273546	0	1.42142	0.107943	0	1.11734	0.732667	0	0.844894	0.535223	0	0.786074	0.31152	0	0.930381	0.651313	0
BRCC3_RAT	B2RYM5	Brcc3	Lys-63-specific deubiquitinase BRCC36	45258.5	26212.6	0	14512.8	16033.9	20521.1	45343.8	33940.1	21252.6	32848.8	17096.8	20579.2	31914.6	0	0	12635	0	12942.9	17420.8	0	22404.2	30781.3	16287.5	12646.2	25504.4	30781.3	23196.9	14332.9	2.43403	0.006745	1	1.77161	0.177703	0	1.28794	0.509639	0	0.529138	0.062813	0	0.726987	0.465085	0	1.37391	0.313975	0
B2RYN0_RAT	B2RYN0	Pgm3	Phosphoacetylglucosamine mutase	0	0	0	0	0	0	0	3688.22	0	4778.92	5326.4	0	0	4893.75	0	0	0	0	0	4171.53	6196.71	6785.14	5635.74	7437.8		4233.57	5110.07	4171.53	0.912252	0.812371	0	0.833137	0.550151	0	0.757717	0.426312	0	0.8306	0.60076	0	0.909474	0.64016	0	1.09496	0.770075	0
B2RYN1_RAT	B2RYN1	Fn3krp	Fructosamine-3-kinase-related protein	130895	74717.9	185640	76156.2	93532.9	134777	136071	73863.7	100525	97574.5	97472.7	154456	299661	114627	156929	252298	165524	164874	125540	111717	112188	108562	164629	163991	112188	108562	164629	163991	0.662002	0.076326	0	0.684115	0.146936	0	1.00389	0.988583	0	1.51645	0.174021	0	1.46744	0.240415	0	0.967676	0.884179	0
B2RYN3_RAT	B2RYN3	Eef1e1	Eukaryotic translation elongation factor 1 epsilon 1	30651.9	33318.9	28115.2	34929.7	81548.9	85507.5	50619.6	31895.2	34575	27527.7	35862	31827.4	25446.5	16156.6	24003.9	73807.5	56827.8	92056.2	41691.8	56009.8	41712.9	46025	26659.3	64078.6	41712.9	46025	26659.3	64078.6	0.718258	0.223798	0	0.650965	0.129687	0	0.41604	0.003801	-1	0.579235	0.120409	0	0.639113	0.192773	0	1.10337	0.775257	0
B2RYP0_RAT	B2RYP0	Rhoc	Ras homolog family member C	161819	266583	159275	217574	208059	176058	194083	240767	269270	244958	316060	186146	163964	201582	460977	183267	181535	241549	250111	250880	202662	225027	265746	221469	202662	225027	265746	221469	1.01607	0.883676	0	0.915083	0.4823	0	1.19992	0.464958	0	1.18095	0.502985	0	1.31127	0.31528	0	1.11036	0.420028	0
B2RYP4_RAT	B2RYP4	Snx2	Sorting nexin 2	337262	260030	273217	277850	232542	306936	274719	258858	259642	247247	244721	269757	342403	290993	253139	285983	259958	303254	250111	256365	276180	269480	280202	271134	276180	269480	280202	271134	0.993901	0.911656	0	1.01861	0.806518	0	1.03345	0.664678	0	1.03979	0.61125	0	1.01456	0.873609	0	0.975741	0.746886	0
B2RYP6_RAT	B2RYP6	Luc7l2	LUC7-like 2 (S. cerevisiae)	33422.8	34356	43026.3	42822.1	22536	25948.9	41465.9	27859.5	25070.5	29509.4	19200.1	34935.6	27765.1	32038.3	19226.3	44545.4	36098.6	33606.1	43638.3	33191	35232.6	29970.9	26633.1	38215.9	35232.6	29970.9	26633.1	38215.9	0.784251	0.06498	0	0.921937	0.525522	0	0.696911	0.021428	0	0.888633	0.469488	0	0.755921	0.12154	0	0.850656	0.304784	0
B2RYQ2_RAT	B2RYQ2	Ptpa	Serine/threonine-protein phosphatase 2A activator	245570	179627	282406	238520	240075	284797	257750	282413	207879	240316	182210	235082	254855	307522	251330	267076	278919	225252	227868	271332	237239	254631	246200	254089	237239	254631	246200	254089	1.00213	0.977088	0	0.933685	0.425089	0	0.96895	0.741606	0	0.966889	0.741235	0	1.03777	0.739242	0	1.07331	0.448393	0
B2RYQ5_RAT	B2RYQ5	Erh	Enhancer of rudimentary homolog	1.01077e+06	680967	1.01813e+06	867194	727581	1.02383e+06	842000	849341	732491	771930	632430	988109	964931	916784	571746	913977	876620	712147	768714	922884	860929	843917	814800	838868	860929	843917	814800	838868	1.00602	0.940203	0	1.0263	0.793212	0	0.971309	0.811379	0	0.965497	0.781122	0	0.94642	0.692291	0	0.980241	0.847853	0
B2RYS2_RAT	B2RYS2	Uqcrb	Cytochrome b-c1 complex subunit 7	69108.6	53289.5	63776.5	54064.2	56549.9	29089	49697.2	63537.8	57530.7	51591.9	48613.6	44792	63981.4	67006.6	60872.7	49641.4	59955.3	48275.9	51388.2	0	59357.7	50289.3	57053.2	44083.8	59357.7	50289.3	57053.2	52315.2	1.14077	0.563131	0	1.34648	0.128636	0	1.2942	0.211164	0	1.1345	0.380592	0	0.961176	0.677525	0	0.847224	0.205666	0
B2RYS8_RAT	B2RYS8	Ndufb8	NADH dehydrogenase [ubiquinone] 1 beta subcomplex subunit 8, mitochondrial	37261.8	33646.1	0	23731.3	21685.4	34040.6	29301.3	0	35408.3	25164.8	31602.1	0	0	0	18781.6	39782.1	0	43235.4	34381.2	33496.5	24169	25979.3	14156.2	31884	29081.2	30978.8	25191.9	37723.8	0.814805	0.486648	0	0.758028	0.383333	0	0.443991	0.056359	0	0.544905	0.147043	0	0.585719	0.227335	0	1.0749	0.822466	0
B2RYS9_RAT	B2RYS9	Trmt112	Similar to RIKEN cDNA 0610038D11 (Predicted), isoform CRA_b	323461	241659	223827	219152	218385	299862	219678	284602	234731	282845	187550	269868	254084	225780	188729	215053	199507	190097	251055	279188	245297	264344	225202	226980	245297	264344	225202	226980	1.16461	0.140759	0	1.0807	0.501649	0	0.992168	0.941804	0	0.85193	0.125401	0	0.918082	0.462611	0	1.07765	0.474375	0
B2RYU7_RAT	B2RYU7	Cbx5	Cbx5 protein	24706.7	16140.1	37452.3	34176.7	28969	38084	13923.6	18897.3	23268.8	23334.3	38142.1	35008.8	58036	67686.6	31373.6	80919.1	29945.6	21902.5	19504.6	65538.4	28289	23501.6	46049.4	43562	28289	23501.6	46049.4	43562	0.539498	0.164509	0	0.649395	0.27458	0	1.0571	0.866772	0	1.95941	0.024773	1	1.62782	0.058042	0	0.83077	0.409493	0
B2RYW3_RAT	B2RYW3	Ndufb9	NADH dehydrogenase (Ubiquinone) 1 beta subcomplex, 9	0	114799	29423	113941	144696	0	103951	154445	102449	138153	162771	0	0	17581.8	150493	36172.9	62671.8	164594	156773	118086	81502.7	100513	69264.9	107659	100715	124749	110282	107659	0.933625	0.84964	0	0.757042	0.501856	0	0.643371	0.406974	0	0.689111	0.50103	0	0.849849	0.792213	0	1.23325	0.628175	0
B2RYW7_RAT	B2RYW7	Srp14	RCG26543, isoform CRA_b	1938.91	20532.5	5757.87	7591.58	18051.8	16712.7	10034.9	9302.31	28954.1	11436.4	26563.6	13158.9	0	2751.96	13524.2	0	27957.3	31281.6	23814.3	17300.9	10774.5	15288.1	12068.8	22871.5	10774.5	15288.1	13999.7	25088.5	0.668433	0.15799	0	0.471089	0.037006	-1	0.527676	0.076993	0	0.789424	0.581092	0	1.12012	0.822218	0	1.41891	0.40556	0
FAHD2_RAT	B2RYW9	Fahd2	Fumarylacetoacetate hydrolase domain-containing protein 2	4109.9	12025.5	16519	16238.1	16322	21157.1	13236.2	7073.06	13222.7	7431.42	21263.2	9784.64	20476	11625.6	18886	15547.8	13053.7	24538.5	14407.4	12388.2	13042.9	12424.1	16407.1	15987.1	13042.9	12424.1	16407.1	15987.1	0.777132	0.322614	0	0.815838	0.391449	0	1.02627	0.90016	0	1.32059	0.287248	0	1.25793	0.347118	0	0.952556	0.864058	0
B2RYX0_RAT	B2RYX0	Naca	Naca protein	268879	179695	323236	351938	270860	294598	278145	293748	267060	274413	178227	219122	247696	280972	369509	241958	333278	257453	201915	221794	278922	281593	259105	251279	278922	281593	259105	251279	1.12064	0.227294	0	1.11001	0.477031	0	1.03114	0.847619	0	0.920141	0.512455	0	0.928954	0.66247	0	1.00958	0.931041	0
B2RZ12_RAT	B2RZ12	Imp3	IMP3, U3 small nucleolar ribonucleoprotein	58433.2	43957.3	56771.9	67565	44273	85671.2	55492.1	63375.1	42860.7	71031.8	37999.3	50887.7	71113.7	53648.5	34549.3	68022.7	53212.9	59131.7	64407.5	55438.2	54200.1	63686.2	49639.7	60042.6	54200.1	63686.2	49639.7	60042.6	1.06068	0.649239	0	0.902694	0.30084	0	0.826742	0.178165	0	0.779442	0.185456	0	0.91586	0.5797	0	1.17502	0.296791	0
B2RZ20_RAT	B2RZ20	Ssna1	SS nuclear autoantigen 1	0	12874.2	0	0	0	4567.7	0	0	0	5163.14	6339.31	0	0	0	0	0	86378.9	0	0	0	7066.97	5606.14	7245.09	23904.1	12874.2	4865.42	6339.31	86378.9	0.234526	0.276544	0	0.295638	0.316108	0	0.303089	0.321992	0	1.29235	0.423116	0	1.0252	0.944419	0	0.793288	0.392283	0
B2RZ27_RAT	B2RZ27	Sh3bgrl3	SH3 domain binding glutamic acid-rich protein-like 3	211856	166838	326934	205074	228428	203185	224613	281960	177743	199527	209064	155641	234976	230800	234636	179700	171482	199540	186532	241585	227826	217406	213023	195768	227826	217406	213023	195768	1.11053	0.34652	0	1.16376	0.308253	0	1.08814	0.402474	0	0.979842	0.855688	0	0.935026	0.642931	0	0.954261	0.753912	0
B2RZ29_RAT	B2RZ29	Mapk1ip1l	Mapk1ip1l protein	233136	180027	152923	148307	134362	183259	140868	189088	147757	167562	69445.9	181538	172797	161420	87771.4	121405	148826	120972	148632	192170	169751	165707	134594	146401	169751	165707	134594	146401	1.13187	0.264374	0	1.15949	0.315153	0	0.919355	0.669401	0	0.812244	0.250558	0	0.792892	0.261518	0	0.976175	0.843989	0
SH21A_RAT	B2RZ59	Sh2d1a	SH2 domain-containing protein 1A	17652.6	21429.6	0	25793.9	0	0	6188.44	0	0	23457.8	14429.9	0	0	0	0	0	0	11670.4	20753.6	0	17108.2	9194.24	6797.01	11691.3	21625.4	14823.1	14429.9	16212	0.78642	0.599361	0	1.46334	0.226506	0	0.581375	0.184107	0	0.739268	0.576995	0	0.397295	0.022063	-1	0.537416	0.135742	0
B2RZ68_RAT	B2RZ68	Dcaf7	DDB1 and CUL4-associated factor 7	48231.8	0	42475.2	58750.1	0	51510.3	0	44819.1	31440.4	42393.1	29774.1	42385	60246.3	0	0	51890.5	67581.5	32572	0	42924.9	32407	35011.4	28628.8	40188.4	49819	42540.7	44135.1	48742.2	0.871182	0.704409	0	0.806376	0.619655	0	0.712365	0.458052	0	0.8177	0.647706	0	0.883416	0.811417	0	1.08037	0.854146	0
B2RZ72_RAT	B2RZ72	Arpc4	Actin-related protein 2/3 complex subunit 4	1322426	1.81687e+06	1.14764e+06	1352030	1.10914e+06	1.31477e+06	1.35289e+06	1.32851e+06	1.43542e+06	1.70822e+06	1.14547e+06	1.24751e+06	1.29973e+06	1.32768e+06	1.01074e+06	1.02346e+06	1.04144e+06	1.15734e+06	1.41508e+06	1.8209e+06	1.34962e+06	1.42796e+06	1.20623e+06	1.29165e+06	1.34962e+06	1.42796e+06	1.20623e+06	1.29165e+06	1.10554	0.436812	0	1.04489	0.774529	0	0.933868	0.608979	0	0.844718	0.044756	0	0.893751	0.331467	0	1.05805	0.605449	0
B2RZ74_RAT	B2RZ74	Snrnp70	Small nuclear ribonucleoprotein U1 subunit 70	205911	144868	240677	252332	150596	209080	232406	169431	159738	195212	127001	186597	197072	169753	141963	183468	169984	160381	167718	188719	198877	193173	164477	174054	198877	193173	164477	174054	1.10985	0.214684	0	1.14261	0.309132	0	0.944979	0.519337	0	0.85145	0.162782	0	0.827032	0.220406	0	0.971323	0.831008	0
B2RZ96_RAT	B2RZ96	Ube2r2	LOC689226 protein	61182	42900.4	37888.1	42258.4	55652.6	29134.3	0	50068.3	42177	39141.6	36266.9	41933.3	30138.9	0	34026.9	38439.8	34108.4	41389.6	34054.1	47506.9	47976.3	34895.3	29668.6	39099.7	47976.3	40130.3	35591.5	39099.7	0.892468	0.548208	0	1.22702	0.119977	0	0.758793	0.197647	0	0.850219	0.568795	0	0.618401	0.04347	-1	0.727343	0.125098	0
B2RZ98_RAT	B2RZ98	Ncf4	Ncf4 protein	47775.7	127064	46132.2	91007.3	87044.8	114981	91158.5	56775.6	38120.9	33461	106949	63857.1	126102	74179.6	60659.5	161348	86002.6	126946	96171.4	68779.6	79804.8	66899.4	86349.5	107850	79804.8	66899.4	86349.5	107850	0.620303	0.109039	0	0.739964	0.243828	0	0.800647	0.332386	0	1.29074	0.366765	0	1.08201	0.750228	0	0.838288	0.570509	0
B2RZB6_RAT	B2RZB6	Lsm8	U6 snRNA-associated Sm-like protein LSm8	114421	111572	109999	97552.6	110376	131814	99224.4	110402	83790.4	121121	87357	91145	108253	92454.8	100400	122243	114168	89305.4	90451.4	117849	108784	109270	95922	106804	108784	109270	95922	106804	1.0231	0.827069	0	1.01854	0.801227	0	0.898117	0.209004	0	0.877842	0.183422	0	0.881767	0.026598	0	1.00447	0.957567	0
B2RZB7_RAT	B2RZB7	Snrpd1	Small nuclear ribonucleoprotein Sm D1	62697	42410.5	71818.9	102552	127977	72623.6	88040.3	73326.9	111201	62171.8	69256.1	63423.7	62311.3	88453.7	53695.9	93594.6	87775.5	146063	62042.4	104121	81491.1	81472.8	67428.1	98719.4	81491.1	81472.8	67428.1	98719.4	0.825297	0.316272	0	0.825482	0.423371	0	0.683028	0.068874	0	0.827615	0.209693	0	0.827429	0.410886	0	0.999776	0.999185	0
B2RZC6_RAT	B2RZC6	Ilf2	Ilf2 protein	205398	172838	124122	153511	121876	205009	175029	176548	159656	200668	143298	112603	178326	143132	135316	128844	153025	145247	189055	208987	155549	183382	142535	165032	155549	183382	142535	165032	1.11119	0.312649	0	0.94254	0.671159	0	0.863681	0.250149	0	0.777256	0.016737	0	0.916334	0.510422	0	1.17894	0.15706	0
B2RZD1_RAT	B2RZD1	Sec61b	Protein transport protein Sec61 subunit beta	20437.9	34154.5	17636.6	0	0	0	0	0	37465.3	20183.7	11617.9	29967.9	16871.9	0	23274.9	0	0	0	19219.1	24569.1	17574.6	15833	19450.1	12672.1	24076.4	28824.5	20433.1	21894.1	1.24944	0.674672	0	1.38688	0.457263	0	1.53488	0.219977	0	1.22845	0.614278	0	1.10672	0.757075	0	0.900904	0.829199	0
B2RZD4_RAT	B2RZD4	Rpl34	60S ribosomal protein L34	29318	17539.4	0	0	0	20843.5	21281.7	24272.1	18470.7	19231.5	14874.8	45438.8	36528.9	0	29984.8	37109.7	21106.5	18335.5	17172.1	17884.1	13087.2	20819.9	27476.9	22321.6	23428.7	20819.9	31706.8	22321.6	0.932725	0.709439	0	0.586302	0.160569	0	1.23096	0.513673	0	1.31974	0.343962	0	2.09952	0.110567	0	1.59086	0.142093	0
B2RZD6_RAT	B2RZD6	Ndufa4	NDUFA4, mitochondrial complex-associated	299018	232989	307390	333705	248127	314905	292787	312298	226670	268935	207888	238026	368015	308717	268976	400029	273185	338757	291190	300134	284246	283119	278324	320659	284246	283119	278324	320659	0.882928	0.214615	0	0.886443	0.250817	0	0.867976	0.272482	0	0.983064	0.885984	0	0.979167	0.865051	0	0.996035	0.965111	0
B3DM90_RAT	B3DM90	Ncstn	Ncstn protein	121610	65852.8	70798.7	66726.5	66679.4	73972.6	59358.8	311313	57845.1	59516.6	51420.8	77061.6	66432.8	88886.6	55524.8	75456.4	62376.4	75330.2	67432	78735	78333.6	112401	67865.3	71866	78333.6	112401	67865.3	71866	1.56404	0.440152	0	1.08999	0.581642	0	0.944331	0.609484	0	0.603777	0.401672	0	0.866363	0.439165	0	1.43491	0.522803	0
B4F786_RAT	B4F786	Cd2bp2	CD2 antigen (Cytoplasmic tail) binding protein 2 (Predicted), isoform CRA_a	67784.7	64201.6	84835.2	31505	31342.7	44406.4	73688.3	41034.3	70657.7	31215.8	55776.2	76821.5	119218	207057	89010.6	35565.3	138676	79930.3	55888	31846.3	55933.8	52200.5	109577	68381.1	55933.8	52200.5	109577	68381.1	0.763376	0.469179	0	0.817972	0.59094	0	1.60244	0.245684	0	2.09915	0.072594	0	1.95904	0.09646	0	0.933254	0.789945	0
CTL2_RAT	B4F795	Slc44a2	Choline transporter-like protein 2	46875.2	58009.7	54464.4	68700.1	67495.5	20935.5	44157.9	38574.6	87772	67629	71128.1	47355.9	25883	52693.4	75941.4	27759.1	38895.3	55135.2	73656.1	70785.2	59109	51813.8	54600.4	53246.2	59109	51813.8	54600.4	53246.2	0.973099	0.924704	0	1.11011	0.565953	0	1.02543	0.917286	0	1.05378	0.854674	0	0.923724	0.659625	0	0.876581	0.571938	0
B4F7A3_RAT	B4F7A3	Lgalsl	Galectin	45438.8	20451.4	57678.9	28354.3	0	59474	0	31189.1	28905.4	28268.7	25842.5	22183.3	49395.8	35750.1	50872.6	61331.7	37681.6	26474	18654.2	48441.1	31281.4	32298.5	36808.9	38516.5	37980.9	36959.3	36808.9	38516.5	0.838561	0.57589	0	0.812154	0.564606	0	0.955664	0.863515	0	1.13965	0.647776	0	1.1767	0.629742	0	1.03252	0.934266	0
B4F7A5_RAT	B4F7A5	Cd99	CD99 molecule (Xg blood group)	37078.6	33039.2	46267.7	22037.6	37616.3	58134	44487.8	24545.2	28248.4	25877	17152.5	22690.7	53885	40991.7	37290.7	36190.8	37392.4	29637.9	27979.1	50448.5	35207.9	36258.5	34402.1	36329.7	35207.9	36258.5	34402.1	36329.7	0.998039	0.992796	0	0.96912	0.845924	0	0.946941	0.808258	0	0.948802	0.8464	0	0.977115	0.918895	0	1.02984	0.893921	0
B4F7B2_RAT	B4F7B2	Taf10	Transcription initiation factor TFIID subunit 10	10543.6	7315.37	0	5640.51	7132.75	8594.7	9631.88	8425.88	7974.73	7274.46	4763.35	9266.29	8338.06	0	4130.91	0	6977.52	5783.64	6567.71	6365.6	7439.44	8380.33	6804.49	6074.36	7658.07	8380.33	6624.65	6423.62	1.37962	0.003219	0	1.22473	0.176144	0	1.1202	0.518912	0	0.81196	0.181965	0	0.914651	0.639287	0	1.12647	0.333943	0
B4F7C7_RAT	B4F7C7	Hebp1	Hebp1 protein	204744	151174	133876	144249	148042	190546	146402	159916	135744	138231	81082	135849	163785	163057	117427	135319	178877	142735	130354	137533	156417	154168	132240	144964	156417	154168	132240	144964	1.06349	0.507854	0	1.07901	0.472046	0	0.912228	0.494201	0	0.857766	0.268601	0	0.845431	0.258017	0	0.98562	0.891463	0
NIBL1_RAT	B4F7E8	Fam129b	Niban-like protein 1	8087.56	0	0	0	0	0	0	0	8153.19	9534.95	4565.45	0	0	0	0	0	0	7268.99	0	0	6866.44	7677.76	6960.35	9286.65	8087.56	8844.07	4565.45	7268.99	0.826752	0.356115	0	0.739388	0.192402	0	0.7495	0.274946	0	0.90656	0.688612	0	1.01368	0.959237	0	1.11816	0.57529	0
B4F7F3_RAT	B4F7F3	Arvcf	ARVCF, delta catenin family member	31367.6	15315.2	33323.7	16106.8	22063.3	18320.2	14839.8	18434.8	12780.1	16892.7	12210.7	10298	16635.5	17935.3	15420.8	22496.9	21604	14733.6	17748.2	13891.2	23635.3	16253.5	14500.1	18094.8	23635.3	16253.5	14500.1	18094.8	0.898243	0.395938	0	1.3062	0.217595	0	0.80134	0.148151	0	0.892119	0.354295	0	0.61349	0.052377	0	0.687678	0.095623	0
LIMD1_RAT	B5DEH0	Limd1	LIM domain-containing protein 1	0	11291.2	0	7320.9	0	59686.7	0	0	14266	7880.92	16257.4	0	9706.83	0	0	0	4243.37	0	6129.83	0	9391.5	18316.4	10155.6	5706.69	9306.05	27277.9	12982.1	5186.6	3.20964	0.263727	0	1.6457	0.048425	1	1.77959	0.028869	1	0.554451	0.463905	0	1.08136	0.742269	0	1.95032	0.424109	0
ERLN2_RAT	B5DEH2	Erlin2	Erlin-2	51564.4	45603.5	68747	63088.3	44680.4	55551.1	66380	59050.7	49295	61541.3	38268.9	53269.9	77511.9	91729.5	48292.6	61140.5	39851.7	53792.8	52523.1	53491.7	54736.7	58363.6	61814.6	52160	54736.7	58363.6	61814.6	52160	1.11894	0.203669	0	1.0494	0.674102	0	1.1851	0.383005	0	1.05913	0.745907	0	1.12931	0.537302	0	1.06626	0.534844	0
B5DEH4_RAT	B5DEH4	Uap1l1	UDP-N-acetylglucosamine pyrophosphorylase 1-like 1	49464	43981.4	50491	46016.6	49718.7	59551.3	49154.3	42656.5	42723.9	45146.2	35766.4	38312.2	43859.4	41792.4	42871.9	50514.5	49347.7	49995.3	49447.4	58329.6	47934.3	47846.4	40520.5	51526.9	47934.3	47846.4	40520.5	51526.9	0.928572	0.33539	0	0.930278	0.128959	0	0.786394	0.001329	0	0.846886	0.069656	0	0.845333	0.005426	0	0.998166	0.979979	0
B5DEI0_RAT	B5DEI0	Pcyox1l	Pcyox1l protein	23484	19114.4	8332.66	23997.9	15969.9	28157.8	16204.4	19628.2	24793.7	35716.3	21302.7	16491	19120.3	16646.9	0	25172	24973.1	16944	21371.8	29084.4	18179.8	24900.1	16018.9	23509.1	18179.8	24900.1	18390.2	23509.1	1.05917	0.734881	0	0.77331	0.168914	0	0.681393	0.050334	0	0.643327	0.06939	0	0.881138	0.587744	0	1.36966	0.169287	0
B5DEK0_RAT	B5DEK0	Rprd1b	Regulation of nuclear pre-mRNA domain-containing 1B	60890.5	64418	45338.4	67920.6	29751	61851.3	64204.3	71872.9	54843.3	66644.2	57714.2	48599.9	50684.6	50058.9	46662.1	40862.9	49228.8	36161.1	59837.2	81951.5	53663.7	63883.2	50743.9	53608.3	53663.7	63883.2	50743.9	53608.3	1.19166	0.26735	0	1.00103	0.99604	0	0.946568	0.740767	0	0.794324	0.004584	0	0.945591	0.70185	0	1.19043	0.218204	0
B5DEL2_RAT	B5DEL2	Cpsf1	Cleavage and polyadenylation-specific factor 1	38783.2	32971.1	0	39089.9	27447.5	42596.2	41635.6	37627.3	28971.2	32204.4	23407.4	22856.9	39302.7	25268.1	8296.81	46144.3	36553.7	36306.7	36423.2	39083.5	29471.8	36606.9	23826.4	38902.3	34572.9	36606.9	23826.4	38902.3	0.940997	0.499599	0	0.757587	0.145186	0	0.612468	0.02107	-1	0.650871	0.051383	0	0.808446	0.467531	0	1.2421	0.278045	0
B5DEL7_RAT	B5DEL7	Sec61g	RCG23282, isoform CRA_a	66929.6	120004	55325.2	55250.1	61464.8	57921.6	46033.2	59641.4	71461.5	69667.4	119700	52362.7	45884.8	33203.4	155780	53347.5	48243.8	44635.5	64650.4	56871.6	71794.7	60945	81386.1	53549.8	71794.7	60945	81386.1	53549.8	1.1381	0.234546	0	1.34071	0.189714	0	1.51982	0.282412	0	1.3354	0.425356	0	1.13359	0.730236	0	0.848879	0.430728	0
B5DEM5_RAT	B5DEM5	Rpl14	60S ribosomal protein L14	175555	243980	209520	308030	205266	310935	256358	246725	218927	201351	178699	250572	250223	181149	212998	416642	255769	346716	168419	180734	228470	246859	214728	273656	228470	246859	214728	273656	0.902078	0.616315	0	0.834881	0.418295	0	0.784665	0.2759	0	0.869842	0.22636	0	0.939853	0.632021	0	1.08049	0.549397	0
B5DEN5_RAT	B5DEN5	Eef1b2	Eukaryotic translation elongation factor 1 beta 2	592979	439197	520827	450276	363274	572440	453001	485978	410872	458015	318118	557067	560792	505917	379450	551989	548604	384249	411607	473296	473311	476061	464269	473949	473311	476061	464269	473949	1.00446	0.962587	0	0.998652	0.990492	0	0.979575	0.875667	0	0.975229	0.838469	0	0.980897	0.888885	0	1.00581	0.955116	0
B5DEP5_RAT	B5DEP5	Trip4	RCG58191	25572.7	19973.6	0	30542.1	27702.1	9252.83	21696	28208	23383.3	24638.7	21839.3	23410.5	0	0	0	7990.06	13929.1	26005.9	33353.4	28194.1	22392.4	21435.8	13750	21894.5	25947.6	21435.8	22624.9	21894.5	0.979047	0.937987	0	1.02274	0.937511	0	0.628013	0.22761	0	0.641453	0.177601	0	0.61405	0.166562	0	0.95728	0.856022	0
B5DEP7_RAT	B5DEP7	Snrpg	Small nuclear ribonucleoprotein G	145241	188631	130624	184382	225446	171660	132125	126274	225133	175015	368618	160902	143185	129854	128119	178140	159042	276794	227531	147963	174865	166041	186135	197894	174865	166041	186135	197894	0.839042	0.317217	0	0.883628	0.454524	0	0.940581	0.826348	0	1.12102	0.694387	0	1.06445	0.823797	0	0.949541	0.72811	0
B5DES0_RAT	B5DES0	Snrpd2	Small nuclear ribonucleoprotein Sm D2	70555.6	45516.6	47520.4	62041.6	51228.5	72486	66044.9	73150.6	71218.7	82399.4	60565.2	65618.9	61555.7	56936.6	79505.7	52753	58505.7	62941.9	77302.2	76568.1	55372.5	73059.9	64836.4	65614.2	55372.5	73059.9	64836.4	65614.2	1.11348	0.217848	0	0.843911	0.171652	0	0.988146	0.904378	0	0.887442	0.120275	0	1.17091	0.162828	0	1.31943	0.011642	0
B5DEY5_RAT	B5DEY5	Thoc3	THO complex 3	37837.6	46338.4	42906.9	45990.7	43974.7	61716	43180.3	51141.7	39701.9	28602.2	42735.2	51597.4	36118.1	40865.5	34011.5	56140	41680.4	35525.5	40070	40278.2	43409.7	44868.4	41065.5	42738.8	43409.7	44868.4	41065.5	42738.8	1.04983	0.754141	0	1.0157	0.865177	0	0.960848	0.728706	0	0.915244	0.565553	0	0.946	0.513248	0	1.0336	0.806549	0
B5DEY8_RAT	B5DEY8	Snx6	Sorting nexin	26802	21646.6	30696.7	18399.4	22365.3	19431.4	18759.1	13814	20693	19419.6	23318.3	18436.1	22715.2	23016.1	22006.2	24845.5	20306.1	22952	21688	18377.5	23982	18423.4	21898.4	21633.8	23982	18423.4	21898.4	21633.8	0.851603	0.083924	0	1.10854	0.359461	0	1.01223	0.856873	0	1.18862	0.048094	0	0.913118	0.396519	0	0.768219	0.05357	0
B5DEZ4_RAT	B5DEZ4	Tcerg1	Tcerg1 protein	95787.5	88781	77831.1	73970.3	87476.5	93973.2	60541.4	61431.9	84641.9	63773.7	106918	92085.2	68928.5	52202.8	65451.5	90312.4	75946.4	99481.6	81022.8	76970.6	84769.3	72872.4	77117.2	84746.7	84769.3	72872.4	77117.2	84746.7	0.859884	0.186288	0	1.00027	0.997073	0	0.909972	0.500243	0	1.05825	0.732923	0	0.90973	0.490766	0	0.859656	0.17215	0
B5DF36_RAT	B5DF36	Plac8	Placenta-specific 8	9206897	9922304	11156820	10101003	12044594	9355514	10734607	8661779	11322172	9694557	11996746	12784538	10749924	10758934	10559372	7675690	8809542	11496726	10734701	10361857	1.04863e+07	9.95373e+06	1.13699e+07	9.8157e+06	1.04863e+07	9.95373e+06	1.13699e+07	9.8157e+06	1.01406	0.873673	0	1.06832	0.454258	0	1.15834	0.093834	0	1.14228	0.060191	0	1.08426	0.219305	0	0.94921	0.463187	0
B5DF46_RAT	B5DF46	Pmm2	Phosphomannomutase	46846.6	40579.9	43611.9	34399.8	28103	40848.4	39247.1	42566.5	42365.8	43772.4	40341.9	47075.7	53709.3	53408.3	31512.6	39612	37094.8	27637.1	33598.8	44832.6	38708.2	41760	45209.6	36555.1	38708.2	41760	45209.6	36555.1	1.14239	0.119753	0	1.0589	0.639444	0	1.23675	0.12829	0	1.0826	0.443614	0	1.16796	0.261453	0	1.07884	0.401216	0
B5DF55_RAT	B5DF55	Stam	RCG55706	0	6246.77	1431.92	0	25890.1	9539.28	0	32495.2	6479.56	7045.58	4166.52	0	0	0	5805.01	8352.1	0	0	2691.59	0	9390.34	13888.9	5908.6	6248.09	11189.6	13889.9	4985.76	5521.85	2.2229	0.171377	0	1.50291	0.50754	0	0.945664	0.885368	0	0.425419	0.156378	0	0.629221	0.46593	0	1.47906	0.503992	0
B5DF57_RAT	B5DF57	Epb42	Erythrocyte membrane protein band 4.2	218680	146631	307904	216628	226888	154126	318723	249350	143966	197799	118155	238262	279111	426082	501503	269969	304227	157067	129731	240701	223346	212793	312623	220339	223346	212793	312623	220339	0.965752	0.874882	0	1.01365	0.944653	0	1.41883	0.258565	0	1.46914	0.222591	0	1.39972	0.255226	0	0.952749	0.804658	0
B5DF65_RAT	B5DF65	Blvrb	Biliverdin reductase B	1.50097e+06	1.24024e+06	1259850	1.09266e+06	1.30315e+06	1.00451e+06	1.29055e+06	1.3008e+06	1.15174e+06	990263	1.16427e+06	1.55437e+06	1.24667e+06	1.51137e+06	1.58308e+06	1.59041e+06	1.43333e+06	1.08041e+06	946653	1.31247e+06	1.27937e+06	1.14757e+06	1.41195e+06	1.27265e+06	1.27937e+06	1.14757e+06	1.41195e+06	1.27265e+06	0.901716	0.378937	0	1.00528	0.961179	0	1.10945	0.36443	0	1.23038	0.041376	0	1.10363	0.255697	0	0.896981	0.197181	0
ELAV1_RAT	B5DF91	Elavl1	ELAV-like protein 1	236260	189144	210871	189979	168755	219267	181922	192769	200627	193389	195428	207646	210294	183526	169001	227929	219507	160243	169551	202471	199002	197595	193179	195940	199002	197595	193179	195940	1.00844	0.913514	0	1.01562	0.866431	0	0.985908	0.86264	0	0.977652	0.666625	0	0.97074	0.684125	0	0.99293	0.916575	0
B5DFB2_RAT	B5DFB2	Rbbp4	RB-binding protein 4, chromatin-remodeling factor	393470	266383	377126	345175	311900	395450	344321	364981	270317	313278	237707	359938	344866	328645	254479	439505	378559	306157	312550	347521	338811	337669	305127	356858	338811	337669	305127	356858	0.946227	0.571708	0	0.949426	0.604285	0	0.855036	0.175041	0	0.903627	0.350083	0	0.900582	0.346807	0	0.996631	0.971896	0
EIF3C_RAT	B5DFC8	Eif3c	Eukaryotic translation initiation factor 3 subunit C	145440	136545	155202	134066	120691	158729	151127	148521	130958	176010	107355	130858	135469	136104	144137	174831	162179	135417	159762	181111	138389	153069	130785	162660	138389	153069	130785	162660	0.941035	0.398308	0	0.850787	0.037787	0	0.804038	0.013113	0	0.854419	0.04911	0	0.945052	0.397141	0	1.10608	0.154107	0
NID2_RAT	B5DFC9	Nid2	Nidogen-2	39472.7	25823.5	42235.5	37781.1	40867.4	41050.7	66015.2	38785.2	33876.9	24281.3	34285.1	46023	41768.7	49319.1	21768.1	40667.6	47698.4	27614.9	18126.6	37463.2	37236	40801.9	38632.8	34314.1	37236	40801.9	38632.8	34314.1	1.18907	0.474803	0	1.08515	0.637031	0	1.12586	0.561793	0	0.946839	0.804867	0	1.03751	0.813415	0	1.09576	0.648536	0
B5DFD8_RAT	B5DFD8	Sh3bgrl	SH3 domain-binding glutamic acid-rich-like protein	508151	362763	439188	426441	381200	485643	398960	396776	434225	430637	311622	420490	450468	408149	477411	412532	415927	433935	428200	469226	423549	429248	413628	431964	423549	429248	413628	431964	0.993713	0.889871	0	0.980518	0.766014	0	0.957552	0.557482	0	0.96361	0.643356	0	0.976578	0.800389	0	1.01346	0.854358	0
B5DFF4_RAT	B5DFF4	Vps37c	VPS37C, ESCRT-I subunit	7518.86	10291.2	0	0	0	0	0	13571.9	12771.1	10707.6	8107.45	9272.24	0	0	0	0	0	26992.3	9400.82	9595.95	7863.36	10372.5	10026.1	12321.2	8905.04	12350.2	8689.84	15329.7	0.841844	0.635537	0	0.6382	0.275309	0	0.813732	0.575514	0	0.966607	0.860267	0	1.27504	0.206341	0	1.31909	0.162687	0
B5DFH7_RAT	B5DFH7	Traf2	Tnf receptor-associated factor 2	192924	276962	42272	0	284488	0	27637.3	63446.5	107585	221019	0	196940	157449	23040.1	0	47002.1	93270.4	86390.9	188858	65139.1	160747	85348.9	78014.8	96132.1	199162	104922	125810	96132.1	0.88783	0.817561	0	1.67214	0.335638	0	0.811537	0.714954	0	0.914068	0.898942	0	0.485327	0.278468	0	0.530953	0.308973	0
B5DFI3_RAT	B5DFI3	Ap1s1	AP complex subunit sigma	30389.7	23665.2	25836	25682	11275.9	29194.7	27018.3	23699.2	22415.3	28334.9	17443.8	28199.5	32229.2	30477.6	14027.9	27784.6	24960.4	21685.5	22450.7	28716.5	23369.8	26132.5	24475.6	25119.6	23369.8	26132.5	24475.6	25119.6	1.04032	0.612132	0	0.930342	0.631288	0	0.974364	0.873641	0	0.936597	0.681738	0	1.04732	0.826305	0	1.11822	0.44981	0
B5DFI9_RAT	B5DFI9	Pdk3	Pdk3 protein	15897.6	19562.7	44143.1	17001.6	33656.1	16363.3	27318.4	23955.6	23367.1	31911.3	37295.2	50333.4	21238.2	0	45839.4	62494.4	13706.9	15865.8	15822.3	16573.4	26052.2	24583.1	32588	24892.6	26052.2	24583.1	38676.6	24892.6	0.987569	0.975469	0	1.04659	0.918031	0	1.30915	0.547733	0	1.32562	0.360986	0	1.25087	0.515614	0	0.943611	0.815581	0
B5DFJ4_RAT	B5DFJ4	Vps18	VPS18 CORVET/HOPS core subunit	42068.8	26311.6	49162.1	0	40216.5	39970.6	19043.4	51496.1	17447.8	25169.8	26234.8	41610.7	2029	59237.8	32678.9	67585.5	76400.4	30866.8	25469.4	50309	33177.4	30625.5	32358.3	50126.2	39439.7	30625.5	32358.3	50126.2	0.610968	0.140049	0	0.661876	0.206001	0	0.645536	0.230006	0	1.05658	0.88355	0	0.975311	0.946738	0	0.923085	0.801059	0
B5DFK2_RAT	B5DFK2	Sash3	SAM and SH3 domain-containing 3	57136.9	36679	54219.1	58943.8	36370.1	42116.9	36774.9	47189.9	41027	41564.7	42796.9	63793	48693.2	52490.5	51950.5	54029.7	52329	36031.1	44968.8	62456.9	48669.8	41734.7	51944.8	49963.1	48669.8	41734.7	51944.8	49963.1	0.83531	0.121831	0	0.974114	0.851952	0	1.03966	0.733589	0	1.24464	0.027863	0	1.06729	0.604473	0	0.857507	0.225658	0
B5DFK6_RAT	B5DFK6	Ap3d1	Adaptor-related protein complex 3 subunit delta 1	12680.6	16412.5	34156.2	33448.3	39679.8	31013.5	31895.9	26680.3	22388.2	25547.3	19501.3	27901.3	29713	55936.7	12693.8	34726.1	28180.8	31306.9	29664.6	17888.2	27275.5	27505	29149.2	28353.3	27275.5	27505	29149.2	28353.3	0.970082	0.805828	0	0.961985	0.862926	0	1.02807	0.922095	0	1.05978	0.833455	0	1.0687	0.841886	0	1.00842	0.968439	0
B5DFM8_RAT	B5DFM8	Bcas2	BCAS2, pre-mRNA-processing factor	15359.2	17938.3	13414.1	18738.4	17527.2	14413.2	13317	17711.5	13611.5	12210	12606.7	19252.4	15313.1	15152.5	11505.3	12444.6	11858.5	17949.7	16211.3	12610.1	16595.4	14252.6	14766	14214.8	16595.4	14252.6	14766	14214.8	1.00266	0.980851	0	1.16747	0.16335	0	1.03878	0.767717	0	1.03602	0.761245	0	0.889765	0.301142	0	0.858829	0.1205	0
B5DFN4_RAT	B5DFN4	Pfdn5	Prefoldin 5 (Predicted), isoform CRA_a	59090.9	45198.4	51794.9	46613.1	57719.2	59249.9	70623.7	55943.4	51569.4	58072.4	47314.4	51802.3	58658.9	62932.6	52617.2	49411.3	52226.6	50294	43397.5	49522.6	52083.3	59091.8	54665.1	48970.4	52083.3	59091.8	54665.1	48970.4	1.20668	0.020045	0	1.06357	0.356235	0	1.11629	0.105366	0	0.925088	0.321702	0	1.04957	0.529723	0	1.13456	0.1366	0
B6RK61_RAT	B6RK61	Myh7b	Myosin heavy chain 7B	58418.2	57670.5	26621.3	15292	41131.8	0	21916.8	36790.8	38239.1	41480.6	5967.26	61297.6	20585.1	0	26247.2	0	20506.2	18411.1	0	9757.51	39826.7	29773.3	24907.3	12439.3	39826.7	34606.8	28524.3	16224.9	2.39349	0.031071	1	3.2017	0.016216	1	2.00231	0.258435	0	0.836566	0.681157	0	0.625391	0.282605	0	0.74757	0.359094	0
C0JPT7_RAT	C0JPT7	Flna	Filamin A	2.14935e+06	2.13643e+06	2.4421e+06	1.94104e+06	1.80657e+06	2373973	2.15495e+06	1.87414e+06	1.82194e+06	2.00043e+06	1.71705e+06	2.06602e+06	2.36243e+06	2229819	1.94995e+06	2.30496e+06	2379264	2.15396e+06	2.12643e+06	2355217	2.0951e+06	2.04509e+06	2.06505e+06	2.26396e+06	2.0951e+06	2.04509e+06	2.06505e+06	2.26396e+06	0.903321	0.088859	0	0.925412	0.195867	0	0.91214	0.145473	0	1.00976	0.897529	0	0.985658	0.85135	0	0.976129	0.742765	0
C0KUC5_RAT	C0KUC5	Lims1	LIM and senescent cell antigen-like-containing domain protein	94612.9	69497.2	112008	74407.2	45821.1	156837	149186	158995	69044.6	73419	74387	109014	154096	132919	65785.7	105628	83609.9	65927.7	69468.8	82673.6	79269.4	121496	107240	81461.5	79269.4	121496	107240	81461.5	1.49146	0.102913	0	0.97309	0.872863	0	1.31646	0.194578	0	0.882664	0.606442	0	1.35286	0.204537	0	1.5327	0.109864	0
IF2H_RAT	C9WPN6	Eif2s3y	Eukaryotic translation initiation factor 2 subunit 3, Y-linked	28090.1	28723.4	0	29330.4	18702.4	20180	14508.2	27022.4	27211.9	30832.1	24178.4	19568.7	17548.2	21730.8	18597.8	24624.8	22728.6	28419.9	32690	34631.1	22690.4	23950.9	20324.8	28618.9	26211.6	23950.9	20324.8	28618.9	0.836892	0.242952	0	0.792847	0.23556	0	0.710188	0.011974	0	0.848601	0.283409	0	0.895744	0.588298	0	1.05555	0.806317	0
GTPB1_RAT	D2XV59	Gtpbp1	GTP-binding protein 1	55327.8	52444.8	87135.9	47542.8	97094.2	56032.6	92139.4	61175.4	52339.8	54692.8	25298	74662.6	54507.8	0	0	53364.7	121612	49034.6	32093	40318	67909.1	63276	33661.1	59284.4	67909.1	63276	51489.5	59284.4	1.06733	0.826433	0	1.14548	0.660576	0	0.56779	0.255241	0	0.531972	0.08954	0	0.495678	0.076019	0	0.931775	0.720178	0
D3Z841_RAT	D3Z841	Btnl10	Butyrophilin-like 10	73281.2	72367.7	0	0	53096.2	0	3669.08	0	79257.1	59533	43034.6	9135.77	16753.6	0	101368	3696.6	0	0	14727.6	79955.2	42055.4	30173.6	36094.4	22419.8	66248.4	47486.4	42573	32793.1	1.34584	0.731659	0	1.87582	0.378177	0	1.60993	0.563328	0	1.19622	0.810415	0	0.858258	0.80341	0	0.717472	0.609109	0
D3Z863_RAT	D3Z863	Cwf19l1	CWF19-like 1, cell cycle control (S. pombe) (Predicted)	8295.32	9770.66	7285.21	12346.2	4601.76	27039.2	7920.73	5973.64	11660.1	14049.4	13661.5	4397.05	6412.69	2741.89	0	11683	3807.84	11688.1	12430.3	17060	8459.84	13328.6	6293.08	11333.8	8459.84	13328.6	6803.29	11333.8	1.176	0.653216	0	0.746422	0.281706	0	0.555246	0.117871	0	0.472148	0.130777	0	0.743877	0.377963	0	1.57552	0.249689	0
D3Z898_RAT	D3Z898	Samhd1	SAM and HD domain-containing deoxynucleoside triphosphate triphosphohydrolase 1	263050	249210	234855	256578	220110	254198	245377	232418	273951	249993	248934	277721	265649	272694	267881	237804	235791	268597	272969	282995	244761	251188	266576	259631	244761	251188	266576	259631	0.967479	0.493019	0	0.942724	0.262835	0	1.02675	0.53747	0	1.06126	0.10214	0	1.08913	0.04429	0	1.02626	0.549337	0
D3Z8B2_RAT	D3Z8B2	Nup133	Nucleoporin 133	17016.5	8380.99	13063.9	8283.91	0	26176.6	7834.68	19732.7	13441.8	19155.8	23667.4	15102.2	15067	10929	10572.5	14566.8	0	4259.71	12639.1	28039.4	11108.5	17268.3	15067.6	13608.8	11686.3	17268.3	15067.6	14876.2	1.26891	0.49168	0	0.816272	0.583301	0	1.1072	0.76229	0	0.872559	0.587862	0	1.35641	0.212473	0	1.55452	0.120972	0
D3Z8E0_RAT	D3Z8E0	Rps6ka3	Ribosomal protein S6 kinase	40051.5	32030.4	36970	29961.4	29845	45129.3	28617.4	29129.5	31964.4	31323	28467.4	27341.9	35057.8	33296.1	45484.8	24617.7	28615.7	24512.2	30803.8	34334.5	33771.7	33232.7	33929.6	28576.7	33771.7	33232.7	33929.6	28576.7	1.16293	0.228711	0	1.18179	0.097116	0	1.18731	0.189522	0	1.02097	0.879032	0	1.00468	0.967996	0	0.984041	0.8865	0
D3Z8I4_RAT	D3Z8I4	Map4k1	Mitogen-activated protein kinase kinase kinase kinase	35281.3	54520	37165.5	23107	93873	30661.7	25519.3	23692.1	31002.4	26238.6	27512.5	32808	36119.8	26060.9	27033.4	32191.5	15555.1	21675.5	30638.9	41469.2	48789.3	27422.8	29906.9	28306.1	48789.3	27422.8	29906.9	28306.1	0.968797	0.855748	0	1.72364	0.157105	0	1.05656	0.75126	0	1.09059	0.33647	0	0.612981	0.168934	0	0.562066	0.123666	0
D3Z8I7_RAT	D3Z8I7	Gstt3	Glutathione S-transferase, theta 3	217647	244475	248896	216148	184230	309065	228129	254813	258649	262217	273309	115932	260504	251267	205572	215192	158220	248415	312826	366878	222279	262575	221317	260306	222279	262575	221317	260306	1.00872	0.954828	0	0.853915	0.350504	0	0.850217	0.425891	0	0.842871	0.227356	0	0.99567	0.975976	0	1.18128	0.050363	0
RRAS_RAT	D3Z8L7	Rras	Ras-related protein R-Ras	67744.4	54421.6	71594.7	88029.1	82909.5	82244.8	69222.4	75465.1	88320.1	77793.2	63377.7	67163.7	73970.5	69873.1	94802.5	74640.2	61448.6	82713.8	93517.9	96860.9	72939.9	78609.1	73837.5	81836.3	72939.9	78609.1	73837.5	81836.3	0.960566	0.665856	0	0.89129	0.338737	0	0.902259	0.373383	0	0.939299	0.476267	0	1.01231	0.914355	0	1.07773	0.423824	0
D3Z8Q7_RAT	D3Z8Q7	Ciao2b	Cytosolic iron-sulfur assembly component 2B	26783.3	11502.7	26546.4	0	0	0	6218.84	9806.85	0	0	16952	21646.3	22224.1	0	0	22985	25028.9	0	0	0	18925.4	6262.96	14749.9	13114.4	21610.8	8012.84	20274.1	24006.9	0.477563	0.184324	0	1.4431	0.331966	0	1.12471	0.783176	0	2.3551	0.052478	0	0.77937	0.412623	0	0.330929	0.007263	-1
D3Z8R4_RAT	D3Z8R4	Rbm25l1	RNA-binding motif protein 25-like 1	99853.4	35166.2	68980.5	57360.8	70364.8	68357.2	62112.6	24514.7	29670.2	24264	20652.4	49914	43910	81244	11903.2	57162.2	82349.5	55913.7	29563.2	36232	66345.2	41783.7	41524.7	52244.1	66345.2	41783.7	41524.7	52244.1	0.799779	0.45719	0	1.26991	0.342945	0	0.794821	0.503398	0	0.9938	0.987119	0	0.625889	0.161064	0	0.629794	0.123419	0
D3Z8X6_RAT	D3Z8X6	Dtx3l	Deltex E3 ubiquitin ligase 3L	22718.5	17955.9	27317	13159.5	0	16817.6	31679.3	3944.42	17256.4	21281	16522.5	16249	32147.7	39196.1	17009.1	18485.6	23683.4	5430.81	18878.9	13039	18215.3	18195.7	24224.9	15903.5	20287.7	18195.7	24224.9	15903.5	1.14413	0.6844	0	1.14536	0.615433	0	1.52324	0.184256	0	1.33135	0.384521	0	1.32992	0.325862	0	0.998928	0.99723	0
D3Z900_RAT	D3Z900	2020-03-02	Mitochondrial amidoxime reducing component 2	5706.13	10215.3	0	10109.2	0	11181.6	12144.6	7183.8	8499.05	7271.81	8309.39	0	4873	2525.25	7078.01	11353.9	9392.17	10923.1	11647.8	13423.8	7578.14	9256.18	6773.25	11348.1	8676.91	9256.18	5696.41	11348.1	0.815655	0.121969	0	0.667787	0.019128	0	0.59686	0.021053	-1	0.731755	0.201036	0	0.893788	0.672818	0	1.22143	0.299032	0
D3Z941_RAT	D3Z941	Mars	Methionyl-tRNA synthetase	58153.9	59887.2	65388.2	57596.9	52338.3	73460.7	55909.4	66444.6	50217.1	67013.1	47080.4	44929.5	59236.7	37482.1	57647.3	64510.7	31942.1	76366.9	64962.2	69633.2	58672.9	62609	49275.2	61483	58672.9	62609	49275.2	61483	1.01831	0.900818	0	0.954294	0.733467	0	0.801444	0.198185	0	0.787031	0.051854	0	0.839829	0.074485	0	1.06709	0.424944	0
D3Z952_RAT	D3Z952	Mfap2	Microfibril-associated protein 2	0	22925.9	9738.1	29286.8	17525.8	9431.32	21465.3	26390.1	18418.3	29998.3	20224.7	10006.9	9953.39	18055.2	30767.5	10291.6	17744.1	36876.1	19120.8	0	16724.7	21140.7	17801.5	18869.6	19869.2	21140.7	17801.5	21008.2	1.12035	0.715457	0	0.88633	0.754209	0	0.943395	0.867492	0	0.842051	0.541011	0	1.06438	0.860132	0	1.26404	0.462361	0
D3Z955_RAT	D3Z955	Pgm2l1	Phosphoglucomutase 2-like 1	15266.6	23189.6	6489.8	8644.57	15160.2	0	20177.3	23003.6	17848	20112.6	8262.26	0	11439.5	14663.7	0	8286.74	0	9591.54	11053.1	15917.5	13750.2	17258	10877.5	10611.1	13750.2	20285.4	11455.2	11212.2	1.62641	0.089733	0	1.29582	0.364008	0	1.0251	0.89836	0	0.630288	0.101377	0	0.791084	0.404643	0	1.25511	0.437663	0
D3Z9B0_RAT	D3Z9B0	Glod5	Glyoxalase domain-containing 5	74228.7	35293.1	98596.9	66876.7	81580	68208.3	87656.2	94721.8	47501.3	70294.2	33033.5	71531.5	50192.7	49313.6	47706.8	71998.7	95377	73889.8	50531.8	75386.6	71315.1	73676.4	50355.6	73436.8	71315.1	73676.4	50355.6	73436.8	1.00326	0.983006	0	0.971108	0.870704	0	0.6857	0.039663	0	0.683471	0.053359	0	0.706101	0.121687	0	1.03311	0.863544	0
D3Z9D2_RAT	D3Z9D2	Fyco1	FYVE and coiled-coil domain containing 1 (Predicted)	5881.41	7893.95	10410.8	6709.94	12285.4	9447.23	5467.39	7551.93	9596.49	12119	6676.73	10999.1	0	5271.96	0	11035.5	7369.4	7769.51	7907.48	14691.8	8636.3	8836.41	7562.11	9754.73	8636.3	8836.41	7649.26	9754.73	0.905859	0.620995	0	0.885345	0.559188	0	0.775225	0.26875	0	0.85579	0.459334	0	0.875619	0.54352	0	1.02317	0.905238	0
D3Z9E1_RAT	D3Z9E1	Emilin1	Elastin microfibril interfacer 1	209888	154043	219620	214204	191783	273937	208255	186245	195126	231573	167028	201594	255751	227439	174255	231296	194794	210631	211191	257038	197908	219027	205213	220990	197908	219027	205213	220990	0.991116	0.920299	0	0.895549	0.187768	0	0.928609	0.446659	0	0.936932	0.561682	0	1.03692	0.729461	0	1.10671	0.315402	0
D3Z9I3_RAT	D3Z9I3	Fgd2	FYVE, RhoGEF and PH domain-containing 2	1.02555e+06	554129	212645	479645	423744	581562	770271	604758	673409	642607	219617	1037972	833376	850672	25771.9	707043	615290	449898	306991	607339	539142	654521	593482	537312	539142	654521	593482	537312	1.21814	0.1721	0	1.00341	0.990675	0	1.10454	0.796074	0	0.906742	0.768707	0	1.10079	0.825933	0	1.21401	0.428006	0
D3Z9K4_RAT	D3Z9K4	Plekho2	Pleckstrin homology domain-containing O2	55512.7	52742.5	68315.9	50830.8	57497.3	58782.2	57939.6	48909.6	46496.5	45258.3	47380.1	53762	63500.5	65905.7	58503.4	50371.5	58915.4	54245.5	45762.3	41161.1	56979.8	51477.3	57810.3	50091.2	56979.8	51477.3	57810.3	50091.2	1.02767	0.751912	0	1.13752	0.15286	0	1.1541	0.129502	0	1.12303	0.188811	0	1.01458	0.859072	0	0.903429	0.225971	0
D3Z9K9_RAT	D3Z9K9	Gdpd2	Glycerophosphodiester phosphodiesterase domain containing 2 (Predicted), isoform CRA_a	136783	120462	141218	117344	113435	144820	122138	110464	111162	127839	139040	238946	196050	188479	123709	147546	100851	130147	116898	181536	125848	123285	177245	135396	125848	123285	177245	135396	0.910552	0.449337	0	0.929486	0.540071	0	1.30909	0.132029	0	1.43769	0.037657	0	1.4084	0.043632	0	0.979629	0.767785	0
D3Z9Z0_RAT	D3Z9Z0	Ank1	Ankyrin 1	394391	297841	582694	414589	535733	321115	570174	372923	277287	300704	285729	466790	474568	640319	803510	497111	679710	377615	254323	419748	445050	368441	534183	445702	445050	368441	534183	445702	0.826653	0.406007	0	0.998537	0.99421	0	1.19852	0.454102	0	1.44985	0.144003	0	1.20028	0.405366	0	0.827864	0.328042	0
D3ZA46_RAT	D3ZA46	Gmip	Gem-interacting protein	25221.9	16298.4	24805.6	25614	26064.9	28399	30843.8	22643.4	19446.6	24678.3	17056	20034.6	29226.9	26338.3	21358.5	25666.6	16802	35144.9	19686.1	20556.6	23601	25202.2	22802.9	23571.2	23601	25202.2	22802.9	23571.2	1.06919	0.679895	0	1.00126	0.993812	0	0.967402	0.848896	0	0.904796	0.445149	0	0.966184	0.787588	0	1.06785	0.574272	0
D3ZA84_RAT	D3ZA84	Tln2	Talin 2	679106	624154	634176	482458	458465	611814	530396	597206	552583	584829	580892	579413	546725	587516	526585	641437	609918	510667	505115	643882	575672	575366	564226	582204	575672	575366	564226	582204	0.988255	0.847113	0	0.988781	0.906486	0	0.969122	0.601866	0	0.980639	0.573587	0	0.980117	0.808326	0	0.999468	0.994912	0
D3ZA85_RAT	D3ZA85	Nfu1	Histone cell cycle regulation defective interacting protein 5 (Predicted), isoform CRA_a	19801.6	12256.4	19774.3	16971.1	12170.7	21525.2	17556	19421	19419.9	19712.4	13109.4	20481.1	22707.2	18457.7	13427.8	20787.9	16254.8	14799.4	18128.6	17184.9	16194.8	19526.9	17636.7	17431.1	16194.8	19526.9	17636.7	17431.1	1.12023	0.114795	0	0.929075	0.549371	0	1.01179	0.926338	0	0.903197	0.374013	0	1.08903	0.588362	0	1.20575	0.104098	0
D3ZAC0_RAT	D3ZAC0	Itga2b	Integrin subunit alpha 2b	282895	243818	338010	253732	271750	313457	270054	289330	156879	279639	191294	237537	268864	341850	267839	323375	374926	232324	253571	343446	278041	261872	261477	305528	278041	261872	261477	305528	0.857112	0.288191	0	0.910034	0.410629	0	0.855819	0.262274	0	0.998492	0.991669	0	0.940426	0.590573	0	0.941846	0.624998	0
ATPK_RAT	D3ZAF6	Atp5mf	ATP synthase subunit f, mitochondrial	466967	461467	480717	460303	459698	569941	434056	414778	425239	438641	378353	376388	439914	423150	272597	528050	462589	544762	498386	505427	465831	456531	378080	507843	465831	456531	378080	507843	0.898961	0.146143	0	0.917273	0.020178	0	0.744483	0.003872	0	0.82816	0.09113	0	0.811627	0.017491	0	0.980037	0.755971	0
D3ZAF7_RAT	D3ZAF7	Tbc1d2b	TBC1 domain family, member 2B	14607.1	0	0	12948.6	0	22631.1	0	0	11412.8	0	5062.69	9663.28	12829	0	4688.74	19180.9	9570.43	7865.57	13897.5	20842	9645.01	10239.2	7417.02	14271.3	13777.9	17021.9	8060.93	14271.3	0.717467	0.373081	0	0.675834	0.191234	0	0.519716	0.054001	0	0.724377	0.478871	0	0.769	0.413444	0	1.0616	0.884558	0
D3ZAI0_RAT	D3ZAI0	U2surp	U2 snRNP-associated SURP domain-containing	33397.4	37850.2	81108.4	67420.1	60955.7	47608.1	57247.6	49788.8	35409.3	73514.8	26585.7	87177.1	91629.4	84105.8	51404.7	133764	88350.4	72842	50082.2	77809.3	56146.4	52713.7	68180.5	84569.5	56146.4	52713.7	68180.5	84569.5	0.623318	0.068743	0	0.663908	0.122888	0	0.806207	0.406	0	1.29341	0.303847	0	1.21434	0.459692	0	0.938863	0.762638	0
D3ZAK6_RAT	D3ZAK6		Uncharacterized protein	34868.1	29578.3	29295.6	25240	23875.8	34952.1	28236.4	30604.2	29383.5	31956.5	25731.7	29812.4	30547.4	29825	60788.2	33378.8	34744.7	35985.4	28625.3	0	28571.5	31026.6	35340.9	28168.2	28571.5	31026.6	35340.9	33183.6	1.10147	0.604139	0	1.01432	0.943509	0	1.25464	0.409416	0	1.13905	0.526892	0	1.23693	0.342006	0	1.08593	0.30704	0
D3ZAM3_RAT	D3ZAM3	Cpb1	Carboxypeptidase B	27762.3	565627	216872	26392	27224.4	0	31584.7	61421.2	0	0	0	0	71355.7	25920.5	0	4850.94	61102.8	0	4572.72	0	172776	21261.9	23711.6	16629.8	172776	46502.9	48638.1	23508.8	1.27855	0.77833	0	10.3895	0.17696	0	1.42585	0.683497	0	1.11521	0.888068	0	0.137239	0.195766	0	0.123061	0.188783	0
D3ZAN3_RAT	D3ZAN3	Ganab	Alpha glucosidase 2 alpha neutral subunit (Predicted)	153832	118576	147530	124992	101118	149262	137130	142666	119625	137243	91654.9	114742	153660	148971	119242	125134	110763	107047	128829	150134	129210	137185	125654	124381	129210	137185	125654	124381	1.10294	0.196768	0	1.03882	0.705154	0	1.01023	0.928832	0	0.915944	0.383495	0	0.97248	0.818692	0	1.06172	0.482546	0
D3ZAP9_RAT	D3ZAP9	Gpd1l	Glycerol-3-phosphate dehydrogenase [NAD(+)]	48708.9	48733.6	56918.1	35614.9	41484.8	68080.7	34556.6	34503.8	38326.6	36878.6	44196.7	63646.8	65222.8	56334	41735.2	48511	90073.1	45601.7	42457.2	33419.6	46292	42469.2	54227.1	52012.5	46292	42469.2	54227.1	52012.5	0.816519	0.440824	0	0.890017	0.600397	0	1.04258	0.845145	0	1.27686	0.183021	0	1.17141	0.226196	0	0.91742	0.618947	0
D3ZAS0_RAT	D3ZAS0	Ly86	Lymphocyte antigen 86	67869.5	78613.1	99217.2	80216.9	69565.6	96864.9	77774.9	111783	71142.7	65581.9	92222.5	88044.9	95263.9	98097.4	59881.5	129434	76785.2	110701	78705.9	86292.6	79096.4	84629.4	86702	96383.6	79096.4	84629.4	86702	96383.6	0.878048	0.404907	0	0.820642	0.176452	0	0.899552	0.455664	0	1.02449	0.855634	0	1.09616	0.416773	0	1.06995	0.604085	0
D3ZAS8_RAT	D3ZAS8	Sart3	Spliceosome-associated factor 3, U4/U6 recycling protein	53671.1	46400.3	55782.7	40887	38011.3	59811.7	51197.3	55614	53968.1	59230.8	40920.3	42884	57815.7	47350.4	36930	44504.3	54492.9	52248.9	64521.3	54896.1	46950.5	55964.4	45180.1	54132.7	46950.5	55964.4	45180.1	54132.7	1.03384	0.623298	0	0.867322	0.166368	0	0.834618	0.099128	0	0.807301	0.02516	0	0.962293	0.731408	0	1.19199	0.046159	0
D3ZAS9_RAT	D3ZAS9	Ddrgk1	DDRGK domain-containing 1	10261.1	8743.23	18823.6	0	0	13933.1	11231.4	0	12176	18166.7	15613.5	0	15601.4	0	12090.9	11568.1	0	22123.2	21531	21183.7	9683.33	12350.4	11707.9	16482.9	12609.3	13876.8	14435.3	19101.5	0.749287	0.307993	0	0.587478	0.137407	0	0.710309	0.241054	0	0.94798	0.818043	0	1.20908	0.537157	0	1.27543	0.424594	0
D3ZAW4_RAT	D3ZAW4	Abhd4	Abhydrolase domain containing 4 (Predicted)	9260.52	39052.1	47419.4	39495.3	4828.34	36514.9	5788.12	28376.8	43302.4	35187.3	40623	6662.82	0	22868.3	75746.8	28343	70330.4	47139.3	43681.4	81798.3	28011.1	29833.9	30161.9	54258.5	28011.1	29833.9	36475.2	54258.5	0.549848	0.068124	0	0.516254	0.077829	0	0.555893	0.176404	0	1.01099	0.982632	0	1.07678	0.894638	0	1.06507	0.870758	0
D3ZAZ0_RAT	D3ZAZ0	Eif3m	Eukaryotic translation initiation factor 3 subunit M	42759.5	48776.8	54768.5	35749.9	30200.8	32472	63059	49833.4	28384.3	35740.8	9721.45	71624.2	43140.8	76607.1	49171.8	18675.2	29385.5	30349.9	31137.3	63812.9	42451.1	41897.9	50053.1	34672.2	42451.1	41897.9	50053.1	34672.2	1.2084	0.488869	0	1.22436	0.402817	0	1.44361	0.309007	0	1.19464	0.563605	0	1.17908	0.5664	0	0.986969	0.944979	0
D3ZB65_RAT	D3ZB65	Bccip	BRCA2 and CDKN1A-interacting protein	0	0	0	0	0	54569.3	0	0	18499.7	76810.4	28155	0	0	0	0	0	0	0	33872.6	0	6982.52	32876.2	11101.3	13132.2		49959.8	28155	33872.6	2.50348	0.223671	0	0.531711	0.283989	0	0.84535	0.780581	0	0.337669	0.179146	0	1.58987	0.418639	0	4.70836	0.102807	0
D3ZBJ0_RAT	D3ZBJ0	Lsm5	U6 snRNA-associated Sm-like protein LSm5	116933	108520	78928.6	75485.4	88820	77529.3	93173.2	92433.9	85660.9	84985.5	68797	94554.4	73657.8	51181.9	91959.1	62961	73003.3	65036.9	62184.1	76717.1	93737.4	86756.6	76030	67980.5	93737.4	86756.6	76030	67980.5	1.2762	0.001735	0	1.37889	0.017818	0	1.11841	0.370773	0	0.876361	0.241042	0	0.811096	0.159402	0	0.925527	0.442921	0
D3ZBL6_RAT	D3ZBL6	Nup160	Nucleoporin 160	38644.7	46344.5	0	33936.4	26989.6	37558.4	30397.7	36444.7	29766.3	35383.4	15884.2	32887.4	28444.4	32164.1	16285	26673.5	28158	33307.2	24911.2	44687.2	30929.6	33910.1	25133	31547.4	36478.8	33910.1	25133	31547.4	1.07489	0.562837	0	0.980417	0.934745	0	0.796675	0.25182	0	0.741167	0.064565	0	0.812588	0.456705	0	1.09636	0.66259	0
D3ZBM3_RAT	D3ZBM3	Fech	Ferrochelatase	73359.3	67871.9	129200	85993.5	111424	141963	112815	94923.5	52664.2	84460.1	41460.6	82857.9	74714.7	77324.3	72532.2	136439	133337	146517	86261.6	100337	93569.7	97365.2	69777.9	120578	93569.7	97365.2	69777.9	120578	0.807484	0.252085	0	0.776007	0.138512	0	0.578693	0.005899	-1	0.716662	0.133543	0	0.745732	0.121618	0	1.04056	0.845516	0
H15_RAT	D3ZBN0	Hist1h1b	Histone H1.5	232494	157629	141544	270072	172781	224938	92140.7	176671	193033	120218	127258	272321	220710	137594	120730	163368	103984	136953	99847.3	154262	194904	161400	175722	131683	194904	161400	175722	131683	1.22568	0.310773	0	1.4801	0.050473	0	1.33444	0.216106	0	1.08874	0.72089	0	0.901584	0.633566	0	0.828101	0.357507	0
MICA1_RAT	D3ZBP4	Mical1	[F-actin]-monooxygenase MICAL1	46801.1	44568.3	49645.9	38673.5	0	57114.4	50368.4	45846.8	41465.2	43341.8	40641	56531.1	63274.5	54385.3	45632.5	46365.9	47895.8	18590.9	36248.1	48609.9	37275.1	47627.3	52092.9	39542.1	44922.2	47627.3	52092.9	39542.1	1.20447	0.238398	0	0.942667	0.821128	0	1.3174	0.10938	0	1.09376	0.388605	0	1.39753	0.131636	0	1.27772	0.249743	0
D3ZBS2_RAT	D3ZBS2	Itih3	Inter-alpha-trypsin inhibitor heavy chain H3	88126.5	60894.4	115893	79831.8	95938.3	54760.9	120888	112602	74950.6	81827.6	118987	122025	163463	213363	191717	94502.8	151836	50846.2	59799.7	67754.8	88136.7	89005.8	161911	84948	88136.7	89005.8	161911	84948	1.04777	0.858047	0	1.03754	0.879485	0	1.906	0.018471	1	1.81911	0.011426	1	1.83705	0.007456	1	1.00986	0.955887	0
D3ZBT9_RAT	D3ZBT9	Ppp6r3	Protein phosphatase 6, regulatory subunit 3	682897	9251.93	14724.4	105693	0	73116	15060.7	47225.2	16867	79447.2	28101.1	31247.4	0	14461	10147.6	29748.9	12526.9	18133.4	31049.2	9243.56	165192	46343.2	18029.3	20140.4	203141	46343.2	20989.3	20140.4	2.30101	0.102937	0	8.20206	0.299522	0	0.895181	0.758867	0	0.389038	0.084986	0	0.109141	0.293085	0	0.280541	0.392096	0
D3ZC01_RAT	D3ZC01	Rbbp5	RB-binding protein 5, histone lysine methyltransferase complex subunit	6783.79	18761	0	0	26728.8	16628.2	0	13347.3	11624.3	12454.2	27350.3	8562.43	0	0	0	0	0	12312	13936.5	0	14313.6	12045.8	10770	10592.9	17424.5	13513.5	17956.4	13124.3	1.13716	0.583832	0	1.35125	0.410465	0	1.01673	0.970845	0	0.894091	0.789467	0	0.752433	0.5558	0	0.841562	0.603805	0
D3ZC63_RAT	D3ZC63	Cmpk2	Cytidine/uridine monophosphate kinase 2	47256	83898.1	21260.9	59665.5	57581.7	39272.8	54097.3	41914.5	54958.6	49154	71803.9	45085.9	81397	48143.5	62934.2	42717.5	32843.3	54575.6	64529.9	56270.3	53932.4	47879.4	61872.9	50187.3	53932.4	47879.4	61872.9	50187.3	0.954014	0.727637	0	1.07462	0.754359	0	1.23284	0.223678	0	1.29226	0.102358	0	1.14723	0.535418	0	0.887767	0.58439	0
D3ZCA0_RAT	D3ZCA0	Plpbp	Pyridoxal phosphate homeostasis protein	20902.2	46782.6	37285	38156.8	41079.7	23484.2	38581.2	39286.6	34507.5	37391.4	38132	29685.7	32672.4	26023	35220.9	34075.9	32289.5	40826.5	32327.5	42318.1	36841.2	34650.2	32346.8	36367.5	36841.2	34650.2	32346.8	36367.5	0.952779	0.648247	0	1.01303	0.924258	0	0.889441	0.219748	0	0.933524	0.539302	0	0.878005	0.37693	0	0.940527	0.6849	0
D3ZCD2_RAT	D3ZCD2	Lacc1	Laccase domain-containing 1	9840.92	24376.8	13550.7	21160.2	27825.5	23190	19999.1	0	14907.2	0	13865.7	19841.3	22202.5	18522.6	9227	22454.2	18344	22441.2	21371.4	23521	19350.8	12910.9	16731.8	21626.4	19350.8	19365.4	16731.8	21626.4	0.596999	0.07506	0	0.894779	0.529866	0	0.773677	0.08399	0	1.29594	0.446098	0	0.864657	0.538198	0	0.667203	0.262867	0
D3ZCD4_RAT	D3ZCD4	Pitpnb	Phosphatidylinositol transfer protein beta isoform	20506.2	20599.7	0	15259.1	19249	24087.5	10838.1	17841.2	22493.5	19876.3	13832.7	0	0	0	15267.1	0	7546.72	24063.7	28504.3	14228.2	16749.8	19027.3	10892.7	16757	18903.5	19027.3	14549.9	18585.7	1.13549	0.64242	0	0.999568	0.998817	0	0.650041	0.221031	0	0.572478	0.020947	-1	0.650322	0.076425	0	1.13598	0.5102	0
D3ZCD7_RAT	D3ZCD7	Tp53rk	RCG32142, isoform CRA_b	43998.2	16900.3	17793.6	31672.2	42946.5	47611.6	82007.9	29186.8	19461.6	66382.2	16679.1	16617.6	36104.2	32532.3	34295.3	38128.5	32997.3	56437.9	28289.5	44739.2	30662.2	48930	27245.7	40118.5	30662.2	48930	27245.7	40118.5	1.21964	0.501919	0	0.76429	0.250839	0	0.67913	0.085702	0	0.55683	0.116622	0	0.888577	0.652216	0	1.59578	0.195391	0
D3ZCF8_RAT	D3ZCF8	Abca8a	ATP-binding cassette, subfamily A (ABC1), member 8a	0	0	20567.4	0	26497.6	0	14938.3	20054.9	26629.7	28041.4	6036.78	14892.8	39374.7	0	0	22770.3	21844.4	14015.9	16063.4	21898.9	12832.6	19005.8	14848.8	19318.6	23532.5	22416.1	20101.4	19318.6	0.983808	0.94643	0	0.664261	0.218493	0	0.768626	0.516424	0	0.781276	0.59805	0	1.15711	0.802156	0	1.48106	0.343428	0
D3ZCG4_RAT	D3ZCG4	Spag7	Sperm-associated antigen 7	10056.2	0	0	0	0	11067	0	6050.49	0	11706.3	0	8995.32	8866.39	4032.9	0	0	8012.05	9968.22	5856.84	9735.61	6034.89	8564.31	6650.97	8237.67	10056.2	9607.94	7298.2	8393.18	1.03965	0.828026	0	0.732597	0.14043	0	0.807385	0.235491	0	0.776591	0.261936	0	1.10208	0.689323	0	1.41913	0.168783	0
D3ZCH6_RAT	D3ZCH6	Rnaset2	RCG44970	0	15419.6	0	0	0	0	0	6405.13	7041.27	2696.21	0	0	0	0	5560.6	0	0	0	0	3397.44	7372.57	6303.13	5373.12	5789.14	15419.6	5380.87	5560.6	3397.44	1.08879	0.810134	0	1.27352	0.593194	0	0.928138	0.828221	0	0.852452	0.469651	0	0.728799	0.411176	0	0.854944	0.6779	0
D3ZCH9_RAT	D3ZCH9	Cd177	CD177 molecule	0	32703.4	0	16289.9	13862.4	0	0	15821.1	19389.9	17724	13076.2	0	0	0	28183.3	0	0	16246.2	0	0	16573.8	13480.5	12841.3	8958.91	20951.9	17645	20629.8	16246.2	1.5047	0.195551	0	1.84998	0.138407	0	1.43335	0.412197	0	0.952579	0.898484	0	0.774792	0.544122	0	0.813362	0.55201	0
D3ZCI3_RAT	D3ZCI3	Arhgap30	Rho GTPase-activating protein 30	53178.3	47924.6	52418	52922.5	47175.4	47309.2	50398.1	37198.2	45393.9	42040	47505.5	52766.6	52200.9	51910.9	31641	51378.1	21334.1	50993.9	42247	47819.4	50723.8	44467.9	47205	42754.5	50723.8	44467.9	47205	42754.5	1.04008	0.783895	0	1.1864	0.203137	0	1.10409	0.535971	0	1.06155	0.568275	0	0.930629	0.427539	0	0.876668	0.043837	0
D3ZCK4_RAT	D3ZCK4	Def6	DEF6 guanine nucleotide exchange factor	43078.5	33034.5	196775	127437	127687	38872.3	72005.2	80316.1	73261.5	83664.4	137923	20890.7	111208	0	35645.6	178294	28593.2	74764.6	74553.9	138356	105602	69623.9	62262.5	98912.2	105602	69623.9	76416.9	98912.2	0.703896	0.319881	0	1.06764	0.872169	0	0.629472	0.353767	0	0.894268	0.79503	0	0.589593	0.311556	0	0.659302	0.285093	0
D3ZCR3_RAT	D3ZCR3	LOC108349189	High mobility group protein B1 pseudogene	98613.4	103273	81028.5	93129.9	103880	150085	74439.8	62541.6	114683	84621.7	103249	68453.9	99046.7	90165.4	107153	92964.3	114942	75686.6	81165.3	71169.9	95984.9	97274.3	93613.5	87185.6	95984.9	97274.3	93613.5	87185.6	1.11572	0.582648	0	1.10093	0.351598	0	1.07373	0.555153	0	0.962367	0.836964	0	0.975294	0.77654	0	1.01343	0.939009	0
D3ZCS3_RAT	D3ZCS3	Pcbp4	Poly(rC)-binding protein 4	116981	267211	145720	231875	239176	148413	201773	181806	263228	216923	242759	188604	110138	155728	256893	130531	232471	277758	256210	230372	200193	202429	190824	225468	200193	202429	190824	225468	0.897815	0.487203	0	0.887897	0.530105	0	0.846346	0.378113	0	0.942674	0.735796	0	0.953203	0.819919	0	1.01117	0.950277	0
D3ZCT5_RAT	D3ZCT5	Pald1	Phosphatase domain-containing, paladin 1	9674.41	24106.8	9385.48	0	0	15015.8	15348.4	16185.3	15449.3	0	16683.6	0	0	0	24083.7	5393.26	0	14140	11040.3	25986.1	10734.1	13002.6	12067.4	12706.6	14388.9	15499.7	20383.7	14139.9	1.02329	0.948402	0	0.844766	0.707116	0	0.949696	0.905886	0	0.928079	0.840885	0	1.12421	0.80158	0	1.21133	0.612689	0
D3ZCT7_RAT	D3ZCT7	Sec23b	Protein transport protein SEC23	48493.4	52416.7	49653.6	48737.6	0	41520.6	50601.8	64201.2	72166.8	75882.6	27526.6	43775.3	55931.3	0	40522.4	41813.6	17254.3	28497.4	45691.7	73030.2	40920.5	60874.6	35410	41257.4	49825.3	60874.6	41938.9	41257.4	1.47548	0.124412	0	0.991833	0.979908	0	0.858269	0.647426	0	0.581687	0.037997	-1	0.865336	0.657038	0	1.48763	0.108432	0
D3ZCZ9_RAT	D3ZCZ9	LOC100912599	NADH dehydrogenase [ubiquinone] iron-sulfur protein 6, mitochondrial	0	6334.93	6686.35	7746.9	9775.9	6146.33	10935.5	7540.6	5778.05	6425.24	7758.21	11254.7	6796.67	7990.61	7233.37	4382.05	5768.78	11027.8	3990.48	0	8863.54	7365.15	8206.71	6684.21	7636.02	7365.15	8206.71	6292.27	1.10187	0.685015	0	1.32604	0.284028	0	1.22778	0.350643	0	1.11426	0.51238	0	0.925896	0.688162	0	0.83095	0.392576	0
KANK2_RAT	D3ZD05	Kank2	KN motif and ankyrin repeat domain-containing protein 2	26518.2	32281.5	26450.6	23557.2	29160	28770.6	28894.3	24450.8	37233.8	29346.3	30807.2	20432.9	21934.9	19954.8	27133	19172.1	28006.9	33449.3	27614.6	32185.8	27593.5	29739.2	24052.5	28085.7	27593.5	29739.2	24052.5	28085.7	1.05887	0.624625	0	0.982473	0.869522	0	0.856397	0.253344	0	0.808784	0.091109	0	0.871674	0.206468	0	1.07776	0.42296	0
D3ZD09_RAT	D3ZD09	Cox6b1	Cytochrome c oxidase subunit	221929	387321	233117	358186	374984	178120	304573	355021	396563	348057	347760	266686	228471	215389	327137	231472	279862	392380	417125	407505	315108	316467	277088	345669	315108	316467	277088	345669	0.91552	0.598235	0	0.911588	0.574534	0	0.8016	0.174062	0	0.875569	0.414959	0	0.879345	0.41906	0	1.00431	0.979819	0
D3ZD23_RAT	D3ZD23	Abce1	ATP-binding cassette subfamily E member 1	32980.3	32890.2	41195.8	30922.3	51347.3	39690.6	44052.3	34001.6	75173.8	37862.7	25511.8	28894	32605.6	48832.1	77491.9	38017.8	49831.3	45413.7	32829.9	31492.7	37867.2	46156.2	42667.1	39517.1	37867.2	46156.2	42667.1	39517.1	1.16801	0.443584	0	0.958248	0.759444	0	1.07971	0.765764	0	0.924406	0.78086	0	1.12676	0.653926	0	1.2189	0.349929	0
D3ZD31_RAT	D3ZD31	Mrc1	Mannose receptor, C type 1	33173.6	33730.6	33507.2	13087	43622.5	38854.2	28654.6	40903.7	39626.3	26695.7	29294.7	9393.97	29630.2	2399.98	18294.8	33339.6	27144.5	33474.6	46143	45762.4	31424.2	34946.9	17802.7	37172.8	31424.2	34946.9	17802.7	37172.8	0.940119	0.656124	0	0.845353	0.384491	0	0.478918	0.018476	-1	0.509423	0.023914	-1	0.566531	0.100635	0	1.1121	0.561946	0
D3ZD46_RAT	D3ZD46	Dhx58	DEXH-box helicase 58	69319.1	45387.9	0	29975.6	30072	45218.7	0	31000.9	29248.8	42596.7	38631.3	60835.9	33851	0	31330.5	60569.6	52518.2	28415.4	26861.7	25927.8	36437.7	30465.6	33704.4	38858.5	43688.6	37016.3	41162.2	38858.5	0.784013	0.439726	0	0.9377	0.852143	0	0.867361	0.671009	0	1.10631	0.787856	0	0.924987	0.846579	0	0.836102	0.646273	0
D3ZD73_RAT	D3ZD73	Ddx6	DEAD-box helicase 6	116998	151077	124190	150955	139742	139809	160359	141798	125446	150632	107178	120097	124402	125052	141168	169687	161977	148294	144355	174296	136592	143609	123579	159722	136592	143609	123579	159722	0.899117	0.086554	0	0.85519	0.034252	0	0.773716	0.001941	0	0.860528	0.03622	0	0.90473	0.178497	0	1.05137	0.460905	0
D3ZD83_RAT	D3ZD83	Mfsd10	Major facilitator superfamily domain-containing 10	0	0	0	0	0	34175.5	0	28403.3	3889.97	21164	6836.88	0	0	0	26534.5	0	0	0	0	0	9797.62	19001.9	11019	10569.7		21908.2	16685.7		1.79778	0.195205	0	0.926955	0.651321	0	1.04251	0.915427	0	0.579888	0.291193	0	1.12466	0.774751	0	1.93944	0.162536	0
D3ZD88_RAT	D3ZD88	Cd22	CD22 antigen (Predicted)	47739.5	26876.6	46964.2	37140.4	31964.4	39201.1	44418.5	43346.4	40601.4	51510.6	29119.5	36735.5	46035.3	49968.3	21674	35663.9	35352.8	37725.9	42970.5	54437.7	38137	43815.6	36706.5	41230.2	38137	43815.6	36706.5	41230.2	1.06271	0.551894	0	0.924979	0.585055	0	0.890283	0.495244	0	0.83775	0.243585	0	0.962491	0.83488	0	1.1489	0.254229	0
D3ZD89_RAT	D3ZD89	Naa15	N(alpha)-acetyltransferase 15, NatA auxiliary subunit	19083.7	29109.1	43563.1	22936.9	26066.6	30357.5	18786.7	21732.8	25404.2	22496.7	27227	26485.6	32544	30217	28721.6	29094.9	26760.4	26265.2	28419.1	27346.2	28151.9	23755.6	29039	27577.2	28151.9	23755.6	29039	27577.2	0.861423	0.096027	0	1.02084	0.895255	0	1.05301	0.259596	0	1.22241	0.045964	0	1.03151	0.842942	0	0.843837	0.370224	0
D3ZD97_RAT	D3ZD97	Dhx15	DEAH (Asp-Glu-Ala-His) box polypeptide 15 (Predicted), isoform CRA_b	137076	127515	114741	131858	116788	137606	115032	127877	129238	126701	136991	138936	128600	135085	92335.3	137284	119031	130802	116146	140059	125596	127291	126390	128664	125596	127291	126390	128664	0.989323	0.824567	0	0.976149	0.646226	0	0.98232	0.824378	0	0.992921	0.926073	0	1.00632	0.936754	0	1.0135	0.77058	0
D3ZDI7_RAT	D3ZDI7	Ppp2r5a	Serine/threonine-protein phosphatase 2A 56 kDa regulatory subunit	16209.6	9368.62	14557.3	15811.3	16586.5	16280.4	0	20404.4	16403.4	10639.9	16785.7	10577.9	19216.5	14057	17010.2	14070.6	15531.5	17383.7	17718.3	0	14506.7	14954.2	15529.5	13777.3	14506.7	15932	15529.5	16176	1.08542	0.713415	0	1.05294	0.802463	0	1.12718	0.562011	0	1.03847	0.81365	0	1.07051	0.621554	0	1.03085	0.84846	0
D3ZDR2_RAT	D3ZDR2	Chmp6	Charged multivesicular body protein 6	20974	23546	4475.59	0	0	10721.9	0	22919.1	19974.2	16182.6	11336.2	21671.5	0	14108.4	13015.5	7401.28	0	9967.57	12909.2	17956.2	11749.1	14958.9	12920.8	13011	16331.9	17449.5	15032.9	12058.5	1.14971	0.62096	0	0.903014	0.797308	0	0.993061	0.979484	0	0.863749	0.643391	0	1.09972	0.824668	0	1.27319	0.56735	0
D3ZDS4_RAT	D3ZDS4	Emg1	EMG1 N1-specific pseudouridine methyltransferase	36106.3	0	30488.3	24254.5	26254.3	0	0	28325.9	0	31081.7	31108.1	29815.5	32120.1	0	29907.2	0	20438.9	18545.2	25054	0	24696.1	15700.3	26074.2	14668.5	29275.8	29703.8	30737.7	21346.1	1.07034	0.888915	0	1.68361	0.164533	0	1.77756	0.108167	0	1.66074	0.200442	0	1.0558	0.845745	0	0.63574	0.273149	0
D3ZDT1_RAT	D3ZDT1	Epb41l2	Erythrocyte membrane protein band 4.1-like 2	57094.9	45772.6	46951.7	34689.7	31245.9	49873.6	45627.5	45547.7	49892.1	47385.2	42017.1	40873.3	55595.5	47888.6	34318	39392.5	46215.1	38388	39999.2	45097.4	43151	47665.2	44138.5	41818.4	43151	47665.2	44138.5	41818.4	1.13981	0.013924	0	1.03187	0.792534	0	1.05548	0.570689	0	0.926011	0.369803	0	1.02289	0.870283	0	1.10461	0.367919	0
D3ZDU2_RAT	D3ZDU2	Rptor	Regulatory-associated protein of MTOR, complex 1	8709.49	6018.71	0	13452.9	6046.92	5661.31	8070.77	11066.8	4600.02	7682.67	0	0	13894	17719.9	0	8282.2	16025.2	6214.77	8392.92	14918.5	10397.6	7416.31	9594.44	10766.7	8557	7416.31	15806.9	10766.7	0.688819	0.176689	0	0.965716	0.905605	0	0.891121	0.73864	0	1.29369	0.485778	0	0.922757	0.828448	0	0.713273	0.274769	0
D3ZDU5_RAT	D3ZDU5	Pfn2	Profilin	0	0	471858	22419.9	21528.1	33792.7	29458.5	363449	15983.4	20833.3	132773	31107.8	40536	35065.2	28558.6	28810.6	24269.8	23694.3	29796.7	31867.4	105264	92703.4	53608.1	27687.7	171935	92703.4	53608.1	27687.7	3.34818	0.365522	0	3.80182	0.422337	0	1.93617	0.230211	0	0.578275	0.594975	0	0.509274	0.5971	0	0.880678	0.915011	0
D3ZDZ1_RAT	D3ZDZ1	Apbb1ip	Amyloid beta (A4) protein-binding, family B, member 1 interacting protein	37231	60487.5	49315.9	48514.2	44514.6	56865.9	79604.4	45555.5	43765.3	54893.2	46048.4	43728.4	54346.5	46810.1	45234.4	52006.4	52395.8	49751.3	54820	55481.8	48012.6	56136.8	47233.5	52891	48012.6	56136.8	47233.5	52891	1.06137	0.629798	0	0.907765	0.24857	0	0.893035	0.028352	0	0.8414	0.217849	0	0.983774	0.8578	0	1.16921	0.305985	0
D3ZE15_RAT	D3ZE15	Ndufa13	NADH:ubiquinone oxidoreductase subunit A13	161966	130101	139343	104655	90887.8	115579	116714	114551	118089	130185	85430.7	109149	232986	123664	102368	99674.6	111155	63607.3	129368	128787	125391	119023	130720	106518	125391	119023	130720	106518	1.1174	0.343874	0	1.17717	0.311463	0	1.2272	0.427355	0	1.09827	0.670042	0	1.0425	0.85953	0	0.949221	0.635336	0
D3ZE63_RAT	D3ZE63		Uncharacterized protein	883258	1.48541e+06	736694	1.01563e+06	1.19933e+06	539616	1.09009e+06	1.02367e+06	1.51598e+06	1.37187e+06	1.52956e+06	817739	637955	739039	1.65275e+06	435633	847012	854544	1228279	1.73031e+06	1.06406e+06	1.10825e+06	1.07541e+06	1.01916e+06	1.06406e+06	1.10825e+06	1.07541e+06	1.01916e+06	1.08742	0.754335	0	1.04406	0.863764	0	1.0552	0.858135	0	0.970371	0.906807	0	1.01066	0.964896	0	1.04152	0.840623	0
D3ZE72_RAT	D3ZE72	Metap1	Methionine aminopeptidase	28399.7	29206.4	23423.4	20968.2	29483	33034.6	11285.7	27254.7	25812.8	25731.3	44754.6	25528.9	0	18485.3	34478.3	30932.2	37009.9	18042.6	39218.9	21725.6	26296.1	24623.8	26193.8	29385.9	26296.1	24623.8	30811.8	29385.9	0.837948	0.410968	0	0.894857	0.511356	0	0.891375	0.685987	0	1.06376	0.835596	0	0.996108	0.988027	0	0.936404	0.685915	0
D3ZE97_RAT	D3ZE97		Uncharacterized protein	24260.5	18660.8	0	30949.7	13881.3	0	16757.9	29850.4	19127.4	25779.8	7554.44	0	29605.5	38756.3	29494.8	13521.3	0	0	0	0	19568.7	20206.6	22709.4	9588.25	21938.1	22878.9	26352.8	13521.3	2.10743	0.022415	1	2.0409	0.03415	1	2.36846	0.075309	0	1.12386	0.738031	0	1.1605	0.678643	0	1.0326	0.904066	0
D3ZEG9_RAT	D3ZEG9	Ercc2	ERCC excision repair 2, TFIIH core complex helicase subunit	22699	9939.06	0	0	0	19022.9	0	14643.7	16040.4	7760.03	8013.09	12028.3	20437.8	0	0	0	9160.56	0	0	12283.9	9298.6	12599.8	12130.2	7294.95	16319.1	14366.8	13493.1	10722.2	1.7272	0.1125	0	1.27466	0.614399	0	1.66282	0.149624	0	0.962728	0.901128	0	1.30452	0.535912	0	1.35502	0.468541	0
D3ZEL0_RAT	D3ZEL0	LOC500684	Uncharacterized protein	29968	22373.2	19547	17643.5	0	35035.3	17362.2	23110.7	22622.2	30728	17398	16919.2	26008.6	0	0	22218	0	20684	22808.4	0	19064.1	25771.7	16361.4	14945.6	22382.9	25771.7	20108.6	21903.5	1.72437	0.075745	0	1.27557	0.498137	0	1.09473	0.791514	0	0.634859	0.059889	0	0.858228	0.595996	0	1.35184	0.219251	0
D3ZEV0_RAT	D3ZEV0	Ybx1-ps3	RCG63497	59393.3	32035	49975.7	30635.5	24837	45374.9	93353.2	73534.9	47224.4	52077	36056.6	72502.3	53188.6	69861.6	51441.5	39897.6	59183.6	31818.8	39144.3	52800.5	39375.3	62312.9	56610.1	44569	39375.3	62312.9	56610.1	44569	1.39812	0.129437	0	0.88347	0.54491	0	1.27017	0.185813	0	0.908482	0.630282	0	1.43771	0.102137	0	1.58254	0.077331	0
D3ZF11_RAT	D3ZF11	Lamtor5	Hepatitis B virus x interacting protein (Predicted), isoform CRA_a	4160.1	45670	0	24291.5	0	31404.4	38689.8	27853.8	18967.3	29386.4	21185.8	28927.5	0	0	0	33044.6	0	20089.6	20912.8	26697.4	18115	29260.3	13964.2	22183.3	24707.2	29260.3	25056.7	25186.1	1.31903	0.190675	0	0.816606	0.649938	0	0.629493	0.220779	0	0.47724	0.030386	-1	0.770864	0.662501	0	1.61525	0.219878	0
D3ZF12_RAT	D3ZF12	Spcs3	Signal peptidase complex subunit 3	42795.9	42157	27401.6	35323.1	48756.5	28607.6	27229.5	42355.9	46034.8	50021.1	68399.4	46225	41129.6	41829.7	30828.7	36789.1	25878.7	22234.9	40035	28960.2	39286.8	38849.8	45682.5	30779.6	39286.8	38849.8	45682.5	30779.6	1.26219	0.194857	0	1.27639	0.123758	0	1.48418	0.067534	0	1.17588	0.403674	0	1.16279	0.400946	0	0.988875	0.942753	0
D3ZFB2_RAT	D3ZFB2	Luc7l3	LUC7-like 3 pre-mRNA-splicing factor	34400.8	4383.17	2812.79	34578	54387.6	81781.6	47756.8	35593.1	31085.8	36926.5	22412.3	40224.9	37393.2	26488.6	3538.6	43211.7	49700.3	37530.3	43238	114303	26112.5	46628.7	26011.5	57596.6	26112.5	46628.7	26011.5	57596.6	0.809575	0.537159	0	0.453369	0.107821	0	0.451616	0.0794	0	0.557843	0.104967	0	0.996133	0.993406	0	1.78569	0.167293	0
D3ZFC6_RAT	D3ZFC6	Itih4	Inter-alpha-trypsin inhibitor heavy chain family, member 4	104812	113556	137118	124483	154796	82369.4	178331	137538	88190.1	111800	156481	179649	237371	261854	313927	130481	217612	72680.4	89585.9	115377	126953	119646	229856	125147	126953	119646	229856	125147	0.956039	0.862396	0	1.01443	0.947715	0	1.83669	0.024598	1	1.92114	0.010799	1	1.81056	0.008466	1	0.94244	0.720268	0
D3ZFH5_RAT	D3ZFH5	Itih2	Inter-alpha-trypsin inhibitor heavy chain 2	59826.9	51642.6	83096.6	65067.6	81030.5	49340.7	91610.6	63485.2	53203.9	59308.1	54453	72974.6	72165.9	75333.2	74156.2	74434.9	112143	53255.4	52691.5	56587	68132.9	63389.7	69816.6	69822.3	68132.9	63389.7	69816.6	69822.3	0.907873	0.647563	0	0.975804	0.898549	0	0.999919	0.999633	0	1.10139	0.466759	0	1.02471	0.821358	0	0.930384	0.635577	0
3BP1_RAT	D3ZFJ3	Sh3bp1	SH3 domain-binding protein 1	71531.6	52489.4	62236.1	65587.1	48033.4	65196.1	48003.8	44115.7	55991.7	51879.2	43915.4	43301.1	60370.2	44543.3	47089.9	58181.5	52265.5	56555.4	50757.7	51674.6	59975.5	53037.3	47844	53886.9	59975.5	53037.3	47844	53886.9	0.984233	0.8334	0	1.11299	0.216435	0	0.887859	0.124039	0	0.902082	0.313973	0	0.797725	0.05322	0	0.884315	0.252006	0
D3ZFK5_RAT	D3ZFK5	Spcs1	RCG42279	10916.1	8320.32	8614.81	0	8417.05	10659.8	10482	7222.81	11551.1	7044.07	8251.06	10404.5	12651.6	8025.88	18899.2	9392.15	9817.21	11177.9	8067.97	0	9869.92	9391.97	11646.4	10694.6	9067.08	9391.97	11646.4	9613.81	0.8782	0.415205	0	0.922891	0.600581	0	1.08901	0.692938	0	1.24004	0.337024	0	1.17999	0.443818	0	0.951575	0.727865	0
D3ZFP4_RAT	D3ZFP4	Mcm3	DNA helicase	262083	180235	142828	212500	201714	244238	231463	289157	190467	231640	123081	272341	157088	168867	141135	271946	280364	209139	223951	210699	199872	237393	172502	239220	199872	237393	172502	239220	0.992364	0.935974	0	0.835516	0.152531	0	0.721104	0.058811	0	0.726653	0.066257	0	0.863064	0.42618	0	1.18773	0.174354	0
D3ZFQ8_RAT	D3ZFQ8	Cyc1	Cytochrome c-1	209153	141135	193944	164760	104799	201838	181839	136442	103618	112098	73203.4	134613	201332	183966	90045.6	220621	225300	123405	123936	116612	162758	147167	136632	161975	162758	147167	136632	161975	0.908578	0.651072	0	1.00484	0.980546	0	0.843538	0.49444	0	0.928416	0.747934	0	0.839478	0.427948	0	0.904205	0.577047	0
D3ZFT1_RAT	D3ZFT1	Rfc1	Replication factor C subunit 1	10099	10345.7	0	18290.7	16966.5	14050.9	0	13154.2	9876.69	15486.5	14976.1	7846.5	0	0	0	10729.4	5324.16	15158.1	0	0	11970.7	13225.2	8977.06	8445.07	13925.5	13142.1	11411.3	10403.9	1.56602	0.059534	0	1.41748	0.308252	0	1.06299	0.83987	0	0.678787	0.051806	0	0.74992	0.352924	0	1.10479	0.658361	0
D3ZFY0_RAT	D3ZFY0	Sephs1	Selenophosphate synthetase 1	57491.1	37893.7	66423.6	51217.8	37164.9	56974.6	51876.4	40187.8	42045.3	44544.8	35122.7	45022	49693.7	40937.1	30292.9	62819.1	48070	38952.1	39623.3	46827	50038.2	47125.8	40213.7	47258.3	50038.2	47125.8	40213.7	47258.3	0.997195	0.980809	0	1.05882	0.705721	0	0.850933	0.237234	0	0.853327	0.17793	0	0.803659	0.176084	0	0.941796	0.664849	0
D3ZFY8_RAT	D3ZFY8	LOC100912618	Similar to ubiquitin-conjugating enzyme E2 variant 1	395898	326426	342205	152379	300190	148256	321981	336798	157638	306050	158774	410120	297632	329081	431122	224281	327891	158479	155069	159757	303420	254145	325346	205095	303420	254145	325346	205095	1.23915	0.384407	0	1.47941	0.099161	0	1.58631	0.074964	0	1.28016	0.297226	0	1.07226	0.738262	0	0.837601	0.422836	0
D3ZG07_RAT	D3ZG07	Lsm6	LSM6 homolog, U6 small nuclear RNA and mRNA degradation-associated	48384.8	28281.8	32483.2	30904	29948.5	57250.5	43830.7	42515.1	27365.4	23589.4	35823	32017.7	56790	26695.5	34580.9	36868.8	33656.7	30883.8	29002.7	41846.9	34000.5	38910.2	37181.4	34451.8	34000.5	38910.2	37181.4	34451.8	1.12941	0.512196	0	0.9869	0.919177	0	1.07923	0.640625	0	0.95557	0.833765	0	1.09356	0.62805	0	1.1444	0.509077	0
D3ZG10_RAT	D3ZG10	Grap2	GRB2-related adaptor protein 2	61659.7	49852.8	95262.8	72473.6	34091.9	52795.4	51916.3	39121.9	52172.4	50768.6	28275.1	45919.3	35445.2	72158.9	66057.2	103597	14820.5	57877.5	47333.6	71891.6	62668.2	49354.9	49571.2	59104.1	62668.2	49354.9	49571.2	59104.1	0.835051	0.528409	0	1.0603	0.846867	0	0.838709	0.587532	0	1.00438	0.981196	0	0.79101	0.356852	0	0.78756	0.24708	0
D3ZG43_RAT	D3ZG43	Ndufs3	NADH dehydrogenase (Ubiquinone) Fe-S protein 3 (Predicted), isoform CRA_c	143431	120948	138949	140076	124030	126639	121566	131179	122062	119779	96345.1	136468	157496	146385	100112	158000	137487	147557	139697	135014	133487	124245	127361	143551	133487	124245	127361	143551	0.86551	0.003255	0	0.929892	0.14304	0	0.887219	0.249949	0	1.02508	0.809942	0	0.95411	0.654571	0	0.930764	0.103015	0
D3ZG57_RAT	D3ZG57	Tor4a	RCG45397	4453.91	5155.15	0	3370.22	16995	7167.37	10206.1	4363.15	5503.46	10429.7	0	5658.16	0	2792.09	0	0	0	15177.6	6347.96	6183.7	7156.38	7533.97	4441.1	7422.18	7493.57	7533.97	4225.12	9236.43	1.01506	0.962956	0	0.964188	0.935605	0	0.598355	0.195417	0	0.589476	0.059832	0	0.620579	0.325304	0	1.05276	0.895156	0
D3ZG78_RAT	D3ZG78	Zzef1	Zinc finger ZZ-type and EF-hand domain-containing 1	0	35841.7	33790.8	24098.7	22038.7	22620.2	30679	26488	18983	17877.7	25681.6	7372.21	13432.2	25635.2	25506.3	36366	0	20479.6	23280.2	23495.5	24014.6	23329.6	19525.5	21810.9	28942.4	23329.6	19525.5	25905.3	1.06963	0.788595	0	1.10104	0.775374	0	0.895218	0.724335	0	0.836942	0.424627	0	0.813067	0.527461	0	0.971474	0.913165	0
D3ZG88_RAT	D3ZG88	Sssca1	Mammary tumor virus receptor 2, isoform CRA_a	12696.2	17173	0	18874.4	19743.2	15946.6	12736.7	22134.3	17639.1	25894.6	9195.22	22554.2	25417.3	15452.9	0	0	13365.2	0	22119.3	17343.3	15053	18870.3	15437.6	15123.3	17121.7	18870.3	18154.9	17609.3	1.24776	0.2725	0	0.995351	0.983207	0	1.02079	0.945817	0	0.818094	0.47272	0	1.02555	0.935359	0	1.25359	0.285818	0
D3ZGF1_RAT	D3ZGF1	Cd44	CD44 antigen	159569	338259	344684	283294	236951	349242	269311	141346	158140	138893	156718	160489	350587	379471	293824	363174	332150	259393	310449	175628	272552	211386	268218	288159	272552	211386	268218	288159	0.733575	0.188027	0	0.945838	0.751162	0	0.930799	0.736312	0	1.26885	0.392877	0	0.984099	0.942376	0	0.775582	0.292841	0
D3ZGK7_RAT	D3ZGK7	Ces1c	Carboxylic ester hydrolase	91558.7	59838.6	126736	65515.9	103651	45344.8	111919	115366	60092.3	87535.5	63382	121025	96603	89562.2	125855	124233	118688	53777.7	43709.2	63201	89460	84051.4	99285.3	80721.8	89460	84051.4	99285.3	80721.8	1.04125	0.882841	0	1.10825	0.687665	0	1.22997	0.388984	0	1.18125	0.419574	0	1.10983	0.573794	0	0.939542	0.77812	0
D3ZGL1_RAT	D3ZGL1	Arhgap25	Rho GTPase-activating protein 25	96143.4	77373.9	92643	94809.8	79295.4	100620	86100.1	87565.6	77211.5	84156.8	61429.3	88676.1	126749	165778	61047	79494.3	88553.1	86328.3	77224.7	99258.8	88053.1	87130.8	100736	86171.9	88053.1	87130.8	100736	86171.9	1.01113	0.864482	0	1.02183	0.745038	0	1.16901	0.499329	0	1.15615	0.526956	0	1.14404	0.555413	0	0.989525	0.871857	0
D3ZGL5_RAT	D3ZGL5	Prpf38a	PRP38 pre-mRNA processing factor 38 (Yeast) domain containing A (Predicted), isoform CRA_b	34177.2	29702	42662	35803	26210.6	44431.4	29109	39615.4	38186.5	19653.3	21640.4	35598.8	47837.6	18243.8	27940.5	29578.5	31328.3	30059.4	31203.4	46782.8	33710.9	34199.1	30252.2	33790.5	33710.9	34199.1	30252.2	33790.5	1.01209	0.942393	0	0.997646	0.9857	0	0.895288	0.585302	0	0.884591	0.582397	0	0.897401	0.579797	0	1.01448	0.927757	0
D3ZGY1_RAT	D3ZGY1	Pym1	PYM homolog 1, exon junction complex-associated factor	34570.9	0	28301.1	33027.8	22645	0	19000.7	29564.9	21130.7	32757	21668.5	27791.6	41541.9	37263	20851.3	29419.6	0	15618.8	19507.5	0	24690.5	22098.8	29823.2	15235.7	29636.2	25613.3	29823.2	21515.3	1.45046	0.302331	0	1.62057	0.21234	0	1.95746	0.043453	1	1.34954	0.23433	0	1.20788	0.470764	0	0.895031	0.717113	0
D3ZH41_RAT	D3ZH41	Ckap4	Cytoskeleton-associated protein 4	9722.82	15821.6	7323.98	0	9945.95	13308.2	10722.2	10959.8	8751.82	7936.24	4267.62	10091.6	10635.7	5510.43	16122.1	8229.77	10929.7	16059.1	6770.64	5168.44	10763.3	10335.6	9325.49	9431.53	10703.6	10335.6	9325.49	9431.53	1.09586	0.682035	0	1.1412	0.589155	0	0.988756	0.971146	0	0.902265	0.672823	0	0.866415	0.585192	0	0.960267	0.80618	0
D3ZH75_RAT	D3ZH75	Akt1s1	AKT1 substrate 1	20655.7	11508.7	14888.4	12091	19578.7	21977.2	0	17503.5	14793.6	13989.5	11496.1	20212.5	16852.1	0	15524.1	15903.5	0	14633.5	13977.5	16400.1	15744.5	15361.4	14248.6	14761.2	15744.5	17065.9	16021.2	15228.7	1.04066	0.800134	0	1.06662	0.633987	0	0.965274	0.832414	0	0.927558	0.733287	0	0.904988	0.624414	0	0.975667	0.898069	0
D3ZHC4_RAT	D3ZHC4	Hebp2	Heme binding protein 2 (Predicted), isoform CRA_b	47663.6	27094.7	33109.4	23573.4	22948.7	44786	35637.8	30557.3	38342.6	29942	28894.3	31109.9	0	33504.2	14959.7	31048	0	0	22303.1	36426.3	30878	35853.2	22853.2	19965.2	30878	35853.2	27117	29925.8	1.79578	0.054333	0	1.54659	0.206939	0	1.14465	0.740374	0	0.63741	0.062189	0	0.740112	0.286711	0	1.16112	0.377162	0
D3ZHG3_RAT	D3ZHG3	Ptk7	Protein tyrosine kinase 7	8621.41	17946.2	22623.1	20067.3	10414.8	26435.9	11588.9	20108.6	22170.6	19062.1	17872.1	19607.5	23177.4	25318.2	13929.5	20689.9	13790.8	18623.7	23859.4	24369.1	15934.6	19873.2	19980.9	20266.6	15934.6	19873.2	19980.9	20266.6	0.980591	0.90217	0	0.786249	0.231976	0	0.985906	0.920665	0	1.00542	0.973502	0	1.25394	0.266707	0	1.24718	0.312902	0
D3ZHJ6_RAT	D3ZHJ6	Atp2a3	Calcium-transporting ATPase	104982	100861	104167	122732	114178	135052	114312	87391.1	124535	102080	88266.5	96526.5	89650.9	95377.9	85680.1	124581	111231	129343	121687	110199	109384	112674	91100.4	119408	109384	112674	91100.4	119408	0.943602	0.483191	0	0.916051	0.105272	0	0.762931	0.000172	0	0.808531	0.03663	0	0.832848	0.003685	0	1.03008	0.731648	0
D3ZHL1_RAT	D3ZHL1	Ksr1	Kinase suppressor of ras 1	11731	9518.84	0	0	0	14230.3	0	0	8476.15	10331	10544.4	9428.1	10116.9	10143.9	4975.02	19394.3	12256	13925.2	10928.8	0	12455.2	9543.02	9041.65	14280.4	10624.9	11012.5	9041.65	14126.1	0.668261	0.040879	0	0.872193	0.311866	0	0.633153	0.018581	-1	0.947463	0.770156	0	0.725932	0.035438	0	0.766186	0.099544	0
D3ZHQ1_RAT	D3ZHQ1	Dpp8	Dipeptidylpeptidase 8	27324.6	29056.8	0	10733.7	0	41958.5	0	28550.4	19285	19235.4	20308.5	23768.5	23036.1	0	0	0	19285.3	11668.4	28246.4	29031.6	16451.2	22776.1	15415.6	19357.7	22371.7	27257.3	22371	22057.9	1.17659	0.656496	0	0.84985	0.663311	0	0.796353	0.5291	0	0.67683	0.353537	0	0.937051	0.877625	0	1.38447	0.442566	0
D3ZHX2_RAT	D3ZHX2	Thap11	THAP domain containing 11 (Predicted)	37784.7	27929	24596.3	31486.4	27235.7	37462.8	29219.3	24923.1	30929.4	27139.8	26115.4	31929.6	29747.7	19826.9	17200.1	42570.1	30327.8	30969.6	28652.3	31772.4	29806.4	29934.9	24963.9	32858.4	29806.4	29934.9	24963.9	32858.4	0.911026	0.397817	0	0.907116	0.391358	0	0.759742	0.068902	0	0.833941	0.197757	0	0.837536	0.218619	0	1.00431	0.968174	0
D3ZI60_RAT	D3ZI60	LOC108351703	60S ribosomal protein L27a-like	178054	64376	99023.4	164052	135089	164380	149348	162208	137197	163600	109702	180642	184926	174376	222252	180999	137774	163856	171528	184691	128119	155346	174380	167770	128119	155346	174380	167770	0.925951	0.244114	0	0.763659	0.116177	0	1.0394	0.749749	0	1.12252	0.344774	0	1.36108	0.133702	0	1.21252	0.242394	0
D3ZI68_RAT	D3ZI68	Prpf31	PRP31 pre-mRNA processing factor 31 homolog (Yeast) (Predicted)	44997.6	27578.9	29739.7	31684.3	25419	36928.6	28971.3	45420.9	37522.9	42176.6	26149.1	43565.4	41739.3	33145.7	25928.6	37566.5	30868.8	28461.2	32273.3	39768.1	31883.9	38204.1	34105.6	33787.5	31883.9	38204.1	34105.6	33787.5	1.13071	0.24204	0	0.943659	0.64995	0	1.00941	0.942718	0	0.892722	0.404641	0	1.06968	0.673328	0	1.19822	0.191329	0
D3ZIE4_RAT	D3ZIE4	Fyb1	FYN-binding protein 1	15504.8	6688.19	12668.3	13936.4	9269.03	9719.38	10439.4	12559.7	15217.8	12978.5	7573.44	13632.2	13917.5	27839.6	14975.5	10821.8	11549.5	16184.4	0	23948.8	11613.4	12183	15587.6	13249.8	11613.4	12183	15587.6	15626.1	0.919479	0.766571	0	0.87649	0.669887	0	1.17644	0.632943	0	1.27946	0.354865	0	1.34222	0.313206	0	1.04905	0.769342	0
D3ZIE9_RAT	D3ZIE9	Aldh18a1	Delta-1-pyrroline-5-carboxylate synthase	35202.9	28690.6	45229.7	24807.7	38453	56020.8	23460.1	27272.4	23561.7	33597.1	18221.3	46229.5	36004	35706.7	32144.9	61950.3	56807.8	30844.5	24393	35142.5	34476.8	32782.4	33661.3	41827.6	34476.8	32782.4	33661.3	41827.6	0.783751	0.373467	0	0.824259	0.398315	0	0.804762	0.374345	0	1.02681	0.910641	0	0.976346	0.891211	0	0.950855	0.816823	0
D3ZII8_RAT	D3ZII8	Smyd5	SET and MYND domain containing 5 (Predicted)	22956.7	28459.1	14888.5	20610.6	19203.1	17289.1	15822.4	25123.2	24674.4	27858.9	28288.7	16851.5	16345.4	18972.2	23940.8	16730.4	15082.2	24933.5	21158	28557.8	21223.6	22153.6	20879.7	21292.4	21223.6	22153.6	20879.7	21292.4	1.04045	0.808719	0	0.996769	0.984153	0	0.98062	0.906177	0	0.942499	0.708506	0	0.983798	0.91704	0	1.04382	0.782115	0
D3ZIN7_RAT	D3ZIN7	Mrps23	Mitochondrial ribosomal protein S23	21857.2	14871	10234.2	9661.52	11144.9	23497.8	5366.66	14321.1	12550.3	18775.6	10733.7	13358.4	14321.7	17433.4	8507.12	15128	0	12368	14220.7	13118.8	13553.8	14902.3	12870.9	11907.1	13553.8	14902.3	12870.9	13708.8	1.25154	0.42595	0	1.13829	0.589836	0	1.08094	0.699634	0	0.863686	0.567741	0	0.949618	0.809016	0	1.09949	0.73165	0
D3ZIP2_RAT	D3ZIP2	Cd180	CD180 antigen (Predicted), isoform CRA_a	27855.2	38697.9	42444.5	36217	50408.2	28934.7	47352.5	32972.6	32374	36737	39959.2	24722.6	33391.9	47827.1	38315.1	51728.2	31533.2	56509	48950.6	41079.6	39124.6	35674.2	36843.2	45960.1	39124.6	35674.2	36843.2	45960.1	0.776199	0.094067	0	0.851272	0.267999	0	0.801634	0.155693	0	1.03277	0.81968	0	0.941689	0.679164	0	0.91181	0.499092	0
D3ZIP8_RAT	D3ZIP8		Uncharacterized protein	55119.1	44145.2	62258.4	51582.4	50666.2	53786.8	39630.9	44571.3	48321.7	22794.6	32918.8	45999.9	50213.5	54704.6	49640.5	53402.9	70472.7	46954.7	18625.3	46122.2	52754.3	41821	46695.5	47115.5	52754.3	41821	46695.5	47115.5	0.887628	0.607096	0	1.11968	0.542722	0	0.991084	0.964496	0	1.11655	0.472308	0	0.88515	0.237906	0	0.792752	0.109083	0
D3ZIT7_RAT	D3ZIT7	LOC103689975	Integrator complex subunit 1-like	16423.4	15395.4	14810.7	18761.7	17732.6	13470.8	14095.5	14299.8	11821.7	14056.5	12668.8	14639.7	16136.9	0	10137.5	15425	14404.4	16989	13361.5	16412.5	16624.8	13548.9	12502.4	15318.5	16624.8	13548.9	13395.7	15318.5	0.884477	0.057693	0	1.08527	0.220272	0	0.816164	0.096764	0	0.922764	0.481933	0	0.752034	0.027293	0	0.81498	0.007166	0
D3ZIX4_RAT	D3ZIX4	H1fx	H1 histone family, member X	49889.6	53542.5	0	123785	60478.5	56941.6	0	63982.4	57476.6	50793	0	60241.2	0	0	37774	41103.8	0	37937.3	0	0	58545.6	47460.4	24788.7	20221	71924	57298.4	49007.6	39520.6	2.34708	0.067248	0	2.89528	0.100338	0	1.22589	0.740425	0	0.522303	0.159684	0	0.423409	0.159588	0	0.810658	0.620112	0
D3ZJ08_RAT	D3ZJ08	Hist2h3c2	Histone H3	103059	393107	191368	247572	369851	121591	185495	69374.5	206587	206833	343242	441655	101685	120961	335735	302204	188137	276093	131389	191677	260991	157976	268655	217900	260991	157976	268655	217900	0.724994	0.185532	0	1.19776	0.511867	0	1.23293	0.511635	0	1.70061	0.164022	0	1.02937	0.93142	0	0.605292	0.128704	0
D3ZJ25_RAT	D3ZJ25	Slc1a5	Amino acid transporter	44678.1	19257.2	33125.3	29687.4	19173.3	35030.9	27612.2	38963.9	36435.7	51791.1	14317.3	41899.4	35084.1	28838.5	37190.1	40868.4	51928.2	24979.4	33977.8	37250.9	29184.3	37966.8	31465.9	37800.9	29184.3	37966.8	31465.9	37800.9	1.00439	0.978302	0	0.772051	0.221041	0	0.83241	0.358019	0	0.828774	0.3242	0	1.07818	0.743924	0	1.30093	0.193342	0
D3ZJ32_RAT	D3ZJ32	Esyt2	Extended synaptotagmin 2	38931.9	43396.3	54297.1	34998.7	36028.9	62334.5	58472.8	45048.9	45169.8	48976	23723.3	54252.2	39935.3	46287	11535.9	49504.2	45505.9	35569.4	44380.7	54764	41530.6	52000.4	35146.8	45944.9	41530.6	52000.4	35146.8	45944.9	1.1318	0.239231	0	0.903922	0.377708	0	0.764977	0.232999	0	0.675894	0.08338	0	0.846286	0.474314	0	1.2521	0.069354	0
D3ZJ92_RAT	D3ZJ92	Prpf40a	Pre-mRNA processing factor 40 homolog A (Yeast) (Predicted)	29825.5	40607.9	31867.5	37352.2	37377.8	38286.9	26450	26632.3	33187.7	26374.7	32113.2	32602.1	26581.6	22658.3	19584.1	41199.2	37961.7	33820.4	29893.9	35794.4	35406.2	30186.3	26707.8	35733.9	35406.2	30186.3	26707.8	35733.9	0.844753	0.108266	0	0.990829	0.908001	0	0.747409	0.022216	0	0.884766	0.351132	0	0.754327	0.027606	0	0.852572	0.132393	0
D3ZJD2_RAT	D3ZJD2	Atad2	ATPase family, AAA domain-containing 2	0	0	0	0	0	0	0	0	10320.7	0	0	36414.5	0	0	0	35241.6	0	0	0	0	7367.61	7104.51	14812.5	13509.5		10320.7	36414.5	35241.6	0.52589	0.321504	0	0.545365	0.326251	0	1.09645	0.873759	0	2.08494	0.214229	0	2.01049	0.213871	0	0.96429	0.899247	0
D3ZJF9_RAT	D3ZJF9	Gla	Alpha-galactosidase	89086	80163.7	90659.9	69162.6	57997.8	96635.3	65008.8	59405.9	70819	63040.1	69952.1	66314.2	69225.1	49224.4	75671	60786.3	48976.5	79026.9	80265	85099.2	77414	70981.8	66077.4	70830.8	77414	70981.8	66077.4	70830.8	1.00213	0.987782	0	1.09294	0.495815	0	0.932891	0.577322	0	0.930905	0.558645	0	0.853558	0.175807	0	0.916912	0.499612	0
D3ZJR1_RAT	D3ZJR1	Eps15l1	Epidermal growth factor receptor pathway substrate 15-like 1	51701.2	43457.5	46302.8	43551.9	59351.4	56751.3	51783.8	39884.9	37406	39300.3	40768.4	41796.2	49701	48268.9	31284.4	52157.7	54295.9	40549.3	34789.6	45685.7	48872.9	45025.3	42363.8	45495.6	48872.9	45025.3	42363.8	45495.6	0.989661	0.931437	0	1.07423	0.493417	0	0.931161	0.538546	0	0.940889	0.614072	0	0.866814	0.181842	0	0.921272	0.455962	0
D3ZJX5_RAT	D3ZJX5	Timm50	Mitochondrial import inner membrane translocase subunit TIM50	54120.9	37000.7	60851.6	60646.8	58990.7	58481.6	54204.3	44252.5	39550.2	48853.8	52415.9	48255.8	53455.7	33575.5	22866.3	45363	49808.5	46661.9	44589.8	65638.9	54322.1	49068.5	42113.8	50412.4	54322.1	49068.5	42113.8	50412.4	0.973341	0.801453	0	1.07755	0.53017	0	0.835386	0.279049	0	0.858266	0.341198	0	0.775261	0.141508	0	0.903287	0.377826	0
D3ZK56_RAT	D3ZK56	Rap2c	RAP2C, member of RAS oncogene family	38338.4	26634.6	21637.4	43884.6	22363.6	58134.7	25861.1	45042.4	29928.7	42148.5	27182.5	26630.9	0	43559.8	45275.3	53447.8	13603.3	31083.7	30966.9	40277.3	30571.7	40223.1	30141.5	33875.8	30571.7	40223.1	35662.2	33875.8	1.18737	0.486109	0	0.902464	0.687163	0	0.889764	0.701708	0	0.749357	0.289213	0	0.985927	0.959033	0	1.3157	0.221586	0
D3ZK73_RAT	D3ZK73	Cul4b	Cullin 4B	18814	20254.3	9080.88	24069.5	17146.5	12032.5	17768.6	22369.2	25099.6	13130.8	13544.7	21635.2	16563	19928	17340.8	43158.2	14222.8	19262.6	28836.7	26683.4	17873	18080.1	17802.3	26432.7	17873	18080.1	17802.3	26432.7	0.684005	0.170396	0	0.67617	0.159412	0	0.673496	0.130634	0	0.984636	0.925984	0	0.996045	0.980787	0	1.01159	0.954871	0
D3ZKG5_RAT	D3ZKG5	Parvb	Parvin, beta	47859.5	46084.3	46223.2	37021.8	37670.2	34695.2	47615	55214.6	41153.7	44785.2	28642.3	34213.3	32698.9	45368.5	28905	43926	52726.7	37523.6	38740.8	52914.7	42971.8	44692.8	33965.6	45166.4	42971.8	44692.8	33965.6	45166.4	0.989514	0.922939	0	0.951411	0.601602	0	0.752011	0.037411	0	0.75998	0.046811	0	0.790416	0.046549	0	1.04005	0.687103	0
D3ZKG7_RAT	D3ZKG7	Inpp5f	Inositol polyphosphate-5-phosphatase F	0	5970.13	0	0	0	7589.6	7007.76	7797.5	7199.23	15755.2	7327.76	13756.7	0	4537.1	0	0	0	6290.46	9749.17	0	5117.01	9069.86	6954.84	8799.29	5970.13	9069.86	8540.52	8019.81	1.03075	0.887105	0	0.581525	0.002367	-1	0.790386	0.371735	0	0.766807	0.413659	0	1.35916	0.342509	0	1.77249	0.049623	1
D3ZKQ3_RAT	D3ZKQ3	Glmn	FKBP-associated protein, isoform CRA_a	0	0	0	0	0	0	0	0	1572.01	3452.14	0	0	0	0	0	0	0	0	2351.58	2508.59	9778.26	5913.26	7247.42	4111.14		2512.07		2430.08	1.43835	0.377124	0	2.37848	0.00655	1	1.76287	0.042895	1	1.22562	0.532124	0	0.741177	0.174184	0	0.604735	0.118698	0
D3ZKQ4_RAT	D3ZKQ4	Rabl6	RAB, member RAS oncogene family-like 6	15171.1	8151	0	0	0	11296.6	0	21789.9	10722.2	22062.5	7780.16	0	33142	0	36499.4	18133.1	0	0	0	0	7615.36	14196.9	21379.2	9644.26	11661	16467.8	25807.2	18133.1	1.47206	0.309469	0	0.789626	0.54803	0	2.21678	0.097041	0	1.50591	0.308659	0	2.80738	0.052255	0	1.86425	0.128949	0
D3ZKT0_RAT	D3ZKT0	Tamm41	Phosphatidate cytidylyltransferase, mitochondrial	85821.1	55832	117258	107348	76850.9	134862	108293	73161.8	77180.8	76160.9	61794.5	69214.3	100831	71811.6	49831.7	103341	90577.7	115687	93342.5	88868.8	88622.2	93931.6	70696.6	98363.3	88622.2	93931.6	70696.6	98363.3	0.954946	0.743056	0	0.900967	0.441412	0	0.718729	0.022542	0	0.752639	0.153188	0	0.797731	0.230682	0	1.05991	0.752708	0
D3ZKT8_RAT	D3ZKT8	Hddc2	HD domain containing 2 (Predicted), isoform CRA_b	57293.8	49723	37233.6	49815.2	103076	58022	77097.6	49820.9	51661.6	57109.7	46187.8	54613.2	58528.9	63863.5	68629.2	64779.9	158032	107255	51272.6	58187.9	59428.4	58742.4	58364.5	87905.5	59428.4	58742.4	58364.5	87905.5	0.668245	0.195416	0	0.676049	0.252017	0	0.663946	0.186255	0	0.993568	0.952868	0	0.982098	0.931617	0	0.988457	0.957123	0
D3ZL50_RAT	D3ZL50	Ttc37	Tetratricopeptide repeat domain 37	35230.8	48620.6	39536	35442.2	58704.6	37904.5	48299.7	32277.3	27688.1	35789.6	27414	34651.8	37014.7	55333.6	28144	22609.9	56577.6	34977.3	33487.5	34548.2	43506.8	36391.9	36511.6	36440.1	43506.8	36391.9	36511.6	36440.1	0.998676	0.994271	0	1.19393	0.350856	0	1.00196	0.992615	0	1.00329	0.984854	0	0.839216	0.331834	0	0.836463	0.245146	0
D3ZL77_RAT	D3ZL77	LOC108348062	Eukaryotic translation initiation factor 3 subunit H	93129.6	75687.2	77871.8	51707.4	42308.7	64976.5	36082.5	67016.7	66467.8	72107	44831.9	50844	71400	60158	44823.2	79273.5	85156.8	57354.7	57096.3	74223	68140.9	61330.1	54411.4	70620.9	68140.9	61330.1	54411.4	70620.9	0.868442	0.31217	0	0.964884	0.82556	0	0.770473	0.067475	0	0.887189	0.423137	0	0.798513	0.229873	0	0.900048	0.562274	0
D3ZL85_RAT	D3ZL85	Hccs	Cytochrome c heme lyase	0	10344.3	0	0	0	0	0	11803.4	11332.5	13846.2	8943.03	7770.84	0	0	0	0	0	0	11010.8	10430	6816.74	11906.8	7918.27	8407.22	10344.3	12327.4	8356.94	10720.4	1.41626	0.040643	0	0.81082	0.351422	0	0.941842	0.776575	0	0.665022	0.040896	-1	1.16159	0.555648	0	1.7467	0.01217	1
D3ZL86_RAT	D3ZL86	Heatr1	HEAT repeat-containing protein 1	18312.8	15093.1	19112	15474.2	18528.6	27146.3	18138.2	14756.1	15144.7	12312.3	11685.7	10006.7	18572.6	16651.9	4733.14	23701.1	18383.2	19414	22721.7	4665.61	17304.2	17499.5	12330	17777.1	17304.2	17499.5	12330	17777.1	0.984385	0.949986	0	0.973395	0.896583	0	0.69359	0.232535	0	0.704592	0.185423	0	0.712547	0.092083	0	1.01129	0.944412	0
D3ZLA3_RAT	D3ZLA3	Cpne3	Copine 3	155860	153145	245105	158842	165831	191017	146856	130566	151459	143219	143576	144436	168463	224013	158675	189841	139001	167357	144222	159936	175757	152623	167833	160071	175757	152623	167833	160071	0.953471	0.599796	0	1.09799	0.448143	0	1.04849	0.666232	0	1.09965	0.421984	0	0.954916	0.738122	0	0.868379	0.285874	0
D3ZLC1_RAT	D3ZLC1	Lmnb2	Lamin B2	347313	208829	274033	228503	199998	222276	212674	225690	236057	200566	206988	330576	275846	240981	164837	225783	167334	144990	203511	238384	251735	219452	243846	196000	251735	219452	243846	196000	1.11966	0.241932	0	1.28436	0.122612	0	1.24411	0.189961	0	1.11115	0.425489	0	0.968659	0.845792	0	0.871759	0.27841	0
D3ZLD6_RAT	D3ZLD6	Gngt2	Guanine nucleotide-binding protein subunit gamma	19984.4	32881.9	10322.6	15577.5	31945.2	17557.1	0	0	13758.8	13781.5	22702.9	15003.7	16576.3	0	0	10683	0	39186.4	32752.7	0	22142.3	12212.9	12954.9	20560.1	22142.3	15032.4	18094.3	27540.7	0.594011	0.254934	0	1.07696	0.846739	0	0.630101	0.333196	0	1.06076	0.853482	0	0.585076	0.140895	0	0.551565	0.074253	0
D3ZLH8_RAT	D3ZLH8	Rtf1	Rtf1, Paf1/RNA polymerase II complex component, homolog (S. cerevisiae)	29655.2	14716.6	15770.7	18744.2	18704.8	14252.6	21431.3	14535.1	12343.4	0	10075.9	16869.9	21224.4	19097.5	31305.8	15974.5	24441.2	15932.2	14240.2	19480.3	19518.3	13469.3	19714.7	18013.7	19518.3	15640.6	19714.7	18013.7	0.747726	0.196492	0	1.08353	0.652728	0	1.09443	0.674258	0	1.46368	0.189739	0	1.01006	0.965126	0	0.690086	0.146464	0
D3ZLM5_RAT	D3ZLM5	Nhlrc2	NHL repeat containing 2 (Predicted)	22103.8	14771.4	60989.9	22112.3	0	30941.4	62380.2	42019.2	17138.6	20486.3	17413.5	0	28982	33702.6	29694.1	23068	21182.7	12335	25961	19430.8	26178.4	34593.1	23252.5	20395.5	29994.4	34593.1	27448.1	20395.5	1.69612	0.13386	0	1.28354	0.549434	0	1.14008	0.617186	0	0.672172	0.271442	0	0.888234	0.782855	0	1.32144	0.508173	0
D3ZLN7_RAT	D3ZLN7	Commd2	COMM domain containing 2 (Predicted), isoform CRA_c	89176.2	78843	72586.8	77406.5	80843.5	87342.5	72557.3	70275.2	77171.7	68419.8	77993	82143.4	80987.7	77501.6	60590.2	92861	78289.9	89641.7	76376.5	83461	79771.2	75153.3	75843.2	84126	79771.2	75153.3	75843.2	84126	0.893342	0.088956	0	0.948235	0.32763	0	0.901542	0.138727	0	1.00918	0.897152	0	0.950759	0.43351	0	0.94211	0.318064	0
D3ZLS5_RAT	D3ZLS5	Hectd1	HECT domain E3 ubiquitin protein ligase 1	10754.3	9179.56	0	7166.04	0	0	0	7859.92	6858.27	0	6103.44	6387.87	0	0	0	0	0	0	4126.62	6927.37	8146.5	7256.63	6970.24	7630.55	9033.3	7359.09	6245.65	5526.99	0.950997	0.855869	0	1.06762	0.796673	0	0.913466	0.724352	0	0.960535	0.79678	0	0.855613	0.258454	0	0.890766	0.506933	0
D3ZLX3_RAT	D3ZLX3	Mob2	MOB kinase activator 2	44257.7	32553.3	34548.1	38978.7	40593	39234.1	43571	35930.4	34648.9	43573.2	35380.5	50080.7	41867.6	42256.1	23362.4	43980	29027.8	18772.5	31818.5	36048.1	38186.2	39391.5	38589.4	31929.4	38186.2	39391.5	38589.4	31929.4	1.23371	0.139263	0	1.19596	0.215107	0	1.20859	0.306069	0	0.979639	0.872405	0	1.01056	0.936849	0	1.03157	0.679069	0
D3ZM03_RAT	D3ZM03	LOC100912478	Vacuolar ATPase assembly integral membrane protein VMA21	0	0	0	0	0	9435.21	0	0	0	16069.8	0	0	0	0	62108.3	0	0	0	0	11012.1	7640.98	9567.12	17975.3	7579.92		12752.5	62108.3	11012.1	1.26217	0.366401	0	1.00805	0.971226	0	2.37144	0.378899	0	1.87886	0.475507	0	2.35249	0.381487	0	1.25208	0.378209	0
D3ZM09_RAT	D3ZM09	Sars2	Seryl-tRNA synthetase 2 (Predicted)	2962.46	1963.62	0	0	0	0	0	0	3849.35	0	12802.6	0	0	0	10720.3	34925.5	0	0	3093.77	0	6672.91	5410.58	10966.2	12673.3	2463.04	3849.35	11761.4	19009.6	0.426928	0.249186	0	0.526533	0.360929	0	0.865303	0.776493	0	2.02681	0.003019	1	1.6434	0.116206	0	0.810828	0.628798	0
D3ZM69_RAT	D3ZM69	Epb41l2	Erythrocyte membrane protein band 4.1-like 2	32268.7	14576.5	21802.9	13773.2	15986.8	14923.8	0	16870.3	21044.7	0	23805.6	26229.9	27319.5	16876.1	0	17128.9	16558.1	17168.1	22079.2	0	19681.6	12871.4	19554.6	16515	19681.6	17612.9	23557.8	18233.6	0.779379	0.355452	0	1.19174	0.449045	0	1.18405	0.546249	0	1.51922	0.251073	0	0.993545	0.982411	0	0.653982	0.18216	0
D3ZML3_RAT	D3ZML3	Cdk11b	Cyclin-dependent kinase 11B	0	11082.6	0	0	0	17423.8	0	12908.9	0	12616.4	0	0	0	0	7411.72	0	0	6972.25	0	0	9231.04	11060.4	6623.48	6207.81	11082.6	14316.4	7411.72	6972.25	1.7817	0.087103	0	1.487	0.048586	0	1.06696	0.802937	0	0.598844	0.115743	0	0.717523	0.089362	0	1.19818	0.454723	0
D3ZMS1_RAT	D3ZMS1	Sf3b2	Splicing factor 3b, subunit 2	196521	117681	148164	143463	112867	165204	137740	180100	143755	157848	106851	184804	179841	151946	88688	130909	138309	114905	128892	159008	143739	156930	142426	134405	143739	156930	142426	134405	1.16759	0.063591	0	1.06945	0.588292	0	1.05968	0.707085	0	0.90758	0.503819	0	0.990863	0.95834	0	1.09176	0.45271	0
D3ZMU3_RAT	D3ZMU3	Pds5b	Sister chromatid cohesion protein PDS5 homolog B	38112.6	33376.1	53817.5	36247.8	27091.5	41530.8	39055.3	44758.4	33207.5	42435.5	24920.1	31019.7	40671.4	41641.7	24250.6	48678	52802.8	29410	35847.6	46058.1	37729.1	40197.5	32500.7	42559.3	37729.1	40197.5	32500.7	42559.3	0.944505	0.632058	0	0.886506	0.457529	0	0.763656	0.115813	0	0.808525	0.105467	0	0.861422	0.393183	0	1.06542	0.624739	0
D3ZMX6_RAT	D3ZMX6	Sntb2	Syntrophin, beta 2	43938.9	34271.1	49612.1	41721.4	37889.2	45955	48716.3	30090	32770.3	35650.7	28635.3	36692.9	41447	38886.4	11735.6	32018.3	54028.8	55708	29458	41962.1	41486.5	38636.5	31479.4	42635	41486.5	38636.5	31479.4	42635	0.906214	0.558715	0	0.973062	0.853431	0	0.738347	0.18228	0	0.81476	0.30444	0	0.758787	0.13306	0	0.931301	0.545933	0
D3ZMY7_RAT	D3ZMY7	Nt5c2	5'-nucleotidase, cytosolic II	15743.5	28525.5	21054.2	4758.63	37582	22584.1	13530	16297	15780.4	15939	13081.4	21302.4	21025.5	11479.9	15919.7	35869.4	0	40671.3	18957.7	18593.6	21532.8	16826.1	16561.8	24644	21532.8	16826.1	16561.8	28523	0.682767	0.234302	0	0.873754	0.711119	0	0.672042	0.229883	0	0.984293	0.919032	0	0.769144	0.425909	0	0.781417	0.438903	0
D3ZMY8_RAT	D3ZMY8	Pcnt	Pericentrin	18626.5	0	0	11726.4	0	27619.7	0	13575.1	8024.35	13179.8	0	0	21643.5	0	0	0	0	0	18732.3	18930	9150.99	13880.9	7144.38	11402	15176.4	15599.7	21643.5	18831.2	1.21741	0.620581	0	0.802575	0.60364	0	0.626589	0.398548	0	0.51469	0.228617	0	0.780723	0.672125	0	1.51688	0.334984	0
D3ZN27_RAT	D3ZN27	Dnajc13	DnaJ heat shock protein family (Hsp40) member C13	30952.1	26858.7	24580.6	19824.6	15798.5	26164.4	20944.5	25643.1	27234.8	26115.9	25437.6	21952.9	28589.3	27813.1	22445.7	24340	15489.7	18587.9	22893.4	26585.8	23602.9	25220.5	25247.7	21579.4	23602.9	25220.5	25247.7	21579.4	1.16873	0.150113	0	1.09377	0.559756	0	1.16999	0.167718	0	1.00108	0.98792	0	1.06969	0.595681	0	1.06854	0.588701	0
D3ZN37_RAT	D3ZN37	Rock1	Rho-associated protein kinase	39949.3	38292.6	25601.6	33300.4	71868.6	27427.4	35545.4	41865.6	43194.4	35373.7	43082.5	18560.4	33294.7	13823	94217.7	12618.2	31698.9	52212.9	47441.6	45628.5	41802.5	36681.3	40595.6	37920	41802.5	36681.3	40595.6	37920	0.967334	0.876461	0	1.10239	0.726	0	1.07056	0.871964	0	1.10671	0.796143	0	0.97113	0.94321	0	0.877491	0.559163	0
D3ZN38_RAT	D3ZN38	Stard5	Similar to StAR-related protein 1-4E (Predicted), isoform CRA_a	16469.1	19064.3	14433.2	23195.1	28995.6	14197.1	0	19646.1	27770.9	27042.1	37380.4	22919.2	22684.7	0	14420.1	28233	8916.12	35421	32219.1	20711	20431.4	19415.1	20920.9	25100	20431.4	22164	24351.1	25100	0.773507	0.372501	0	0.814	0.412274	0	0.833501	0.562429	0	1.07756	0.816062	0	1.02396	0.93333	0	0.950254	0.828157	0
D3ZN76_RAT	D3ZN76	Sec16a	Protein transport protein sec16	0	46782.9	37747.6	49320.7	47201.7	40597.2	62807.4	42580.5	35599.4	25470.8	32039.6	5530.91	48833.4	44938.4	38501.2	35844.9	58038.1	36195.5	23437.5	0	37938.5	41411.1	33968.7	32032.5	45263.2	41411.1	33968.7	38379	1.29278	0.394653	0	1.18437	0.617048	0	1.06044	0.869392	0	0.82028	0.469512	0	0.895362	0.722356	0	1.09153	0.730829	0
D3ZN95_RAT	D3ZN95	Hcfc1	Host cell factor C1	91848.4	79334.7	72886.5	84481.5	65313.2	84109	65376.2	78543	72972.5	83346.4	53889.9	73737.7	73842.1	60936.9	59474.2	75010.2	80789.1	76849.3	76669.7	70005.3	78772.8	76869.4	64376.2	75864.7	78772.8	76869.4	64376.2	75864.7	1.01324	0.80358	0	1.03833	0.569409	0	0.848565	0.030559	0	0.837474	0.047022	0	0.817238	0.045785	0	0.975836	0.749645	0
D3ZNF4_RAT	D3ZNF4	Tbl1xr1	Transducin (Beta)-like 1X-linked receptor 1 (Predicted)	11071.4	6872.17	10752.9	7265.65	6510.85	26443.3	9857.4	12767.1	9559.71	11494.2	30386.7	44717	10860.6	6059.14	13030.9	33481.6	9542.08	7574.48	12033.7	7725.05	8494.6	14024.4	21010.9	14071.4	8494.6	14024.4	21010.9	14071.4	0.996658	0.993779	0	0.603679	0.29875	0	1.49316	0.449579	0	1.49817	0.400749	0	2.47344	0.123883	0	1.65097	0.1335	0
D3ZNQ6_RAT	D3ZNQ6	Ube2m	Ubiquitin-conjugating enzyme E2M	95862.8	114812	89828.8	115195	137609	98164.6	162487	92251.1	86020.8	107082	85900.6	94313.5	123254	84331.1	83372.3	140648	96776.3	112137	108516	145405	110662	109201	94234.3	120696	110662	109201	94234.3	120696	0.904758	0.511244	0	0.916859	0.45179	0	0.780756	0.060272	0	0.862945	0.367809	0	0.851555	0.183392	0	0.986801	0.9301	0
D3ZNS8_RAT	D3ZNS8	Aaas	Achalasia, adrenocortical insufficiency, alacrimia (Allgrove, triple-A) (Predicted), isoform CRA_a	13180.2	9009.51	9375.45	7488.88	0	0	3531.46	13656.9	12141.7	7176.45	0	0	0	0	0	0	0	12075.1	16690.5	10894.4	8728.3	8188.01	5609.27	10286.7	9763.52	9126.64		13220	0.795979	0.500205	0	0.848502	0.562903	0	0.545293	0.08857	0	0.685059	0.291807	0	0.642654	0.112152	0	0.938099	0.831874	0
D3ZP47_RAT	D3ZP47	Phpt1	Phosphohistidine phosphatase 1	128162	52130.4	86827.1	64882.9	75408	89818.7	78307.1	100792	49031.5	98623.8	37157.2	100359	88406.9	88674.4	8635.35	63046.6	71505.3	58184.1	61387.6	104394	81482.2	83314.5	64646.6	71703.6	81482.2	83314.5	64646.6	71703.6	1.16193	0.386583	0	1.13637	0.546103	0	0.901581	0.729132	0	0.775934	0.380538	0	0.793383	0.466355	0	1.02249	0.912023	0
D3ZP49_RAT	D3ZP49	LOC100910678	Coiled-coil domain-containing protein 72-like	27187.4	0	51080.4	0	0	0	0	49063.6	0	20477.5	0	38559	0	51056.8	0	18729.2	0	0	17874.5	0	20428	20214.1	20896.7	12628.7	39133.9	34770.5	44807.9	18301.8	1.60065	0.374396	0	1.61758	0.404439	0	1.6547	0.444481	0	1.03377	0.958206	0	1.02295	0.972433	0	0.989532	0.985619	0
D3ZP89_RAT	D3ZP89	Kdm1b	Amine oxidase, flavin containing 1 (Predicted)	5014.49	7374.73	9579.14	0	0	0	5949.54	3513.42	10722.8	8133.46	13564.1	0	10441.4	0	5261.31	0	0	0	4321.01	0	6826.19	6812.3	8250.51	8114.95	7322.78	7079.8	9755.61	4321.01	0.839475	0.517271	0	0.841187	0.473374	0	1.0167	0.954343	0	1.21112	0.519111	0	1.20866	0.484979	0	0.997966	0.992787	0
D3ZP96_RAT	D3ZP96	Mcm2	DNA helicase	80704.1	69910.3	49304.2	84297.1	84400.1	96799.9	80346.2	128443	70094.4	102768	49610.1	85643.8	44829.4	45336.4	42718.1	103618	101478	77178	102281	93495.7	73723.2	95690.5	53627.6	95610	73723.2	95690.5	53627.6	95610	1.00084	0.994436	0	0.771082	0.029624	0	0.560899	0.002188	-1	0.560428	0.011455	-1	0.727418	0.091163	0	1.29797	0.10556	0
D3ZPL1_RAT	D3ZPL1	Cpsf6	Cleavage and polyadenylation specific factor 6, 68kDa (Predicted), isoform CRA_b	37498.5	34133.3	42260.6	47795.4	46248.3	89262.6	44077.8	34387.9	37551.4	36433.6	43341.7	33599.8	49623.7	45721.7	27331.8	34478.1	33019.4	84064.5	39133.6	43226.8	41587.2	48342.6	39923.8	46784.5	41587.2	48342.6	39923.8	46784.5	1.0333	0.914422	0	0.88891	0.611564	0	0.853354	0.525801	0	0.82585	0.471609	0	0.960001	0.740579	0	1.16244	0.544466	0
D3ZPL5_RAT	D3ZPL5		Uncharacterized protein	135973	117583	128542	125635	91659.7	131330	85337.3	88843.8	97916.2	106399	69980.9	132419	107799	93167.1	80338.2	139602	79144.3	85986.7	79868.8	75410.5	119879	101965	96740.8	92002.5	119879	101965	96740.8	92002.5	1.10829	0.512992	0	1.30299	0.086075	0	1.0515	0.778051	0	0.948762	0.712376	0	0.80699	0.121184	0	0.850571	0.148895	0
D3ZPP2_RAT	D3ZPP2	Arl8a	ADP-ribosylation factor-like GTPase 8A	151394	172617	127691	102634	155973	76698.2	127461	136826	167311	143571	127476	125771	133816	141741	212660	56287.9	129522	114042	75165.3	157585	142062	130373	148293	106520	142062	130373	148293	106520	1.22393	0.342355	0	1.33366	0.14477	0	1.39215	0.127013	0	1.13745	0.441767	0	1.04386	0.767678	0	0.917723	0.56143	0
D3ZPP3_RAT	D3ZPP3	Psd4	Pleckstrin and Sec7 domain-containing 4	0	3197.35	0	13520.7	3306.81	5197.54	0	12560.5	9545.54	11451	11711.3	5651.55	11819.1	0	0	10386.3	0	8434.12	11292	5569.5	6180.5	9652.1	9680.43	9018.29	6674.95	9688.63	9727.31	8920.48	1.07028	0.701815	0	0.685329	0.227229	0	1.07342	0.707682	0	1.00293	0.988304	0	1.56629	0.179714	0	1.5617	0.170514	0
D3ZPR0_RAT	D3ZPR0	Cse1l	Chromosome segregation 1-like	183238	185774	172678	157089	150125	173350	161433	165798	162793	193136	166376	171210	197357	176114	150119	178921	149993	152232	178295	184184	169781	171302	172235	168725	169781	171302	172235	168725	1.01527	0.789254	0	1.00626	0.919505	0	1.02081	0.747988	0	1.00545	0.925091	0	1.01446	0.819358	0	1.00896	0.872078	0
[truncated: 2,202 more rows]
[truncated: 4 more columns]
